# Supplementary material for: Stratification of knee osteoarthritis: two major patient subgroups identified by genome-wide expression analysis of articular cartilage
Source: Ann Rheum Dis. 2017 Dec 22;77(3):423. doi: 10.1136/annrheumdis-2017-212603 (PMC5867416; doi:10.1136/annrheumdis-2017-212603)
Supplement: Supplementary file 3 [file annrheumdis-2017-212603supp003.xlsx]

## Sheet: AllOAvsNonOADiffExp
gene_name	log2FoldChange	padj	EnsemblID
HAS2	2.29806	2.7022e-33	ENSG00000170961
DDIT4	-3.14984	3.23534e-33	ENSG00000168209
TXNIP	-2.30033	1.57254e-31	ENSG00000265972
GADD45A	-2.20601	9.93865e-30	ENSG00000116717
FGF1	2.37988	1.7179e-29	ENSG00000113578
POLR1E	-1.26927	1.42368e-28	ENSG00000137054
SLC3A2	-1.23181	5.326e-28	ENSG00000168003
SMOC2	2.51375	2.04926e-27	ENSG00000112562
KBTBD6	1.16519	3.20931e-26	ENSG00000165572
PLIN2	-1.21522	2.99691e-24	ENSG00000147872
GADD45B	-2.63626	4.00797e-24	ENSG00000099860
SRPX2	1.65678	2.99802e-23	ENSG00000102359
IRF2BPL	-1.10151	2.99802e-23	ENSG00000119669
IMPDH2	-0.858523	2.24117e-22	ENSG00000178035
RPLP0	-1.05579	2.54452e-22	ENSG00000089157
ZFAND5	-1.79817	6.61928e-22	ENSG00000107372
GLUL	-2.33893	6.61928e-22	ENSG00000135821
RCC1	-1.30997	6.61928e-22	ENSG00000180198
GINS3	1.44927	7.96691e-22	ENSG00000181938
ITPKC	-1.72755	2.59037e-21	ENSG00000086544
ANP32B	-0.996733	2.59037e-21	ENSG00000136938
PABPC4	-1.02479	3.13934e-21	ENSG00000090621
DDIT3	-1.42304	3.85115e-21	ENSG00000175197
EIF3D	-0.892407	5.33688e-21	ENSG00000100353
MT1M	-2.64353	2.13801e-20	ENSG00000205364
C10orf10	-2.43312	2.93261e-20	ENSG00000165507
SLC25A6	-0.958023	9.59046e-20	ENSG00000169100
PXYLP1	1.63487	4.60238e-19	ENSG00000155893
CEBPD	-1.71706	5.50321e-19	ENSG00000221869
EIF4EBP3	-1.75366	5.88761e-19	ENSG00000243056
MT1X	-2.21519	6.46688e-19	ENSG00000187193
INSC	2.32636	6.46688e-19	ENSG00000188487
KLF9	-1.66393	6.87272e-19	ENSG00000119138
FLOT2	-1.12684	7.612e-19	ENSG00000132589
MT2A	-2.52146	8.77171e-19	ENSG00000125148
NPM1	-1.03038	8.98169e-19	ENSG00000181163
UBE2R2	-0.993712	1.57201e-18	ENSG00000107341
TNFSF11	2.49152	1.62568e-18	ENSG00000120659
TSPAN2	2.01334	1.7094e-18	ENSG00000134198
CHST6	1.4294	2.84249e-18	ENSG00000183196
MT1E	-2.56791	5.28782e-18	ENSG00000169715
PALMD	1.1591	6.43924e-18	ENSG00000099260
CEBPB	-1.30131	6.43924e-18	ENSG00000172216
SERPINA5	2.04027	6.43924e-18	ENSG00000188488
ANGPTL2	1.71124	8.84385e-18	ENSG00000136859
PHC2	-1.74937	9.15601e-18	ENSG00000134686
DDX27	-0.651956	9.5856e-18	ENSG00000124228
MKNK2	-1.47582	1.0866e-17	ENSG00000099875
PLOD2	1.21248	1.0866e-17	ENSG00000152952
KAL1	2.06939	1.2116e-17	ENSG00000011201
RPS2	-1.15135	2.23536e-17	ENSG00000140988
TBC1D2B	-0.996648	2.48685e-17	ENSG00000167202
RPUSD4	-0.83915	2.87206e-17	ENSG00000165526
BFSP1	1.8929	4.56374e-17	ENSG00000125864
APOD	-2.59801	6.50767e-17	ENSG00000189058
PABPC1	-0.942241	8.80826e-17	ENSG00000070756
MCM7	-0.869414	1.09567e-16	ENSG00000166508
KARS	-0.633285	1.09959e-16	ENSG00000065427
RPL18A	-1.12056	1.1632e-16	ENSG00000105640
FAM134A	-0.621015	1.66338e-16	ENSG00000144567
RPL7A	-0.856124	1.78695e-16	ENSG00000148303
RPL7A	-0.856124	1.78695e-16	ENSG00000280858
PHB2	-0.729801	2.18437e-16	ENSG00000215021
RPL36	-1.22467	2.27158e-16	ENSG00000130255
RPS19	-0.967632	2.60697e-16	ENSG00000105372
SLC7A8	-1.35578	2.77126e-16	ENSG00000092068
TOP1MT	-1.12961	2.90189e-16	ENSG00000184428
RPS5	-1.08497	2.94752e-16	ENSG00000083845
CISH	-1.94585	2.98827e-16	ENSG00000114737
IFITM10	1.862	2.98827e-16	ENSG00000244242
PDK4	-2.51105	3.09729e-16	ENSG00000004799
GPR162	-1.82835	3.09984e-16	ENSG00000250510
RPL35	-1.09672	3.12934e-16	ENSG00000136942
RPL32	-1.0862	3.46059e-16	ENSG00000144713
EEF1D	-0.901432	3.53405e-16	ENSG00000104529
SYF2	-0.889961	3.78815e-16	ENSG00000117614
DUSP14	1.59804	3.84632e-16	ENSG00000275932
SLC25A29	-1.39204	3.86088e-16	ENSG00000197119
RND1	-2.62756	4.16963e-16	ENSG00000172602
RPL29	-0.972453	4.18608e-16	ENSG00000162244
ICK	0.728476	4.55059e-16	ENSG00000112144
ASPN	2.3156	4.8607e-16	ENSG00000106819
SERTAD4	1.80529	4.9804e-16	ENSG00000082497
HIST1H1C	-2.00833	4.9804e-16	ENSG00000187837
SERTAD4	1.80529	4.9804e-16	ENSG00000281230
EIF4EBP2	-0.811147	5.29259e-16	ENSG00000148730
KIF13B	1.21877	5.29259e-16	ENSG00000197892
RPS27	-1.14552	5.76605e-16	ENSG00000177954
ACLY	1.01908	7.22807e-16	ENSG00000131473
GNB2L1	-0.725119	8.30946e-16	ENSG00000204628
CCPG1	0.953534	9.1142e-16	ENSG00000260916
KLF15	-1.80529	9.53124e-16	ENSG00000163884
ADH5	-0.715797	1.10333e-15	ENSG00000197894
UBA52	-0.857072	1.14761e-15	ENSG00000221983
RPL19	-0.978384	1.16152e-15	ENSG00000108298
HILPDA	-2.25651	1.19757e-15	ENSG00000135245
RPS10	-1.00532	1.50579e-15	ENSG00000124614
THBS3	1.73234	1.50838e-15	ENSG00000169231
RPS18	-1.08509	1.85449e-15	ENSG00000096150
RPL22	-0.904017	1.85449e-15	ENSG00000116251
RPS18	-1.08419	1.85449e-15	ENSG00000223367
RPS18	-1.08419	1.85449e-15	ENSG00000226225
RPS18	-1.08419	1.85449e-15	ENSG00000231500
RPS18	-1.08419	1.85449e-15	ENSG00000235650
RPL8	-1.01411	2.04136e-15	ENSG00000161016
SDC1	1.87589	2.46077e-15	ENSG00000115884
RPL12	-0.970929	2.57978e-15	ENSG00000197958
C8B	2.81889	2.93176e-15	ENSG00000021852
EIF3I	-0.730283	3.17177e-15	ENSG00000084623
IFITM10	1.79316	3.18132e-15	ENSG00000281618
RPL38	-1.01817	3.81014e-15	ENSG00000172809
GPX3	-2.25213	3.81014e-15	ENSG00000211445
RSL1D1	-0.966382	4.02167e-15	ENSG00000171490
RPS3	-0.966262	4.07136e-15	ENSG00000149273
NUPR1	-1.02726	4.57409e-15	ENSG00000176046
MTHFD2	-1.45633	4.71781e-15	ENSG00000065911
COX7A2L	-0.793555	5.01199e-15	ENSG00000115944
RPL41	-0.950522	5.23063e-15	ENSG00000229117
FAU	-0.959129	5.26953e-15	ENSG00000149806
RPL37	-1.06047	7.18836e-15	ENSG00000145592
RPS16	-1.08136	7.41842e-15	ENSG00000105193
THG1L	-0.918879	7.84986e-15	ENSG00000113272
HMGB2	-1.33063	7.85758e-15	ENSG00000164104
ANO1	1.42365	7.95662e-15	ENSG00000131620
IGBP1	-0.942942	8.53121e-15	ENSG00000089289
SCNN1A	-2.05181	1.03187e-14	ENSG00000111319
BTF3	-0.751916	1.14727e-14	ENSG00000145741
N4BP2L1	-1.2444	1.2852e-14	ENSG00000139597
RPL11	-0.979185	1.36676e-14	ENSG00000142676
ODC1	-1.0887	1.444e-14	ENSG00000115758
RPL10A	-0.917251	1.73499e-14	ENSG00000198755
EIF3F	-0.721852	1.73873e-14	ENSG00000175390
EIF3F	-0.721852	1.73873e-14	ENSG00000280606
CLEC3A	2.51424	1.75823e-14	ENSG00000166509
RPL18	-1.06242	1.7902e-14	ENSG00000063177
RPL13A	-0.909733	1.89972e-14	ENSG00000142541
EIF4B	-1.01356	1.93412e-14	ENSG00000063046
DNER	2.36338	1.93412e-14	ENSG00000187957
OXA1L	-0.716313	1.97821e-14	ENSG00000155463
UBALD2	-1.29364	1.99945e-14	ENSG00000185262
RPL15	-0.852454	2.09728e-14	ENSG00000174748
MTMR14	-0.610282	2.21806e-14	ENSG00000163719
AHCY	-0.67269	2.36699e-14	ENSG00000101444
SLC6A16	-2.08261	2.5704e-14	ENSG00000063127
FOSL2	-1.37718	2.69889e-14	ENSG00000075426
G0S2	-2.23876	2.74087e-14	ENSG00000123689
SAT2	-0.883145	2.77201e-14	ENSG00000141504
H1FX	-1.14562	2.77201e-14	ENSG00000184897
SULF2	1.05938	3.02083e-14	ENSG00000196562
RPS28P7	-1.00865	3.05425e-14	ENSG00000227097
NCAM1	2.09889	3.13127e-14	ENSG00000149294
UBXN1	-0.928921	3.13127e-14	ENSG00000162191
ABTB1	-0.945716	3.24237e-14	ENSG00000114626
AZGP1	-3.02247	3.42764e-14	ENSG00000160862
TOB1	-1.66363	3.48378e-14	ENSG00000141232
PCBP2	-0.738415	3.75498e-14	ENSG00000197111
FBL	-0.97374	3.80797e-14	ENSG00000105202
FBL	-0.97374	3.80797e-14	ENSG00000280548
PRR13	-0.934693	4.03576e-14	ENSG00000205352
RPS17L	-0.953742	4.09318e-14	ENSG00000278229
FHL1	1.04117	4.15923e-14	ENSG00000022267
GLTSCR2	-1.06447	4.17305e-14	ENSG00000105373
GDF5	1.83618	4.17305e-14	ENSG00000125965
MIDN	-1.39809	4.19779e-14	ENSG00000167470
ATOH8	-1.88051	4.23805e-14	ENSG00000168874
RPSA	-0.91141	4.78692e-14	ENSG00000168028
RPL17	-0.962598	4.82414e-14	ENSG00000265681
FLRT1	2.67122	5.05986e-14	ENSG00000126500
SOD2	-2.19244	5.31014e-14	ENSG00000112096
LGR4	0.904409	6.11305e-14	ENSG00000205213
GBP2	-1.47616	6.44753e-14	ENSG00000162645
EFNA1	-1.45763	7.17388e-14	ENSG00000169242
FUT4	0.915769	7.21585e-14	ENSG00000196371
FOXO3	-0.96105	7.82006e-14	ENSG00000118689
RPL24	-1.0413	7.86013e-14	ENSG00000114391
ZSWIM3	1.16949	8.13237e-14	ENSG00000132801
ADM	-2.13777	8.42291e-14	ENSG00000148926
SF3A2	-0.714822	9.45942e-14	ENSG00000104897
FUT11	0.741127	9.63149e-14	ENSG00000196968
CHST10	1.43913	9.70075e-14	ENSG00000115526
RPS20	-1.05359	9.98651e-14	ENSG00000008988
TPT1	-0.990114	1.11371e-13	ENSG00000133112
CTSL	-0.688377	1.18203e-13	ENSG00000135047
RPS6	-0.974524	1.18203e-13	ENSG00000137154
CH507-42P11.8	-2.21045	1.24215e-13	ENSG00000275993
ECSIT	-0.882695	1.25552e-13	ENSG00000130159
KBTBD7	1.20251	1.32369e-13	ENSG00000120696
RPL27A	-0.889339	1.36557e-13	ENSG00000166441
LOXL3	1.78187	1.4021e-13	ENSG00000115318
DST	0.796638	1.4021e-13	ENSG00000151914
RFC2	-0.736097	1.48475e-13	ENSG00000049541
HPN	-2.32946	1.72448e-13	ENSG00000105707
RPL10	-0.812433	1.72847e-13	ENSG00000147403
NFKBIA	-1.15994	1.77784e-13	ENSG00000100906
ECM2	1.28648	1.85744e-13	ENSG00000106823
PIM3	-1.49837	1.94485e-13	ENSG00000198355
EXTL2	1.13665	2.86925e-13	ENSG00000162694
PHTF2	0.868621	3.64812e-13	ENSG00000006576
SNRPD2	-0.776708	3.74181e-13	ENSG00000125743
SQSTM1	-0.669376	3.74181e-13	ENSG00000161011
RPS15	-0.90916	3.99227e-13	ENSG00000115268
PODXL2	1.74732	4.00692e-13	ENSG00000114631
ELL2	-1.46098	4.8508e-13	ENSG00000118985
ATP5S	-0.976917	4.85106e-13	ENSG00000125375
RPL37A	-0.989184	5.24047e-13	ENSG00000197756
IRS2	-1.14479	5.44138e-13	ENSG00000185950
EEF1G	-0.743342	5.76562e-13	ENSG00000254772
ZC3H12A	-1.58103	5.85975e-13	ENSG00000163874
FMOD	1.3998	6.10885e-13	ENSG00000122176
TTC30B	0.972746	7.17966e-13	ENSG00000196659
CCDC129	2.16634	8.1053e-13	ENSG00000180347
HSD17B14	-1.60528	8.50827e-13	ENSG00000087076
SDC4	-1.5461	9.03391e-13	ENSG00000124145
DCXR	-1.58118	1.00738e-12	ENSG00000169738
RARRES3	-1.46626	1.03652e-12	ENSG00000133321
MATN3	2.0901	1.06913e-12	ENSG00000132031
ELF3	-2.24903	1.16632e-12	ENSG00000163435
EIF3G	-0.712269	1.1742e-12	ENSG00000130811
PMM1	-0.74988	1.20988e-12	ENSG00000100417
GPR180	0.772485	1.25316e-12	ENSG00000152749
IGF2	1.81793	1.25316e-12	ENSG00000167244
RPL21	-0.934343	1.30767e-12	ENSG00000122026
MYBPH	-2.43665	1.34444e-12	ENSG00000133055
EIF3K	-0.634526	1.40306e-12	ENSG00000178982
LPHN1	1.49778	1.45632e-12	ENSG00000072071
NACA	-0.824077	1.45812e-12	ENSG00000196531
RPL5	-0.894379	1.50591e-12	ENSG00000122406
SARS	-0.593009	1.57601e-12	ENSG00000031698
SHC4	1.48653	1.57601e-12	ENSG00000185634
CILP	1.84652	1.61036e-12	ENSG00000138615
MLLT11	0.776369	1.64209e-12	ENSG00000213190
NRK	1.13695	1.80299e-12	ENSG00000123572
TMEM39A	0.66319	1.8928e-12	ENSG00000176142
RPS29	-0.936558	2.10286e-12	ENSG00000213741
STOM	-0.689238	2.15859e-12	ENSG00000148175
IFITM3	-0.983591	2.22065e-12	ENSG00000142089
RPL36A	-1.04109	2.24373e-12	ENSG00000241343
MXI1	-1.11232	2.27022e-12	ENSG00000119950
RPL30	-0.962293	2.30389e-12	ENSG00000156482
RPL35A	-0.969081	2.32807e-12	ENSG00000182899
ASS1	-1.19632	2.51197e-12	ENSG00000130707
ATP2B4	0.749712	2.82161e-12	ENSG00000058668
PNRC1	-1.31442	2.99837e-12	ENSG00000146278
CYP27C1	1.21833	3.07309e-12	ENSG00000186684
EEF1A1	-0.700866	3.16716e-12	ENSG00000156508
RP11-3P17.3	-0.876119	3.18027e-12	ENSG00000234851
IPPK	0.949573	3.20549e-12	ENSG00000127080
TMOD1	-1.99285	3.22456e-12	ENSG00000136842
MAFF	-1.56586	3.22813e-12	ENSG00000185022
CYP4B1	-3.13273	3.26122e-12	ENSG00000142973
RPL26	-0.935854	3.31812e-12	ENSG00000161970
MPST	-1.09102	3.43117e-12	ENSG00000128309
TMEM181	0.724514	3.64381e-12	ENSG00000146433
RPS9	-1.02852	3.76024e-12	ENSG00000274005
RPS9	-1.02852	3.76024e-12	ENSG00000274626
RPS9	-1.02852	3.76024e-12	ENSG00000275323
RPS9	-1.02852	3.76024e-12	ENSG00000277079
RPS9	-1.02852	3.76024e-12	ENSG00000277359
RPS9	-1.02852	3.76024e-12	ENSG00000278081
CLTA	-0.627544	3.87965e-12	ENSG00000122705
CHAC2	-1.91927	3.96951e-12	ENSG00000143942
FADD	0.595825	3.9864e-12	ENSG00000168040
RPS13	-0.974752	4.3507e-12	ENSG00000110700
DTNBP1	-0.848719	4.62901e-12	ENSG00000047579
CDKN1A	-1.83058	4.62901e-12	ENSG00000124762
SBSPON	1.78087	4.62901e-12	ENSG00000164764
EIF3M	-0.803132	4.72127e-12	ENSG00000149100
HSF1	-0.796654	5.00871e-12	ENSG00000185122
SUN2	-1.0144	5.32269e-12	ENSG00000100242
ADPRM	-0.829321	5.41037e-12	ENSG00000170222
ATRNL1	1.86007	5.67903e-12	ENSG00000107518
GDF15	-2.17536	5.70462e-12	ENSG00000130513
PAQR9	2.25119	5.83157e-12	ENSG00000188582
LINC00888	0.96489	6.36152e-12	ENSG00000240024
CDON	1.49333	6.53487e-12	ENSG00000064309
RPS12	-0.941501	6.53487e-12	ENSG00000112306
EIF1	-0.923164	6.53487e-12	ENSG00000173812
MAGED1	1.03462	6.61582e-12	ENSG00000179222
LETMD1	-0.862905	6.71659e-12	ENSG00000050426
RPS15A	-0.889289	7.12177e-12	ENSG00000134419
TBC1D10A	-0.612661	7.34978e-12	ENSG00000099992
PFKP	1.08568	7.3988e-12	ENSG00000067057
MAPK11	-1.22366	7.44457e-12	ENSG00000185386
ENOX1	1.51927	7.65086e-12	ENSG00000120658
CSNK2A2	-0.780724	7.76638e-12	ENSG00000070770
SNRPA	-0.971007	8.29064e-12	ENSG00000077312
RANBP6	0.734649	8.75839e-12	ENSG00000137040
RPL13	-1.05929	8.75839e-12	ENSG00000167526
LRRTM2	1.97236	8.81792e-12	ENSG00000146006
GAB2	-1.35126	8.98379e-12	ENSG00000033327
ARID5B	-1.33653	8.98379e-12	ENSG00000150347
PRSS54	2.09239	9.48806e-12	ENSG00000103023
GAS1	1.40169	9.62909e-12	ENSG00000180447
EEF2	-0.775174	1.05769e-11	ENSG00000167658
H3F3B	-0.753207	1.07912e-11	ENSG00000132475
RPS7	-0.807483	1.1001e-11	ENSG00000171863
CCNI	-1.00508	1.14592e-11	ENSG00000118816
SLC2A3	-1.29896	1.1945e-11	ENSG00000059804
SOX13	-1.56818	1.28356e-11	ENSG00000143842
SYT12	1.80701	1.34816e-11	ENSG00000173227
RPS9	-0.997593	1.47783e-11	ENSG00000274950
MMP3	-2.23743	1.60074e-11	ENSG00000149968
FBXO32	-1.24013	1.64063e-11	ENSG00000156804
SNN	-0.764293	1.69969e-11	ENSG00000184602
GTPBP6	-0.727965	1.70128e-11	ENSG00000178605
ABHD14B	-0.885032	1.80013e-11	ENSG00000114779
LPAR4	1.35569	1.80013e-11	ENSG00000147145
CDK2AP1	0.883056	1.80275e-11	ENSG00000111328
AGTRAP	-0.819746	1.80355e-11	ENSG00000177674
GYPC	-1.02404	1.81572e-11	ENSG00000136732
KIAA1755	1.50443	1.82795e-11	ENSG00000149633
FPGS	-0.864187	1.83469e-11	ENSG00000136877
PIM1	-1.64975	1.8742e-11	ENSG00000137193
HDAC7	-1.37955	1.9286e-11	ENSG00000061273
NNMT	-1.1343	1.94683e-11	ENSG00000166741
RSL24D1	-1.03059	1.9551e-11	ENSG00000137876
RPLP1	-0.874311	1.96779e-11	ENSG00000137818
WIF1	2.2634	2.0579e-11	ENSG00000156076
PLBD1	0.960778	2.11977e-11	ENSG00000121316
C14orf93	-0.830823	2.12437e-11	ENSG00000100802
WDR45	-0.644246	2.44956e-11	ENSG00000196998
HGS	-0.616987	2.45264e-11	ENSG00000185359
ADO	0.673684	2.45375e-11	ENSG00000181915
RPS11	-0.882498	2.46292e-11	ENSG00000142534
YDJC	-0.985891	2.62408e-11	ENSG00000161179
SCN1B	-0.913754	2.72835e-11	ENSG00000105711
RPL28	-0.91866	2.7681e-11	ENSG00000108107
CHI3L1	-1.87934	2.77193e-11	ENSG00000133048
BTG2	-1.80562	2.77193e-11	ENSG00000159388
ABCB7	-0.613648	2.95245e-11	ENSG00000131269
HMOX1	-2.07591	3.06652e-11	ENSG00000100292
SYT8	2.00665	3.31835e-11	ENSG00000149043
RPL6	-0.719879	3.32623e-11	ENSG00000089009
ARID5A	-1.19755	3.39717e-11	ENSG00000196843
RPL31	-0.943434	3.40734e-11	ENSG00000071082
SYT13	2.23761	3.53595e-11	ENSG00000019505
FBXW4	-0.771795	3.54273e-11	ENSG00000107829
FZD7	0.952565	3.54273e-11	ENSG00000155760
GLS	0.83766	3.93566e-11	ENSG00000115419
ZNF449	0.756857	4.04907e-11	ENSG00000173275
SLC43A2	-1.57274	4.11795e-11	ENSG00000278550
FTL	-0.887588	4.22224e-11	ENSG00000087086
SAMD4B	-0.655048	4.25759e-11	ENSG00000179134
MAOA	-2.20829	4.44201e-11	ENSG00000189221
ADAMTS6	1.70682	4.71202e-11	ENSG00000049192
HSP90AB1	-0.628476	5.03789e-11	ENSG00000096384
CHPF2	0.734029	5.13922e-11	ENSG00000033100
CPPED1	0.69873	5.13922e-11	ENSG00000103381
LECT1	2.06882	5.14719e-11	ENSG00000136110
PFDN5	-0.769924	5.3188e-11	ENSG00000123349
RPL3	-0.752518	5.34535e-11	ENSG00000100316
RGS10	-1.09174	5.34535e-11	ENSG00000148908
CCNB1IP1	-1.21185	5.35295e-11	ENSG00000100814
KCND3	-1.47569	5.49216e-11	ENSG00000171385
BBS12	0.78821	6.04356e-11	ENSG00000181004
COL11A1	1.49981	6.40908e-11	ENSG00000060718
ERRFI1	-1.38568	6.48792e-11	ENSG00000116285
RPL14	-0.874477	7.06509e-11	ENSG00000188846
FRMPD4	1.45954	7.90036e-11	ENSG00000169933
RPL4	-0.755648	7.90685e-11	ENSG00000174444
C11orf24	0.802198	7.96948e-11	ENSG00000171067
GRAMD1A	-0.592226	8.04479e-11	ENSG00000089351
CHURC1	-0.634967	8.34237e-11	ENSG00000258289
NOG	1.69633	8.41575e-11	ENSG00000183691
UBC	-0.959137	8.61934e-11	ENSG00000150991
DNAJC10	0.684614	8.63393e-11	ENSG00000077232
MAD2L2	-0.708465	9.63725e-11	ENSG00000116670
ERICH1	-1.06661	9.70526e-11	ENSG00000104714
CCNG2	-1.0158	1.07702e-10	ENSG00000138764
PCSK1	-2.33184	1.07702e-10	ENSG00000175426
IRF2BP2	-0.979539	1.14758e-10	ENSG00000168264
UBE2D3	-0.641879	1.17361e-10	ENSG00000109332
MSRB1	-0.978598	1.1783e-10	ENSG00000198736
RPS28	-1.04454	1.20918e-10	ENSG00000233927
KIT	-2.21706	1.24946e-10	ENSG00000157404
DUSP14	1.52601	1.29671e-10	ENSG00000276023
RPLP2	-0.94382	1.29863e-10	ENSG00000177600
CCND3	-0.947232	1.32622e-10	ENSG00000112576
RPS3A	-0.880005	1.404e-10	ENSG00000145425
KCNK15	-1.55965	1.46084e-10	ENSG00000124249
ACADL	-1.89549	1.50602e-10	ENSG00000115361
GPM6B	-1.45367	1.52729e-10	ENSG00000046653
SH3BP5L	0.701658	1.54835e-10	ENSG00000175137
ZNF2	0.854066	1.59049e-10	ENSG00000275111
CCL20	-2.64205	1.59622e-10	ENSG00000115009
RNF114	-0.757957	1.60676e-10	ENSG00000124226
ADAMTSL4	-0.888435	1.65174e-10	ENSG00000143382
FAM169A	2.59733	1.65174e-10	ENSG00000198780
RPS21	-0.996406	1.68024e-10	ENSG00000171858
ZFP36	-1.51654	1.77415e-10	ENSG00000128016
IGFLR1	-1.54266	1.78085e-10	ENSG00000126246
ICAM1	-1.14159	1.78832e-10	ENSG00000090339
CBX5	0.710074	1.79534e-10	ENSG00000094916
KLF10	-1.05233	1.8585e-10	ENSG00000155090
DSEL	1.00668	1.89983e-10	ENSG00000171451
DSEL	1.00668	1.89983e-10	ENSG00000262102
FRK	0.931824	1.92541e-10	ENSG00000111816
SEMA6D	1.1002	1.93165e-10	ENSG00000137872
JRKL	0.625054	1.93165e-10	ENSG00000183340
RPL23	-0.779162	1.97789e-10	ENSG00000125691
RPS8	-0.704641	1.98858e-10	ENSG00000142937
TMEM120A	-0.766016	2.04971e-10	ENSG00000189077
TRIM65	0.70336	2.10258e-10	ENSG00000141569
SLC35B4	0.779	2.33985e-10	ENSG00000205060
GABRA4	1.28058	2.36272e-10	ENSG00000109158
NIM1K	1.13024	2.36272e-10	ENSG00000177453
INAFM1	-0.812461	2.36915e-10	ENSG00000257704
CCDC9	-0.667633	2.39626e-10	ENSG00000105321
EMILIN3	1.56211	2.40094e-10	ENSG00000183798
NFATC2	1.73225	2.47307e-10	ENSG00000101096
PRKCA	0.733825	2.48187e-10	ENSG00000154229
LCN2	-2.23018	2.57549e-10	ENSG00000148346
EEF1B2	-0.8807	2.66626e-10	ENSG00000114942
CTB-50E14.5	-1.70192	2.68668e-10	ENSG00000269374
HSD11B1	-1.9414	2.86377e-10	ENSG00000117594
IL6R	-1.12112	2.9884e-10	ENSG00000160712
PML	-0.704257	2.9912e-10	ENSG00000140464
POLR1D	-0.912224	3.00187e-10	ENSG00000186184
GSTO1	-0.810025	3.07255e-10	ENSG00000148834
ZNF30	1.14322	3.11901e-10	ENSG00000168661
COLGALT2	1.21984	3.12594e-10	ENSG00000198756
ATRN	0.825066	3.1498e-10	ENSG00000088812
RPL7	-0.852534	3.24744e-10	ENSG00000147604
LRP2BP	0.948405	3.32974e-10	ENSG00000109771
RHOB	-1.15933	3.34029e-10	ENSG00000143878
FOXN3	-0.859703	3.36194e-10	ENSG00000053254
PA2G4	-0.584978	3.38416e-10	ENSG00000170515
RPS23	-0.822878	3.66433e-10	ENSG00000186468
ADAT1	0.71362	3.67129e-10	ENSG00000065457
RPS25	-0.929839	3.69772e-10	ENSG00000118181
RPS25	-0.929839	3.69772e-10	ENSG00000280831
TIMP4	-1.31645	3.76663e-10	ENSG00000157150
ZBTB34	0.676015	3.99487e-10	ENSG00000177125
FAT1	1.06332	4.15551e-10	ENSG00000083857
CMTR2	0.86196	4.255e-10	ENSG00000180917
TNFRSF6B	-2.0912	4.34006e-10	ENSG00000243509
SEPT6	0.607108	4.44857e-10	ENSG00000125354
MT1G	-2.24007	4.47636e-10	ENSG00000125144
CD40	-1.19594	4.61318e-10	ENSG00000101017
PRKCZ	0.977626	4.66971e-10	ENSG00000067606
TUSC3	0.794708	5.12537e-10	ENSG00000104723
MYADM	1.05083	5.24717e-10	ENSG00000179820
RHOBTB3	-1.12955	5.692e-10	ENSG00000164292
RPS27A	-0.908403	5.74229e-10	ENSG00000143947
NPC2	-0.749969	5.91071e-10	ENSG00000119655
ANKH	0.870541	5.91071e-10	ENSG00000154122
SLC35D2	-0.669194	6.42331e-10	ENSG00000130958
RGS6	2.4151	6.4726e-10	ENSG00000182732
LDLRAD4	0.856156	6.77252e-10	ENSG00000168675
FTH1	-0.694782	6.929e-10	ENSG00000167996
IARS	0.60504	7.41936e-10	ENSG00000196305
FAM180B	1.84746	7.41936e-10	ENSG00000196666
VPS51	-0.631926	7.5858e-10	ENSG00000149823
FAM43B	1.43998	7.5858e-10	ENSG00000183114
UXT	-0.736065	8.00627e-10	ENSG00000126756
SYT4	2.4139	8.44029e-10	ENSG00000132872
VWA1	0.991969	9.04843e-10	ENSG00000179403
IQSEC1	0.859567	9.48233e-10	ENSG00000144711
BEST1	-1.43229	9.48233e-10	ENSG00000167995
BCR	-1.2242	9.8007e-10	ENSG00000186716
TMEM18	-0.633492	9.94576e-10	ENSG00000151353
TOM1	-0.653197	1.01719e-09	ENSG00000100284
RPS14	-0.875841	1.01719e-09	ENSG00000164587
GKAP1	-0.861464	1.01719e-09	ENSG00000165113
CASP4	-1.47466	1.02882e-09	ENSG00000196954
ATP5G2	-0.629005	1.12518e-09	ENSG00000135390
XAB2	-0.646632	1.13725e-09	ENSG00000076924
PKM	0.655735	1.17721e-09	ENSG00000067225
RPL39	-0.887284	1.17721e-09	ENSG00000198918
IMPAD1	0.61285	1.19783e-09	ENSG00000104331
OGN	1.69025	1.20089e-09	ENSG00000106809
DYSF	1.54825	1.22739e-09	ENSG00000135636
ZNF33B	-1.28136	1.22947e-09	ENSG00000196693
MARCH3	-1.33154	1.253e-09	ENSG00000173926
IMPA2	-1.09536	1.25645e-09	ENSG00000141401
C1GALT1C1	0.822839	1.27305e-09	ENSG00000171155
TBKBP1	-0.747261	1.2738e-09	ENSG00000198933
PAPSS1	0.700028	1.32129e-09	ENSG00000138801
PODNL1	0.931157	1.33264e-09	ENSG00000132000
BRI3	-0.670949	1.34791e-09	ENSG00000164713
RPL27	-0.728593	1.3519e-09	ENSG00000131469
XKR8	0.836875	1.45718e-09	ENSG00000158156
UTP14C	0.623074	1.45871e-09	ENSG00000253797
BFAR	-0.623379	1.46142e-09	ENSG00000103429
INSR	-0.832407	1.50449e-09	ENSG00000171105
MYC	-1.38373	1.5521e-09	ENSG00000136997
EFR3B	1.50271	1.59951e-09	ENSG00000084710
ENC1	1.43047	1.68162e-09	ENSG00000171617
ALDH18A1	0.664338	1.6904e-09	ENSG00000059573
SMIM3	-1.20124	1.71807e-09	ENSG00000256235
PITX1	-0.988871	1.72225e-09	ENSG00000069011
CSN1S1	2.60807	1.80732e-09	ENSG00000126545
PDIA5	0.886466	1.90874e-09	ENSG00000065485
PGBD1	0.684457	1.94924e-09	ENSG00000137338
GLB1	0.590775	1.95408e-09	ENSG00000170266
UPP1	-1.01789	1.96237e-09	ENSG00000183696
UACA	-0.924665	1.99691e-09	ENSG00000137831
EIF3H	-0.705849	2.02488e-09	ENSG00000147677
TMEM92	-2.48903	2.06942e-09	ENSG00000167105
KLHL36	-0.622171	2.07902e-09	ENSG00000135686
KIAA1549	1.32691	2.08485e-09	ENSG00000122778
C1RL	-0.782905	2.14947e-09	ENSG00000139178
ARSJ	0.775806	2.14947e-09	ENSG00000180801
CDCA7L	-1.1737	2.15162e-09	ENSG00000164649
MXRA5	1.83365	2.15718e-09	ENSG00000101825
RIMS1	1.71775	2.1776e-09	ENSG00000079841
GNB2	-0.590299	2.31487e-09	ENSG00000172354
ST13	-0.660187	2.56035e-09	ENSG00000100380
EIF4A2	-0.699334	2.6685e-09	ENSG00000156976
LYRM1	-0.685154	2.83653e-09	ENSG00000102897
ALDH1L1	-1.61265	2.86552e-09	ENSG00000144908
C19orf43	-0.631006	2.97277e-09	ENSG00000123144
NFIL3	-1.30649	3.09358e-09	ENSG00000165030
GREM1	2.19936	3.11118e-09	ENSG00000276886
GLI3	0.859179	3.49633e-09	ENSG00000106571
SLC29A1	0.877724	3.5039e-09	ENSG00000112759
PAIP2B	-1.2526	3.72594e-09	ENSG00000124374
RPL34	-0.911353	3.77364e-09	ENSG00000109475
WISP3	1.01212	3.90463e-09	ENSG00000112761
ARL6	0.790169	4.15721e-09	ENSG00000113966
MT1A	-1.58428	4.18209e-09	ENSG00000205362
FGGY	-1.05701	4.30077e-09	ENSG00000172456
BIRC6	0.598805	4.33263e-09	ENSG00000115760
ATP10A	0.868232	4.69533e-09	ENSG00000206190
MAP6D1	1.32527	4.84403e-09	ENSG00000180834
ZNF277	-0.796834	4.92516e-09	ENSG00000198839
LRRN2	1.42356	4.93821e-09	ENSG00000170382
CILP2	1.5564	4.95209e-09	ENSG00000160161
EPHA2	-1.32969	5.06674e-09	ENSG00000142627
WDR86	-2.1766	5.16833e-09	ENSG00000187260
GRIN2A	1.88058	5.17571e-09	ENSG00000183454
RPS9	-1.18245	5.41457e-09	ENSG00000278270
HS1BP3	-0.757484	5.52683e-09	ENSG00000118960
EMD	-0.650048	5.6385e-09	ENSG00000102119
ASTE1	0.861773	5.73755e-09	ENSG00000034533
P4HA2	0.96394	5.77344e-09	ENSG00000072682
MCOLN2	1.0464	5.77344e-09	ENSG00000153898
CALCOCO1	-0.641647	5.97183e-09	ENSG00000012822
ACPP	-2.32687	5.97183e-09	ENSG00000014257
IRF1	-1.52044	6.12884e-09	ENSG00000125347
RRAGD	-1.06152	6.24828e-09	ENSG00000025039
TIAM2	0.695081	6.6101e-09	ENSG00000146426
EHD3	1.0494	6.73243e-09	ENSG00000013016
YBX3	-0.870923	6.97174e-09	ENSG00000060138
NET1	-0.932652	6.97174e-09	ENSG00000173848
SYS1	-0.628266	6.97174e-09	ENSG00000204070
ABHD4	-0.779033	6.9751e-09	ENSG00000100439
SHF	-0.63621	7.00818e-09	ENSG00000138606
OAT	0.592397	7.31282e-09	ENSG00000065154
RPL36AL	-0.955427	7.52949e-09	ENSG00000165502
OAF	0.835703	7.56348e-09	ENSG00000184232
MINPP1	0.699268	7.72106e-09	ENSG00000107789
SLC16A4	0.691058	8.35415e-09	ENSG00000168679
CARHSP1	-0.718188	8.75867e-09	ENSG00000153048
ARRDC2	-0.741071	9.17712e-09	ENSG00000105643
GUSB	0.688556	9.45768e-09	ENSG00000169919
JUP	-1.1607	9.5457e-09	ENSG00000173801
PARS2	0.801074	1.04873e-08	ENSG00000162396
SLC35B2	0.702095	1.05818e-08	ENSG00000157593
SSBP3	-0.808381	1.06833e-08	ENSG00000157216
NSA2	-0.805095	1.10654e-08	ENSG00000164346
TMEM63C	2.40561	1.10774e-08	ENSG00000165548
EVA1C	-0.950252	1.10954e-08	ENSG00000166979
LCTL	1.728	1.10954e-08	ENSG00000188501
GCH1	-1.21589	1.18757e-08	ENSG00000131979
MT-ND6	1.14196	1.23603e-08	ENSG00000198695
NAT2	1.15195	1.24717e-08	ENSG00000156006
EIF4A1	-0.703094	1.26056e-08	ENSG00000161960
SLC19A2	-0.954243	1.33577e-08	ENSG00000117479
HINT1	-0.701766	1.34154e-08	ENSG00000169567
TRAPPC2L	-0.684687	1.37762e-08	ENSG00000167515
DNM1	0.927638	1.43681e-08	ENSG00000106976
DOK1	1.05248	1.49324e-08	ENSG00000115325
TMBIM1	-0.913252	1.52339e-08	ENSG00000135926
HMGB3P10	1.93666	1.52339e-08	ENSG00000223656
CRIP1	1.49445	1.5611e-08	ENSG00000213145
GRIA2	1.7919	1.57969e-08	ENSG00000120251
EXTL1	1.60123	1.57969e-08	ENSG00000158008
CDH19	1.23594	1.6084e-08	ENSG00000071991
ACKR2	1.42417	1.7253e-08	ENSG00000144648
MAP3K8	-0.982939	1.73492e-08	ENSG00000107968
GPR125	0.794408	1.80255e-08	ENSG00000152990
SCUBE3	1.95849	1.84113e-08	ENSG00000146197
COL9A1	1.93087	1.87479e-08	ENSG00000112280
GPR3	-1.74789	1.90463e-08	ENSG00000181773
TMEM140	-0.924202	1.9466e-08	ENSG00000146859
CCNG1	-0.872647	1.94971e-08	ENSG00000113328
SMDT1	-0.880148	2.02253e-08	ENSG00000183172
SMDT1	-0.880148	2.02253e-08	ENSG00000272835
SMDT1	-0.880148	2.02253e-08	ENSG00000274112
SEC16B	0.744245	2.12428e-08	ENSG00000120341
INPP5F	0.710731	2.15053e-08	ENSG00000198825
DRC1	1.61842	2.17284e-08	ENSG00000157856
SGTA	-0.631945	2.22498e-08	ENSG00000104969
LUM	0.878331	2.30875e-08	ENSG00000139329
FZD8	0.931306	2.33368e-08	ENSG00000177283
BACE2	-0.914742	2.33368e-08	ENSG00000182240
NT5C	-0.615024	2.37013e-08	ENSG00000125458
RPS9	-1.17384	2.39567e-08	ENSG00000170889
DLX6	0.764321	2.50009e-08	ENSG00000006377
SKIL	0.816328	2.54582e-08	ENSG00000136603
WNT9A	1.52358	2.54582e-08	ENSG00000143816
CALCA	-2.51589	2.62401e-08	ENSG00000110680
RAB4A	-0.610134	2.77182e-08	ENSG00000168118
DSE	-0.914639	2.80998e-08	ENSG00000111817
DOCK8	1.19181	2.81147e-08	ENSG00000107099
CNN2	-1.20131	2.87509e-08	ENSG00000064666
DCAF16	-0.716508	2.87509e-08	ENSG00000163257
ELL	-0.907606	2.90472e-08	ENSG00000105656
IL6	-2.44159	2.91626e-08	ENSG00000136244
THADA	-1.07	2.97526e-08	ENSG00000115970
CDV3	-0.600638	2.99563e-08	ENSG00000091527
SLC25A28	-0.946382	3.00979e-08	ENSG00000155287
TM7SF3	0.651038	3.0331e-08	ENSG00000064115
ETS2	-1.10543	3.08666e-08	ENSG00000157557
GYG1	-1.00764	3.09314e-08	ENSG00000163754
CAMLG	-0.796426	3.13109e-08	ENSG00000164615
CALM1	0.72738	3.14204e-08	ENSG00000198668
ACSS1	-1.13849	3.22009e-08	ENSG00000154930
FAM198A	1.41021	3.33056e-08	ENSG00000144649
LTB4R	-1.11009	3.38016e-08	ENSG00000213903
PLA2G16	-1.09612	3.57819e-08	ENSG00000176485
RCN2	0.717841	3.60901e-08	ENSG00000117906
SSH3	-0.686663	3.69082e-08	ENSG00000172830
NICN1	0.690922	3.84586e-08	ENSG00000145029
COL2A1	2.10562	3.88045e-08	ENSG00000139219
IGFBP6	-1.14607	3.88045e-08	ENSG00000167779
HTRA1	1.4958	3.96541e-08	ENSG00000166033
AMIGO2	1.10678	4.00561e-08	ENSG00000139211
PID1	0.906462	4.00561e-08	ENSG00000153823
FIBIN	1.13688	4.06244e-08	ENSG00000176971
LTA4H	-0.594506	4.06682e-08	ENSG00000111144
GLT8D2	0.772022	4.07691e-08	ENSG00000120820
LARP6	-0.69744	4.07691e-08	ENSG00000166173
ETV7	-1.53671	4.14349e-08	ENSG00000010030
GRIN2C	1.64133	4.19684e-08	ENSG00000161509
NYNRIN	1.04298	4.3298e-08	ENSG00000205978
SMOC1	1.39051	4.79649e-08	ENSG00000198732
GPR64	1.0956	4.83876e-08	ENSG00000173698
C17orf62	-0.622046	5.00559e-08	ENSG00000178927
ASB13	-0.779616	5.11107e-08	ENSG00000196372
SULF1	1.49662	5.17675e-08	ENSG00000137573
PNPLA2	-0.824141	5.18387e-08	ENSG00000177666
NEFH	1.34508	5.20347e-08	ENSG00000100285
WDR13	-0.595717	5.61373e-08	ENSG00000101940
PLIN5	-2.0287	5.67666e-08	ENSG00000214456
TSC22D3	-1.15339	5.85654e-08	ENSG00000157514
KDELC1	0.857002	5.96639e-08	ENSG00000134901
C12orf66	-0.807144	6.00068e-08	ENSG00000174206
TMEM200B	-0.731254	6.20391e-08	ENSG00000253304
TUBB2A	0.955878	6.24467e-08	ENSG00000137267
EIF2A	-0.654722	6.46568e-08	ENSG00000144895
DHPS	-0.62114	6.49423e-08	ENSG00000095059
GPN3	-0.621125	6.6543e-08	ENSG00000111231
MAP9	1.10403	6.70565e-08	ENSG00000164114
MYZAP	-1.37519	6.86363e-08	ENSG00000263155
KLF11	-0.911553	6.87496e-08	ENSG00000172059
SLC1A4	0.860422	6.89373e-08	ENSG00000115902
ITIH5	1.32955	6.91363e-08	ENSG00000123243
STAT6	-0.649929	7.31908e-08	ENSG00000166888
LRRC8D	0.803343	7.32825e-08	ENSG00000171492
PM20D2	-0.810178	7.52612e-08	ENSG00000146281
CSMD2	1.26796	7.6919e-08	ENSG00000121904
FAM207A	-0.616999	7.83397e-08	ENSG00000160256
TMEM97	-0.817205	7.89139e-08	ENSG00000109084
ZNF365	0.85401	7.9563e-08	ENSG00000138311
P3H3	0.808706	8.2972e-08	ENSG00000110811
TMEM132E	2.04324	8.68303e-08	ENSG00000181291
RAMP3	1.48655	8.88789e-08	ENSG00000122679
RMND1	-0.652545	8.89242e-08	ENSG00000155906
TMEM171	-1.5667	8.93548e-08	ENSG00000157111
PHLDB3	-0.883055	8.97483e-08	ENSG00000176531
FOXD2	-0.801379	9.24071e-08	ENSG00000186564
SEZ6L	1.69699	9.2482e-08	ENSG00000100095
GPR155	0.969565	9.69528e-08	ENSG00000163328
BAALC	1.59253	1.01735e-07	ENSG00000164929
PSTPIP1	1.08409	1.01799e-07	ENSG00000140368
IL15RA	-1.27218	1.03117e-07	ENSG00000134470
TWIST2	-0.888679	1.03301e-07	ENSG00000233608
BCL6	-1.14966	1.06093e-07	ENSG00000113916
HERC5	-1.06618	1.06093e-07	ENSG00000138646
USH1C	1.90114	1.07178e-07	ENSG00000006611
LIAS	-0.743483	1.1091e-07	ENSG00000121897
EFHC2	1.01182	1.1091e-07	ENSG00000183690
RPS24	-0.648979	1.13318e-07	ENSG00000138326
GALNT16	1.64903	1.17115e-07	ENSG00000100626
P3H4	0.940853	1.17167e-07	ENSG00000141696
P2RY6	1.32932	1.22076e-07	ENSG00000171631
RHOJ	0.828237	1.26094e-07	ENSG00000126785
SCN2B	1.07588	1.29197e-07	ENSG00000149575
PCBD1	-0.832264	1.29197e-07	ENSG00000166228
GBP1	-1.34167	1.33456e-07	ENSG00000117228
IZUMO4	-1.46818	1.41227e-07	ENSG00000099840
FOXL1	-1.03749	1.43114e-07	ENSG00000176678
TESK2	-0.679784	1.44509e-07	ENSG00000070759
MARK4	-0.594511	1.44526e-07	ENSG00000007047
ISM1	0.834413	1.45032e-07	ENSG00000101230
CALU	0.654813	1.46301e-07	ENSG00000128595
KLHL21	-0.666041	1.56397e-07	ENSG00000162413
TOMM7	-0.737283	1.57492e-07	ENSG00000196683
TLCD2	-0.876225	1.69902e-07	ENSG00000275246
TFPI	-1.24786	1.74771e-07	ENSG00000003436
TULP4	0.929447	1.77813e-07	ENSG00000130338
CASC4	0.61961	1.77813e-07	ENSG00000166734
MGAT3	1.60015	1.84738e-07	ENSG00000128268
WBP2	-0.815269	1.84738e-07	ENSG00000132471
TATDN1	-0.686232	1.85114e-07	ENSG00000147687
GBP1P1	-1.38418	1.87442e-07	ENSG00000225492
TNFRSF1B	-1.65399	1.90685e-07	ENSG00000028137
EIF3L	-0.730147	1.90685e-07	ENSG00000100129
SP110	-0.848327	1.90685e-07	ENSG00000135899
SCG5	1.36547	1.90685e-07	ENSG00000166922
RAB24	-0.647047	1.92701e-07	ENSG00000169228
TIMM9	-0.68953	1.99619e-07	ENSG00000100575
NIPAL4	-2.35544	2.0073e-07	ENSG00000172548
GRIA3	1.15991	2.00916e-07	ENSG00000125675
GALNT15	-1.41315	2.00916e-07	ENSG00000131386
SH2B2	-1.29107	2.1008e-07	ENSG00000160999
SLC16A10	1.28469	2.12828e-07	ENSG00000112394
ST3GAL5	-1.12713	2.16225e-07	ENSG00000115525
CHAF1B	-0.789265	2.20801e-07	ENSG00000159259
CIRBP	-0.74736	2.22088e-07	ENSG00000099622
LRP4	0.937967	2.22088e-07	ENSG00000134569
JADE1	-0.681663	2.28053e-07	ENSG00000077684
ADAMTS4	-2.02682	2.32526e-07	ENSG00000158859
TRIP10	-0.692692	2.33479e-07	ENSG00000125733
BAZ1A	-0.863091	2.38742e-07	ENSG00000198604
ZNF70	0.645725	2.40022e-07	ENSG00000187792
SPTSSB	1.76697	2.57059e-07	ENSG00000196542
CPQ	0.784701	2.63786e-07	ENSG00000104324
MYLK4	1.00679	2.65804e-07	ENSG00000145949
C12orf57	-0.693858	2.71153e-07	ENSG00000111678
NAMPT	-1.45125	2.73425e-07	ENSG00000105835
DHRSX	-0.654562	2.81756e-07	ENSG00000169084
BMP6	1.27902	2.87705e-07	ENSG00000153162
COX7C	-0.65909	2.93792e-07	ENSG00000127184
STC1	-2.18232	2.93792e-07	ENSG00000159167
PEX16	-0.703281	2.96062e-07	ENSG00000121680
SLC48A1	-0.652544	3.01949e-07	ENSG00000211584
ADCK3	-0.665012	3.05947e-07	ENSG00000163050
ELOVL4	0.845804	3.1061e-07	ENSG00000118402
TRAF3IP2	-0.887644	3.40414e-07	ENSG00000056972
BCAT1	-0.736386	3.4715e-07	ENSG00000060982
KDELR3	0.841038	3.54199e-07	ENSG00000100196
DHX37	-0.715585	3.62928e-07	ENSG00000150990
IL27RA	0.829367	3.65043e-07	ENSG00000104998
TSEN15	0.638797	3.79355e-07	ENSG00000198860
OSER1	-0.691443	3.79632e-07	ENSG00000132823
TNNT3	1.61956	3.85968e-07	ENSG00000130595
LRP10	-0.605898	3.91128e-07	ENSG00000197324
SEMA3D	1.38782	4.0343e-07	ENSG00000153993
ANG	-0.729631	4.29076e-07	ENSG00000214274
CCDC17	-1.27765	4.29598e-07	ENSG00000159588
ITM2B	0.623835	4.37177e-07	ENSG00000136156
CLDN5	-1.93176	4.37177e-07	ENSG00000184113
SLC35G2	0.721162	4.3822e-07	ENSG00000168917
ITIH6	1.15838	4.40761e-07	ENSG00000102313
LDLRAD2	1.19189	4.45362e-07	ENSG00000187942
ACSS3	-1.15736	4.46815e-07	ENSG00000111058
ATF3	-1.50498	4.47455e-07	ENSG00000162772
FNBP1	-0.666089	4.59365e-07	ENSG00000187239
PINX1	-0.652385	4.70737e-07	ENSG00000254093
POGLUT1	0.594746	4.71258e-07	ENSG00000163389
FAIM3	-1.38351	4.83196e-07	ENSG00000162894
GCDH	-0.704043	4.89206e-07	ENSG00000105607
CITED2	-0.985237	4.93506e-07	ENSG00000164442
ENDOU	-1.579	4.95461e-07	ENSG00000111405
ACSL4	-0.98807	5.0963e-07	ENSG00000068366
SLC35D1	0.633376	5.16531e-07	ENSG00000116704
SSPN	0.780869	5.16752e-07	ENSG00000123096
FXYD6	0.796998	5.20047e-07	ENSG00000137726
SYNE2	-0.898422	5.23059e-07	ENSG00000054654
CDK2AP2	-0.839764	5.29755e-07	ENSG00000167797
SLC39A14	-1.18453	5.33566e-07	ENSG00000104635
CSPG5	1.68175	5.59151e-07	ENSG00000114646
GREM1	1.97314	5.6058e-07	ENSG00000166923
MZT2B	-0.725351	5.67108e-07	ENSG00000152082
ING1	-0.875768	5.94394e-07	ENSG00000153487
C10orf105	1.35432	6.12594e-07	ENSG00000214688
RAB3IP	-1.06143	6.22991e-07	ENSG00000127328
EDEM3	0.618183	6.23378e-07	ENSG00000116406
STK32C	-0.85229	6.29788e-07	ENSG00000165752
MXD3	-1.08792	6.29788e-07	ENSG00000213347
CSDC2	-1.49052	6.34031e-07	ENSG00000172346
TICAM1	-0.652312	6.43272e-07	ENSG00000127666
LHPP	0.961609	6.49117e-07	ENSG00000107902
H2AFJ	-0.742929	6.64947e-07	ENSG00000246705
SHMT1	-0.707678	6.77545e-07	ENSG00000176974
NATD1	-0.603751	6.77545e-07	ENSG00000274180
CCDC71L	-1.28697	6.83983e-07	ENSG00000253276
ATP1B1	0.876463	6.9426e-07	ENSG00000143153
MED20	0.708504	7.02734e-07	ENSG00000124641
SAT1	-0.887828	7.04435e-07	ENSG00000130066
GRAMD2	1.20823	7.0484e-07	ENSG00000175318
PTPN2	-0.717786	7.0484e-07	ENSG00000175354
ATP6V1B2	-0.638928	7.09496e-07	ENSG00000147416
SLC25A37	-1.22765	7.09496e-07	ENSG00000147454
OLFM1	-0.890143	7.15753e-07	ENSG00000130558
TFDP1	0.64054	7.25155e-07	ENSG00000198176
MDFI	1.00428	7.43434e-07	ENSG00000112559
RAPH1	0.694622	7.46966e-07	ENSG00000173166
HEBP2	-0.718556	7.53978e-07	ENSG00000051620
GALNT9	-1.62581	7.75689e-07	ENSG00000182870
KIAA1467	0.945182	7.94594e-07	ENSG00000084444
IDUA	0.687368	8.06601e-07	ENSG00000127415
C3	-1.63191	8.10859e-07	ENSG00000125730
MED30	-0.615038	8.10859e-07	ENSG00000164758
RTKN	0.623708	8.32694e-07	ENSG00000114993
SAV1	-0.76559	8.40734e-07	ENSG00000151748
IQCJ-SCHIP1	0.758369	8.46921e-07	ENSG00000250588
INHBA	1.06267	8.52419e-07	ENSG00000122641
FAM89A	-0.820064	8.63716e-07	ENSG00000182118
CGREF1	0.864918	8.84262e-07	ENSG00000138028
CD109	0.851825	9.04932e-07	ENSG00000156535
ZBTB16	-1.06767	9.06241e-07	ENSG00000109906
ZFP3	0.653211	9.23651e-07	ENSG00000180787
TMEM87B	0.682544	9.32761e-07	ENSG00000153214
DPF1	1.75958	9.37811e-07	ENSG00000011332
LMNB1	-1.46865	9.41103e-07	ENSG00000113368
ALKBH7	-0.711123	9.4765e-07	ENSG00000125652
CCDC59	-0.59687	9.55871e-07	ENSG00000133773
LHFP	0.847022	9.65938e-07	ENSG00000183722
ZNF524	-0.702493	9.66362e-07	ENSG00000171443
RAB3IL1	-0.725733	9.75469e-07	ENSG00000167994
RARA	-0.812706	9.7875e-07	ENSG00000131759
MRC2	0.846171	1.01099e-06	ENSG00000011028
CDC42EP4	-0.8881	1.03455e-06	ENSG00000179604
RASSF5	-0.823904	1.0583e-06	ENSG00000266094
DDT	-0.651467	1.07233e-06	ENSG00000099977
MRPL53	-0.69099	1.0887e-06	ENSG00000204822
IFITM2	-1.04789	1.08931e-06	ENSG00000185201
AMTN	2.10367	1.11778e-06	ENSG00000187689
ERMP1	0.884804	1.12378e-06	ENSG00000099219
WDR5B	0.76365	1.13171e-06	ENSG00000196981
NOMO1	0.854748	1.17329e-06	ENSG00000274779
GPX4	-0.63228	1.1979e-06	ENSG00000167468
LCLAT1	0.614077	1.20173e-06	ENSG00000172954
TCTE3	-1.00644	1.22691e-06	ENSG00000184786
ZNF580	-0.832651	1.22691e-06	ENSG00000213015
TCTE3	-1.00644	1.22691e-06	ENSG00000275368
WBSCR27	-1.25982	1.23551e-06	ENSG00000165171
SAMD11	1.23975	1.23551e-06	ENSG00000187634
PLOD1	0.837421	1.23572e-06	ENSG00000083444
TAF10	-0.588577	1.23572e-06	ENSG00000166337
CHCHD5	-0.62274	1.24476e-06	ENSG00000125611
SGCB	0.665231	1.27515e-06	ENSG00000163069
PLEKHM1P	-0.792266	1.27873e-06	ENSG00000214176
KIAA0513	0.639546	1.33495e-06	ENSG00000135709
TNC	1.49645	1.34481e-06	ENSG00000041982
UNC13D	-1.04557	1.37229e-06	ENSG00000092929
ZNF704	0.79663	1.37327e-06	ENSG00000164684
USP10	-0.637201	1.38689e-06	ENSG00000103194
SYTL4	-1.05766	1.39508e-06	ENSG00000102362
BEX2	-1.3978	1.39599e-06	ENSG00000133134
HSCB	-0.625687	1.428e-06	ENSG00000100209
CEP19	0.78877	1.43716e-06	ENSG00000174007
TNFAIP2	-1.06001	1.44425e-06	ENSG00000185215
DIO3	-1.57302	1.49923e-06	ENSG00000197406
EEF1A1P6	-0.754871	1.56093e-06	ENSG00000233476
SPSB4	1.14686	1.58954e-06	ENSG00000175093
RPS17	-0.959698	1.62801e-06	ENSG00000182774
SQLE	0.713206	1.67493e-06	ENSG00000104549
FAM65B	-1.80975	1.675e-06	ENSG00000111913
BEND7	-1.07137	1.70141e-06	ENSG00000165626
ERVMER34-1	-0.775193	1.71845e-06	ENSG00000226887
NCOA7	-0.776476	1.72435e-06	ENSG00000111912
ZNF107	0.814587	1.73346e-06	ENSG00000196247
DMBT1	1.83775	1.75029e-06	ENSG00000187908
HILS1	1.2934	1.76121e-06	ENSG00000188662
GNMT	-1.7952	1.76834e-06	ENSG00000124713
AATF	-1.05462	1.85842e-06	ENSG00000275700
RAB37	-1.03068	1.86015e-06	ENSG00000172794
RCSD1	1.02405	1.86015e-06	ENSG00000198771
RBM3	-0.729238	1.86172e-06	ENSG00000102317
GPR19	1.12828	1.9017e-06	ENSG00000183150
MRPL41	-0.641086	1.94919e-06	ENSG00000182154
ZBTB3	0.910898	1.95695e-06	ENSG00000185670
FZD5	-1.01111	1.97256e-06	ENSG00000163251
TOMM20	-0.637933	1.98858e-06	ENSG00000173726
HSPA8	0.621658	2.00971e-06	ENSG00000109971
TMPRSS4	-1.77064	2.02997e-06	ENSG00000137648
COL23A1	1.63291	2.04948e-06	ENSG00000050767
IFT122	-0.709625	2.05698e-06	ENSG00000163913
UGP2	0.704185	2.08812e-06	ENSG00000169764
SAMD4A	0.778076	2.09059e-06	ENSG00000020577
AKAP12	-1.19405	2.09059e-06	ENSG00000131016
NADK	-0.612482	2.11476e-06	ENSG00000008130
ZNF835	1.5194	2.1435e-06	ENSG00000127903
RPL23A	-0.789458	2.14366e-06	ENSG00000198242
DOCK9	0.784825	2.18792e-06	ENSG00000088387
LINC00493	-0.63615	2.18792e-06	ENSG00000232388
SCRG1	1.13621	2.20375e-06	ENSG00000164106
LIG1	-0.769423	2.21119e-06	ENSG00000105486
DRAM2	-0.59337	2.2441e-06	ENSG00000156171
TNFSF15	1.76838	2.25201e-06	ENSG00000181634
ZDHHC12	-0.692102	2.26043e-06	ENSG00000160446
SESN1	-0.704548	2.26957e-06	ENSG00000080546
GDF10	1.2857	2.30016e-06	ENSG00000266524
AGTR2	2.10006	2.32316e-06	ENSG00000180772
MICALL2	0.801051	2.32477e-06	ENSG00000164877
LSP1	0.87262	2.35227e-06	ENSG00000130592
ITPRIP	-1.09734	2.35828e-06	ENSG00000148841
PPIC	0.994927	2.35828e-06	ENSG00000168938
ZNF581	-0.602337	2.35828e-06	ENSG00000171425
ORAI3	-0.597468	2.37818e-06	ENSG00000175938
ODAM	2.09436	2.38291e-06	ENSG00000109205
MYO3A	1.6415	2.40923e-06	ENSG00000095777
CD44	-0.809853	2.41786e-06	ENSG00000026508
PTK2B	-0.863017	2.47435e-06	ENSG00000120899
CMTM8	-1.05048	2.51454e-06	ENSG00000170293
SLC22A11	1.58144	2.55075e-06	ENSG00000168065
SDCBP2	-0.8706	2.5766e-06	ENSG00000125775
C9orf89	-0.600561	2.57742e-06	ENSG00000165233
C5orf49	-1.086	2.61314e-06	ENSG00000215217
IL18BP	-0.980271	2.66017e-06	ENSG00000137496
RPL23AP1	-1.58555	2.67338e-06	ENSG00000239257
RPL23AP1	-1.58555	2.67338e-06	ENSG00000239784
RPL23AP1	-1.58555	2.67338e-06	ENSG00000240845
RPL23AP1	-1.58555	2.67338e-06	ENSG00000241880
RPL23AP1	-1.58555	2.67338e-06	ENSG00000242039
DCHS1	0.663846	2.78157e-06	ENSG00000166341
FOSL1	-1.57627	2.78157e-06	ENSG00000175592
TEAD2	-0.777009	2.9411e-06	ENSG00000074219
MEF2BNB-MEF2B	-0.781044	3.05193e-06	ENSG00000064489
STX3	-0.734019	3.09422e-06	ENSG00000166900
SSC5D	1.35484	3.09422e-06	ENSG00000179954
DDT	-0.62838	3.14991e-06	ENSG00000275003
CDKN2D	-0.689806	3.18607e-06	ENSG00000129355
GPR126	0.907278	3.19416e-06	ENSG00000112414
TAF1D	-0.662432	3.19619e-06	ENSG00000166012
C12orf60	0.770958	3.23407e-06	ENSG00000182993
WHAMM	-0.685452	3.2642e-06	ENSG00000156232
TMEM45A	0.593352	3.2927e-06	ENSG00000181458
S100A3	1.23766	3.38416e-06	ENSG00000188015
TLR4	-1.16539	3.40369e-06	ENSG00000136869
PLD6	-1.00639	3.40369e-06	ENSG00000179598
FKBP9	0.649469	3.40502e-06	ENSG00000122642
HHIPL1	0.786222	3.43641e-06	ENSG00000182218
ZNF487	-0.645219	3.45127e-06	ENSG00000243660
EBPL	-0.752637	3.45574e-06	ENSG00000123179
KCNG2	1.59082	3.55588e-06	ENSG00000178342
ARHGEF40	0.672241	3.55672e-06	ENSG00000165801
FOXA3	1.10216	3.56184e-06	ENSG00000170608
KDM7A	-0.946295	3.68932e-06	ENSG00000006459
RABGGTB	-0.60124	3.713e-06	ENSG00000137955
AC141586.5	0.715464	3.78813e-06	ENSG00000215154
ZNF771	-0.683046	3.80192e-06	ENSG00000179965
MCM5	-0.723056	3.81212e-06	ENSG00000100297
TPI1	0.587698	3.85145e-06	ENSG00000111669
COG6	0.635567	3.87598e-06	ENSG00000133103
PIK3CD	-0.832617	3.91955e-06	ENSG00000171608
PVRL4	1.82324	3.96544e-06	ENSG00000143217
BCL3	-0.851127	3.98751e-06	ENSG00000069399
APOL2	-0.61208	4.02664e-06	ENSG00000128335
TRPV4	0.945265	4.10296e-06	ENSG00000111199
SLC43A1	-0.633878	4.2411e-06	ENSG00000149150
SMOX	-1.22178	4.24806e-06	ENSG00000088826
BLVRB	-0.631568	4.30501e-06	ENSG00000090013
MT1H	-1.8133	4.30668e-06	ENSG00000205358
SAP30L	-0.598021	4.37783e-06	ENSG00000164576
FAM171A1	1.0215	4.44771e-06	ENSG00000148468
FGF11	1.09393	4.49018e-06	ENSG00000161958
PCOLCE	1.12501	4.60455e-06	ENSG00000106333
ZNF703	-0.778918	4.60997e-06	ENSG00000183779
ANGPTL4	-1.43772	4.65709e-06	ENSG00000167772
MLIP	1.6169	4.69854e-06	ENSG00000146147
GRPEL1	-0.708594	4.71152e-06	ENSG00000109519
C7orf50	-0.684081	4.73029e-06	ENSG00000146540
HTRA3	1.02526	4.73091e-06	ENSG00000170801
CAP2	1.39407	4.73523e-06	ENSG00000112186
CPNE4	2.05789	4.73523e-06	ENSG00000196353
INS-IGF2	1.49162	4.7706e-06	ENSG00000129965
PDLIM3	1.20989	4.87933e-06	ENSG00000154553
AKAP1	-0.703345	4.90056e-06	ENSG00000121057
C2CD4B	-2.13445	4.94155e-06	ENSG00000205502
CFI	1.33909	5.09436e-06	ENSG00000205403
RALGPS1	0.933615	5.10105e-06	ENSG00000136828
IGIP	0.642285	5.10105e-06	ENSG00000182700
CCDC85A	0.971304	5.11004e-06	ENSG00000055813
DZIP1L	0.651536	5.24342e-06	ENSG00000158163
C1orf74	0.746687	5.32276e-06	ENSG00000162757
RAB15	1.00982	5.50571e-06	ENSG00000139998
FAM57A	0.61254	5.55415e-06	ENSG00000167695
ALX4	1.49135	5.62193e-06	ENSG00000052850
SH3GL3	-1.4259	5.65417e-06	ENSG00000140600
FKBP14	0.779284	5.69374e-06	ENSG00000106080
ANGPTL7	-1.62331	5.69374e-06	ENSG00000171819
SLC2A12	1.40216	5.71405e-06	ENSG00000146411
DDX26B	0.598346	5.76775e-06	ENSG00000165359
COL5A2	1.21147	5.77269e-06	ENSG00000204262
MTHFD2L	-0.84926	5.86226e-06	ENSG00000163738
PLEKHB1	1.25532	5.8915e-06	ENSG00000021300
PRKD2	-0.600293	5.92061e-06	ENSG00000105287
TNNI2	1.7816	5.92061e-06	ENSG00000130598
EPO	1.75411	5.98303e-06	ENSG00000130427
RPS4XP16	-1.10635	6.10185e-06	ENSG00000224892
CASP12	-1.02605	6.23256e-06	ENSG00000204403
TUBB2B	1.01925	6.28515e-06	ENSG00000137285
SHISA9	1.20398	6.31884e-06	ENSG00000237515
SCML4	1.84662	6.4167e-06	ENSG00000146285
PRDX4	0.652753	6.48626e-06	ENSG00000123131
TSPAN11	1.33904	6.51496e-06	ENSG00000110900
MT1L	-1.03594	6.52854e-06	ENSG00000260549
PTPRU	-0.654459	6.53746e-06	ENSG00000060656
MSTN	1.6426	6.59312e-06	ENSG00000138379
PPP1R15A	-1.01335	6.89876e-06	ENSG00000087074
ARRDC3	-0.95107	6.93571e-06	ENSG00000113369
GJA3	1.6972	6.9642e-06	ENSG00000121743
AHI1	0.650445	6.97452e-06	ENSG00000135541
GFRA2	1.46253	7.10679e-06	ENSG00000168546
CYP3A5	-1.10691	7.16834e-06	ENSG00000106258
FAM19A4	1.92673	7.21068e-06	ENSG00000163377
RP11-641D5.1	-0.859756	7.21235e-06	ENSG00000213178
SYNE3	-0.709991	7.23357e-06	ENSG00000176438
FAR2P2	0.872052	7.34277e-06	ENSG00000178162
CD79B	-1.15041	7.58742e-06	ENSG00000007312
SERPING1	-0.692127	7.64916e-06	ENSG00000149131
HIST1H2BK	-0.786591	7.73361e-06	ENSG00000197903
AC011242.6	0.644055	7.74227e-06	ENSG00000223658
LAYN	-0.718859	7.89185e-06	ENSG00000204381
GLCE	-0.882586	8.04984e-06	ENSG00000138604
DUSP15	-0.957129	8.11302e-06	ENSG00000149599
GALNT18	0.753507	8.16643e-06	ENSG00000110328
ABCA6	-1.1754	8.19268e-06	ENSG00000154262
ITGB4	-1.26035	8.23105e-06	ENSG00000132470
TMEM173	-0.734566	8.23637e-06	ENSG00000184584
PGS1	-0.603853	8.44042e-06	ENSG00000087157
RELA	-0.597958	8.45706e-06	ENSG00000173039
CA5B	0.77663	8.48714e-06	ENSG00000169239
TFRC	0.925648	8.5016e-06	ENSG00000072274
CFLAR	-0.755737	8.62696e-06	ENSG00000003402
TF	1.46331	8.75819e-06	ENSG00000091513
BPGM	0.709204	8.83093e-06	ENSG00000172331
HCAR1	1.00806	8.89304e-06	ENSG00000196917
APOLD1	-0.944223	9.03421e-06	ENSG00000178878
ABCA8	0.986251	9.08146e-06	ENSG00000141338
POLD4	-0.591215	9.13948e-06	ENSG00000175482
DDX54	-0.632534	9.39581e-06	ENSG00000123064
HHIPL2	0.881935	9.39581e-06	ENSG00000143512
YJEFN3	1.07171	9.50712e-06	ENSG00000250067
COL15A1	1.25887	9.55205e-06	ENSG00000204291
DHRS13	-0.845073	9.6148e-06	ENSG00000167536
TAF1A	0.652468	9.7625e-06	ENSG00000143498
FANCE	-0.763132	9.81214e-06	ENSG00000112039
B3GAT2	1.76629	9.82709e-06	ENSG00000112309
GPR133	-1.3396	1.01544e-05	ENSG00000111452
ADCK2	-0.659412	1.01723e-05	ENSG00000133597
FAM107B	0.751016	1.03629e-05	ENSG00000065809
SOX5	0.652936	1.05079e-05	ENSG00000134532
KCTD4	1.09147	1.05342e-05	ENSG00000180332
C8orf48	0.767824	1.08609e-05	ENSG00000164743
PLEKHA1	0.725365	1.09377e-05	ENSG00000107679
PTP4A3	-1.07341	1.09429e-05	ENSG00000184489
C9orf72	-0.928037	1.09663e-05	ENSG00000147894
ZNF680	0.641955	1.11278e-05	ENSG00000173041
CTD-2192J16.20	1.19378	1.12344e-05	ENSG00000269693
CD1D	-1.23208	1.1255e-05	ENSG00000158473
LY6D	1.78419	1.13165e-05	ENSG00000167656
MDC1	-1.00316	1.13165e-05	ENSG00000225589
MDC1	-1.00316	1.13165e-05	ENSG00000234012
NPHS2	2.0197	1.14717e-05	ENSG00000116218
CCDC101	-0.653513	1.14753e-05	ENSG00000176476
CLASP2	0.628392	1.14941e-05	ENSG00000163539
ZKSCAN4	0.62316	1.16072e-05	ENSG00000187626
ADCY2	-0.91331	1.1681e-05	ENSG00000078295
THBS4	1.28293	1.16889e-05	ENSG00000113296
PYGO1	0.58815	1.16889e-05	ENSG00000171016
COL25A1	1.22489	1.17821e-05	ENSG00000188517
RNF19A	-0.637687	1.18259e-05	ENSG00000034677
AMOTL1	0.638113	1.19133e-05	ENSG00000166025
DIO2	1.30722	1.19164e-05	ENSG00000211448
COL9A2	1.14387	1.21335e-05	ENSG00000049089
ZNF605	0.59567	1.24109e-05	ENSG00000196458
NXT1	-0.609822	1.26046e-05	ENSG00000132661
PXMP2	-0.815182	1.2715e-05	ENSG00000176894
SYNGR2	-0.75774	1.28247e-05	ENSG00000108639
KANSL1L	-0.692823	1.28247e-05	ENSG00000144445
ZIC1	-1.3187	1.28279e-05	ENSG00000152977
PRRX2	-0.751312	1.28394e-05	ENSG00000167157
MRGPRF	0.813776	1.28606e-05	ENSG00000172935
MDK	-1.06388	1.31e-05	ENSG00000110492
AOX1	-0.658429	1.31759e-05	ENSG00000138356
HRASLS5	-1.17881	1.32731e-05	ENSG00000168004
CDC42EP1	-0.76358	1.3504e-05	ENSG00000128283
PAM	0.614301	1.35238e-05	ENSG00000145730
STC2	-1.27212	1.388e-05	ENSG00000113739
C15orf65	0.921905	1.38853e-05	ENSG00000261652
PROSC	-0.634002	1.41169e-05	ENSG00000147471
PRORSD1P	-0.863044	1.42294e-05	ENSG00000162997
ATCAY	1.44701	1.46403e-05	ENSG00000167654
MYOC	-1.6284	1.47761e-05	ENSG00000034971
MALL	0.647936	1.49935e-05	ENSG00000144063
VKORC1	0.601247	1.51548e-05	ENSG00000167397
CYSLTR1	0.961984	1.54006e-05	ENSG00000173198
ZNF223	0.760363	1.54006e-05	ENSG00000178386
SERTAD1	-0.845963	1.56059e-05	ENSG00000197019
DBP	1.16509	1.56519e-05	ENSG00000105516
B4GALNT3	0.623894	1.5815e-05	ENSG00000139044
TNK2	-0.670714	1.61901e-05	ENSG00000061938
ALDH2	-0.739196	1.62606e-05	ENSG00000111275
NKX3-2	0.922807	1.64386e-05	ENSG00000109705
PCDH11X	-1.64131	1.64592e-05	ENSG00000102290
GOLT1A	-1.97961	1.65998e-05	ENSG00000174567
CRTC3	-0.591334	1.6929e-05	ENSG00000140577
GTF2E1	0.727592	1.70343e-05	ENSG00000153767
TRIB3	-1.10625	1.70422e-05	ENSG00000101255
DDX39B	-0.619561	1.71879e-05	ENSG00000237889
ABCA2	0.687774	1.72182e-05	ENSG00000107331
VWC2	1.19757	1.75143e-05	ENSG00000188730
EEPD1	-0.876074	1.76447e-05	ENSG00000122547
CRHR1	1.46747	1.76718e-05	ENSG00000120088
ZFAND1	-0.611863	1.77635e-05	ENSG00000104231
SLC14A2	-1.45289	1.78363e-05	ENSG00000132874
PRLR	-1.70986	1.78802e-05	ENSG00000113494
CTHRC1	1.23934	1.80207e-05	ENSG00000164932
SLC22A17	0.678557	1.81063e-05	ENSG00000092096
OACYLP	-1.11963	1.81063e-05	ENSG00000224367
TLE3	-0.686861	1.83071e-05	ENSG00000140332
PDZK1IP1	-1.42827	1.87304e-05	ENSG00000162366
GPT2	0.751563	1.87577e-05	ENSG00000166123
HHAT	0.883401	1.88508e-05	ENSG00000054392
HHAT	0.883401	1.88508e-05	ENSG00000280680
ATG2A	-0.676981	1.93173e-05	ENSG00000110046
RANBP3L	1.04509	1.94718e-05	ENSG00000164188
ZNF350	-0.685447	1.94786e-05	ENSG00000256683
MBOAT1	0.767353	1.97752e-05	ENSG00000172197
CCDC180	0.622626	1.98327e-05	ENSG00000197816
FAM98A	0.65656	1.985e-05	ENSG00000119812
C8orf44	-0.925326	1.99743e-05	ENSG00000213865
SLC26A2	0.999568	2.07362e-05	ENSG00000155850
HYAL1	0.660655	2.0894e-05	ENSG00000114378
APOL4	-0.766334	2.09937e-05	ENSG00000100336
SSTR2	1.13968	2.11254e-05	ENSG00000180616
SIRT7	-0.597796	2.11296e-05	ENSG00000187531
TTC9	1.48899	2.11688e-05	ENSG00000133985
RAPGEF4	1.15126	2.15196e-05	ENSG00000091428
SRCIN1	-1.82654	2.20657e-05	ENSG00000273608
SPARC	1.23355	2.21336e-05	ENSG00000113140
MED16	-0.600765	2.24551e-05	ENSG00000175221
IGFBP1	1.90685	2.2939e-05	ENSG00000146678
RSG1	-0.926673	2.33371e-05	ENSG00000132881
MT1F	-1.11119	2.37615e-05	ENSG00000198417
RPL22L1	-0.636494	2.4721e-05	ENSG00000163584
DCBLD1	0.676814	2.47753e-05	ENSG00000164465
ITM2A	1.11609	2.55807e-05	ENSG00000078596
SHISA2	1.0706	2.62657e-05	ENSG00000180730
ARHGAP39	0.863336	2.63142e-05	ENSG00000147799
PLEKHF1	-0.694802	2.63163e-05	ENSG00000166289
FAM174B	-0.689183	2.65179e-05	ENSG00000185442
PSMB8	-0.897085	2.65517e-05	ENSG00000204264
PSMB8	-0.897085	2.65517e-05	ENSG00000206298
PSMB8	-0.897085	2.65517e-05	ENSG00000226201
PSMB8	-0.897085	2.65517e-05	ENSG00000230669
PSMB8	-0.897085	2.65517e-05	ENSG00000236443
GTF2IRD1	-0.794955	2.65916e-05	ENSG00000006704
ENTPD7	0.928231	2.66806e-05	ENSG00000198018
LMBRD2	0.84049	2.67698e-05	ENSG00000164187
CTD-2026D20.3	-1.03084	2.68455e-05	ENSG00000228782
EPB41L2	0.66827	2.72438e-05	ENSG00000079819
SLITRK6	1.90492	2.72438e-05	ENSG00000184564
DPH3	0.585286	2.72494e-05	ENSG00000154813
EIF3E	-0.653816	2.74208e-05	ENSG00000104408
LTB4R2	-1.09774	2.76147e-05	ENSG00000213906
KLF5	-0.97107	2.76175e-05	ENSG00000102554
C8orf82	-0.663666	2.81872e-05	ENSG00000213563
RNF144B	-1.08351	2.84044e-05	ENSG00000137393
TEAD3	-0.76851	2.84748e-05	ENSG00000007866
NRCAM	1.304	2.88001e-05	ENSG00000091129
CR1	-1.78765	2.91531e-05	ENSG00000203710
LDHD	-0.896677	2.92993e-05	ENSG00000166816
TMEM192	-0.639762	2.97827e-05	ENSG00000170088
PLA2G4A	0.716216	3.04052e-05	ENSG00000116711
P3H2	0.939115	3.05734e-05	ENSG00000090530
DACT2	1.48845	3.11448e-05	ENSG00000164488
MYO6	0.700765	3.16135e-05	ENSG00000196586
FCF1P2	0.714281	3.17465e-05	ENSG00000228638
ITGAV	0.624863	3.24464e-05	ENSG00000138448
IGSF3	0.855078	3.25725e-05	ENSG00000143061
NUCB2	0.631366	3.30432e-05	ENSG00000070081
GCHFR	-0.849845	3.3632e-05	ENSG00000137880
BGN	0.657221	3.38423e-05	ENSG00000182492
SPHK1	-1.37331	3.44469e-05	ENSG00000176170
RIPPLY2	1.33442	3.44469e-05	ENSG00000203877
GNL1	-0.954972	3.44558e-05	ENSG00000206492
DBNDD1	1.31114	3.47655e-05	ENSG00000003249
SMTN	-0.691951	3.51227e-05	ENSG00000183963
C15orf62	-1.23837	3.52855e-05	ENSG00000188277
DLGAP3	-1.2777	3.58842e-05	ENSG00000116544
TRIB1	-1.07734	3.63815e-05	ENSG00000173334
MAMDC2	1.42422	3.63875e-05	ENSG00000165072
FBLN1	-0.920438	3.84146e-05	ENSG00000077942
KIAA1211	1.19521	3.87034e-05	ENSG00000109265
CCR10	-1.06647	3.91977e-05	ENSG00000184451
PCSK2	1.6538	3.95174e-05	ENSG00000125851
MT1JP	-1.44134	3.97294e-05	ENSG00000255986
ZDHHC20	0.632896	3.9851e-05	ENSG00000180776
METTL12	-0.911467	4.00142e-05	ENSG00000214756
LRP12	0.62766	4.01632e-05	ENSG00000147650
DNAH12	1.54022	4.04077e-05	ENSG00000174844
NABP1	-1.02529	4.12736e-05	ENSG00000173559
KIF26A	-0.650698	4.14802e-05	ENSG00000066735
CPNE8	-0.743094	4.17075e-05	ENSG00000139117
UBASH3B	0.888068	4.1842e-05	ENSG00000154127
PET117	-0.652226	4.1842e-05	ENSG00000232838
KIF1A	1.35742	4.19394e-05	ENSG00000130294
RPL41P2	-1.10875	4.2657e-05	ENSG00000256338
SLC16A3	0.586064	4.29088e-05	ENSG00000141526
TGFB3	0.902125	4.36635e-05	ENSG00000119699
TMTC3	0.589508	4.38675e-05	ENSG00000139324
GRIP2	1.43896	4.43372e-05	ENSG00000144596
ABCA1	-1.0927	4.43949e-05	ENSG00000165029
HARBI1	0.74656	4.45656e-05	ENSG00000180423
NHEJ1	-0.694397	4.45656e-05	ENSG00000187736
GCNT1	0.872107	4.48686e-05	ENSG00000187210
EML1	1.0334	4.49857e-05	ENSG00000066629
BZW2	-0.688582	4.56577e-05	ENSG00000136261
SRCIN1	-1.44248	4.59225e-05	ENSG00000277363
CMAHP	-0.9085	4.59486e-05	ENSG00000168405
EHD2	0.622189	4.59789e-05	ENSG00000024422
ETHE1	-0.661022	4.59789e-05	ENSG00000105755
RALGDS	-0.853368	4.59789e-05	ENSG00000160271
CYB5R2	-0.591057	4.65344e-05	ENSG00000166394
ANK2	1.01117	4.71326e-05	ENSG00000145362
UGCG	-0.732974	4.71326e-05	ENSG00000148154
RP11-437B10.1	-0.720349	4.71858e-05	ENSG00000279765
KCNS1	1.73386	4.72372e-05	ENSG00000124134
FGF18	1.0285	4.74612e-05	ENSG00000156427
TMEM38B	-0.815436	4.76347e-05	ENSG00000095209
ARHGAP42	-0.857379	4.77275e-05	ENSG00000165895
SPON1	1.18535	4.80482e-05	ENSG00000262655
TRAPPC13P1	1.80505	4.96675e-05	ENSG00000235447
TMEM151A	1.1374	5.12538e-05	ENSG00000179292
SLFN5	-0.986243	5.15304e-05	ENSG00000166750
SLC39A11	0.80043	5.16209e-05	ENSG00000133195
YIF1B	0.627012	5.20495e-05	ENSG00000167645
GATA6	-1.40765	5.2753e-05	ENSG00000141448
LRP5L	-0.894901	5.33328e-05	ENSG00000100068
MT1P3	-1.89804	5.33513e-05	ENSG00000229230
HSPD1P11	-1.44611	5.34434e-05	ENSG00000251348
SNPH	0.820334	5.36108e-05	ENSG00000101298
IKBIP	0.600609	5.39225e-05	ENSG00000166130
NOX4	-1.35894	5.40661e-05	ENSG00000086991
STEAP4	-1.23063	5.43807e-05	ENSG00000127954
LRRC1	0.63113	5.4604e-05	ENSG00000137269
NAALADL2	0.829369	5.46707e-05	ENSG00000177694
MZT2A	-0.621154	5.51295e-05	ENSG00000173272
RYR1	1.21072	5.52142e-05	ENSG00000196218
LSAMP	1.17533	5.57289e-05	ENSG00000185565
ZNF296	-1.0157	5.6631e-05	ENSG00000170684
RCAN1	1.01473	5.85037e-05	ENSG00000159200
NUDT2	-0.708008	5.98953e-05	ENSG00000164978
GIPC2	-1.07371	6.10512e-05	ENSG00000137960
HAGHL	1.17997	6.19195e-05	ENSG00000103253
AVPI1	-0.702474	6.4999e-05	ENSG00000119986
KCNN3	1.10844	6.55195e-05	ENSG00000143603
PSMB9	-1.20336	6.59359e-05	ENSG00000243067
GCOM1	-1.11635	6.65031e-05	ENSG00000137878
CNPY4	0.682233	6.68676e-05	ENSG00000166997
HEXDC	-0.612791	6.68676e-05	ENSG00000169660
GRIK3	1.12525	6.74253e-05	ENSG00000163873
EEF1DP3	-1.56896	6.78378e-05	ENSG00000229715
PSMB9	-1.1998	6.96243e-05	ENSG00000240065
TMEM204	-0.714789	7.03986e-05	ENSG00000131634
SLC22A15	-0.89727	7.14859e-05	ENSG00000163393
DDAH1	0.61596	7.15629e-05	ENSG00000153904
FOCAD	0.591165	7.1706e-05	ENSG00000188352
CRLF1	1.3235	7.25776e-05	ENSG00000006016
ARSB	0.700949	7.32809e-05	ENSG00000113273
KIAA0895L	0.665236	7.32809e-05	ENSG00000196123
TAP1	-0.806587	7.4042e-05	ENSG00000168394
TAP1	-0.806587	7.4042e-05	ENSG00000232367
GPR68	1.21191	7.40595e-05	ENSG00000119714
PSMB9	-1.20043	7.78085e-05	ENSG00000239836
PSMB9	-1.20043	7.78085e-05	ENSG00000243594
FBLN7	1.03592	7.79221e-05	ENSG00000144152
CLCNKB	1.49303	7.87719e-05	ENSG00000184908
TEAD4	-0.808513	8.05872e-05	ENSG00000197905
SEMA4B	-0.771986	8.09054e-05	ENSG00000185033
PSMB9	-1.19733	8.10249e-05	ENSG00000240118
DIRAS3	-0.935861	8.49314e-05	ENSG00000162595
BCL7A	-0.755282	8.58148e-05	ENSG00000110987
BCL7A	-0.755282	8.58148e-05	ENSG00000281529
DUSP23	-0.608085	8.7852e-05	ENSG00000158716
LGR5	-1.78367	8.80103e-05	ENSG00000139292
ULBP3	1.03134	8.87073e-05	ENSG00000131019
NGEF	0.688309	8.91976e-05	ENSG00000066248
SYT17	0.792775	8.94118e-05	ENSG00000103528
ETNK2	-0.646604	8.94792e-05	ENSG00000143845
CHSY3	0.601269	9.12393e-05	ENSG00000198108
PRR16	-0.80977	9.31254e-05	ENSG00000184838
ICMT	0.658807	9.34331e-05	ENSG00000116237
NRN1L	-1.17843	9.35796e-05	ENSG00000188038
MAFK	-0.608973	9.56125e-05	ENSG00000198517
TMEM91	-0.589605	9.58787e-05	ENSG00000142046
BTG1	-0.812648	9.63925e-05	ENSG00000133639
UROC1	1.14071	9.75031e-05	ENSG00000159650
MPZL3	0.801089	9.75809e-05	ENSG00000160588
CLASRP	-0.596928	9.76392e-05	ENSG00000104859
MMP16	1.34086	9.76392e-05	ENSG00000156103
ARHGEF37	-0.949076	9.87097e-05	ENSG00000183111
CENPH	-0.702642	9.94801e-05	ENSG00000153044
PDGFC	0.871009	0.00010006	ENSG00000145431
ZNF815P	0.908106	0.00010006	ENSG00000235944
MACROD1	-0.667956	0.000102018	ENSG00000133315
GPSM2	0.730336	0.000102129	ENSG00000121957
EFNB3	1.20796	0.000102249	ENSG00000108947
SEPHS2P1	1.82326	0.000103082	ENSG00000250247
GDF1	1.43203	0.000103427	ENSG00000130283
COMMD6	-0.594704	0.000104041	ENSG00000188243
STON1	-0.679352	0.000106923	ENSG00000243244
ATAD2	-0.691381	0.000107152	ENSG00000156802
HIST1H1E	-1.48893	0.000107852	ENSG00000168298
SLC4A11	1.38407	0.000108057	ENSG00000088836
PIGA	-0.914872	0.000108593	ENSG00000165195
ARNTL	-0.838359	0.000108671	ENSG00000133794
GK5	0.652448	0.000111562	ENSG00000175066
FBXW4P1	-1.62826	0.000112665	ENSG00000230701
TLE2	-0.665161	0.000113677	ENSG00000065717
ACTG1	-0.591114	0.000114338	ENSG00000184009
TRO	0.618997	0.000115906	ENSG00000067445
GS1-124K5.12	-0.684469	0.000116718	ENSG00000232559
WEE1	-0.738366	0.000116791	ENSG00000166483
ANGPTL1	1.03452	0.000118517	ENSG00000116194
MYOT	1.20847	0.000119147	ENSG00000120729
ERVW-1	-0.746538	0.00011971	ENSG00000242950
SCUBE2	1.18347	0.000119877	ENSG00000175356
RP11-253E3.1	-1.4227	0.000119916	ENSG00000234589
FOLR1	1.28893	0.000120471	ENSG00000110195
FADS2	0.847892	0.00012126	ENSG00000134824
USP6NL	0.609068	0.000121359	ENSG00000148429
GLIPR1	0.746265	0.00012257	ENSG00000139278
RNF157	-0.985826	0.000123082	ENSG00000141576
TAP1	-0.760061	0.00012344	ENSG00000227816
TAP1	-0.760061	0.00012344	ENSG00000230705
BGLAP	1.77773	0.000125565	ENSG00000242252
CSRNP1	-1.05461	0.000126729	ENSG00000144655
NDP	0.823957	0.000128617	ENSG00000124479
PDE1B	-0.93613	0.000129249	ENSG00000123360
USP32P3	1.0488	0.000129849	ENSG00000189423
LRRC66	0.936631	0.000129969	ENSG00000188993
GNRHR2	0.60704	0.000130041	ENSG00000211451
CLP1	0.59728	0.000130886	ENSG00000172409
FAM19A1	1.47937	0.000130905	ENSG00000183662
SPATA6L	-0.889356	0.00013264	ENSG00000106686
PCDH17	-1.5662	0.00013419	ENSG00000118946
AQPEP	1.00875	0.00013419	ENSG00000172901
DNAJC22	1.02353	0.000135357	ENSG00000178401
TNFRSF8	1.41167	0.000135687	ENSG00000120949
RBPMS	-0.710198	0.00013743	ENSG00000157110
C1orf87	-1.36416	0.000137931	ENSG00000162598
MCTS2P	1.00406	0.000138777	ENSG00000101898
LTBP1	0.847993	0.000139044	ENSG00000049323
TMEM59L	1.41698	0.000139426	ENSG00000105696
MATN2	0.786812	0.000139426	ENSG00000132561
CTNNAL1	-0.732943	0.000142245	ENSG00000119326
ZIC4	-1.28884	0.000142245	ENSG00000174963
MYO7A	-1.10164	0.000143804	ENSG00000137474
TAP1	-0.770058	0.000148271	ENSG00000206297
TAP1	-0.770058	0.000148271	ENSG00000226173
CHAD	1.02417	0.000148944	ENSG00000136457
PLSCR1	-0.635651	0.000151964	ENSG00000188313
TNN	1.35413	0.000152428	ENSG00000120332
ANO8	0.630936	0.000154542	ENSG00000074855
PLEKHS1	1.62509	0.000156133	ENSG00000148735
LMX1B	-1.18962	0.000158739	ENSG00000136944
FAM102B	1.03558	0.000158999	ENSG00000162636
SPINT1	0.870311	0.000162507	ENSG00000166145
ZCCHC5	0.911333	0.000164721	ENSG00000179300
KCND1	0.678322	0.000166218	ENSG00000102057
CD274	-0.917635	0.000166832	ENSG00000120217
CHAF1A	-0.769112	0.000167749	ENSG00000167670
PALD1	-0.808986	0.000169468	ENSG00000107719
TMEM19	0.702123	0.000170498	ENSG00000139291
CTSF	0.718117	0.000178044	ENSG00000174080
WNT7B	1.22085	0.000179875	ENSG00000188064
OPRL1	1.19058	0.000181966	ENSG00000125510
HMGA1	-1.20368	0.000182462	ENSG00000137309
ATP6V0A4	1.558	0.000183384	ENSG00000105929
NMUR1	1.2933	0.000183384	ENSG00000171596
FAM3B	-1.40755	0.000184798	ENSG00000183844
SULT1C2	-1.15196	0.000185871	ENSG00000198203
SNX22	1.23279	0.00019243	ENSG00000157734
MIA	0.918701	0.000193114	ENSG00000261857
GINS2	-0.918775	0.000197694	ENSG00000131153
IL17B	1.70545	0.00020048	ENSG00000127743
IFITM1	-0.621118	0.000200955	ENSG00000185885
EDIL3	0.63313	0.000201075	ENSG00000164176
CCDC136	0.788654	0.000201342	ENSG00000128596
KLRAP1	0.792043	0.000205746	ENSG00000256667
IGF1R	-0.61454	0.000210276	ENSG00000140443
TDGF1	-1.45049	0.000212647	ENSG00000241186
SLC25A25	-0.71167	0.000215173	ENSG00000148339
CERS1	1.1486	0.000215173	ENSG00000223802
ISG20	-0.80056	0.000216934	ENSG00000172183
TARBP1	0.83034	0.000217378	ENSG00000059588
TRPS1	0.602916	0.000223812	ENSG00000104447
HIP1	-0.877406	0.000223843	ENSG00000127946
PRR4	-0.906968	0.000225278	ENSG00000263247
FN1	0.803447	0.000225931	ENSG00000115414
ARMC3	1.62707	0.000227344	ENSG00000165309
C12orf45	-0.639315	0.000229733	ENSG00000151131
DLGAP2	-1.47174	0.000230849	ENSG00000198010
PLK3	-0.715896	0.000230889	ENSG00000173846
TPD52	0.633346	0.000233073	ENSG00000076554
ZNF443	0.621827	0.000235891	ENSG00000180855
TGIF1	-0.669454	0.000235991	ENSG00000177426
KCNA2	1.66152	0.000240239	ENSG00000177301
DCP2	-0.618433	0.000240992	ENSG00000172795
IL31RA	1.32567	0.000243471	ENSG00000164509
ENG	0.753377	0.000243556	ENSG00000106991
GZF1	-0.68686	0.000244128	ENSG00000125812
ANGPTL6	0.629685	0.000250648	ENSG00000130812
ZNF273	0.69451	0.000250648	ENSG00000198039
GH1	-0.932118	0.000250745	ENSG00000259384
TUBA3FP	0.749921	0.000251055	ENSG00000161149
RP11-572P18.1	-0.755958	0.000255136	ENSG00000220842
HES1	-0.647814	0.000260594	ENSG00000114315
VSX1	-1.3685	0.000266182	ENSG00000100987
CREB3L1	-1.02008	0.00027534	ENSG00000157613
NLGN4X	1.10273	0.000279266	ENSG00000146938
FBLN5	1.03328	0.000280164	ENSG00000140092
RP5-857K21.11	-1.58649	0.000280164	ENSG00000198744
EVX1	1.28788	0.000283678	ENSG00000106038
TPPP3	1.40652	0.000284897	ENSG00000159713
SPAG6	0.764569	0.000299064	ENSG00000077327
TSPAN6	0.67638	0.000304382	ENSG00000000003
CD24	1.48864	0.000304739	ENSG00000272398
GSG1L	1.66577	0.000312199	ENSG00000169181
RAD51AP2	1.3338	0.00031413	ENSG00000214842
SPA17	0.718036	0.000316173	ENSG00000064199
TTC3P1	0.696256	0.000316649	ENSG00000215105
GPR179	-1.48858	0.000316649	ENSG00000276469
DEF6	-0.632651	0.000325886	ENSG00000023892
PAQR4	1.26219	0.000330075	ENSG00000162073
IMPG2	1.00128	0.000335369	ENSG00000081148
LBP	-1.37439	0.000338634	ENSG00000129988
CEACAM4	-1.69676	0.000341283	ENSG00000105352
CEACAM4	-1.69676	0.000341283	ENSG00000274131
RAPGEF3	-0.800092	0.000348282	ENSG00000079337
MCOLN3	0.729905	0.000348768	ENSG00000055732
ASIP	0.932097	0.000349061	ENSG00000101440
IFIT1	0.787747	0.00037087	ENSG00000185745
TRAPPC6A	-0.627927	0.000371412	ENSG00000007255
SLC22A23	0.995693	0.000371412	ENSG00000137266
ABHD2	0.801196	0.000371412	ENSG00000140526
STK26	0.911803	0.000371638	ENSG00000134602
PSMB8	-0.798785	0.000375001	ENSG00000231631
SCX	0.896093	0.00037862	ENSG00000260428
ZNF827	0.686578	0.000378879	ENSG00000151612
CFAP126	-1.01537	0.000378879	ENSG00000188931
MSL3P1	0.723206	0.000384364	ENSG00000224287
ANGPTL5	0.777548	0.000387121	ENSG00000187151
AC241585.2	-0.729535	0.000387121	ENSG00000281571
ESPNP	1.16835	0.000387162	ENSG00000268869
FAM84B	-0.787981	0.000387194	ENSG00000168672
S100A4	1.11083	0.000390919	ENSG00000196154
FXYD2	0.888789	0.000393713	ENSG00000137731
OXGR1	1.60334	0.000399365	ENSG00000165621
ZNF469	0.784925	0.000399632	ENSG00000225614
NMNAT3	-0.807311	0.000400893	ENSG00000163864
GALNT5	0.762409	0.000408392	ENSG00000136542
PBX2	1.51663	0.000410336	ENSG00000206315
PTPRZ1	1.34564	0.00041269	ENSG00000106278
MYLPF	-1.11092	0.00041848	ENSG00000180209
STK38L	0.682358	0.00041848	ENSG00000211455
ADAMTS3	0.930511	0.000418595	ENSG00000156140
COL16A1	0.700394	0.000424675	ENSG00000084636
HAPLN1	0.895154	0.000424675	ENSG00000145681
C3orf52	1.22917	0.000428813	ENSG00000114529
TBC1D24	0.656825	0.000429682	ENSG00000162065
LAMC2	-1.48283	0.000431145	ENSG00000058085
LGALS17A	-1.69754	0.000431675	ENSG00000226025
TET1	0.737799	0.000435044	ENSG00000138336
MMP10	-1.68515	0.000438783	ENSG00000166670
TAC1	1.25975	0.000441839	ENSG00000006128
FZD1	0.864021	0.000442518	ENSG00000157240
CACNA1H	1.2399	0.000446272	ENSG00000196557
SESN2	-0.586572	0.000451878	ENSG00000130766
RNF39	-1.67288	0.000451878	ENSG00000204618
RNF39	-1.67288	0.000451878	ENSG00000230332
DLX5	0.681245	0.000453596	ENSG00000105880
NFASC	0.993008	0.000455476	ENSG00000163531
ASIC1	0.900612	0.000455719	ENSG00000110881
RAP1GAP	0.845591	0.000455817	ENSG00000076864
ZNF239	0.61119	0.00045636	ENSG00000196793
AFF3	0.721547	0.000461121	ENSG00000144218
ZNF843	0.651154	0.000463364	ENSG00000176723
TNNC1	-0.895266	0.000465584	ENSG00000114854
FLNB	0.713875	0.00047234	ENSG00000136068
SLC26A6	-0.70034	0.000473053	ENSG00000225697
E2F3	-0.617356	0.000479228	ENSG00000112242
ACSL5	-0.72894	0.00048367	ENSG00000197142
MEDAG	-0.921871	0.000484169	ENSG00000102802
REM2	-1.06048	0.000487279	ENSG00000139890
CTNND2	1.6526	0.000487851	ENSG00000169862
RPS27P29	-1.10004	0.000487851	ENSG00000240231
PHF7	-0.634317	0.000488034	ENSG00000010318
GALM	0.602381	0.000490167	ENSG00000143891
ERICH3	1.15287	0.00049198	ENSG00000178965
NR1D2	0.705759	0.000492219	ENSG00000174738
CCDC144CP	1.07223	0.000492468	ENSG00000154898
S100A10	0.63415	0.000495941	ENSG00000197747
CXCL14	1.23095	0.00049652	ENSG00000145824
LRRC24	-0.836472	0.000499377	ENSG00000254402
KLHL29	0.629518	0.000503028	ENSG00000119771
RBAK-RBAKDN	-1.16383	0.000509094	ENSG00000272968
TMEM176A	1.40128	0.000509337	ENSG00000002933
PARP15	0.901472	0.00051226	ENSG00000173200
HIST2H2BC	-1.06828	0.00051879	ENSG00000203819
ZNF711	0.763688	0.000522658	ENSG00000147180
IRF4	-1.33649	0.000522854	ENSG00000137265
CTH	-0.693117	0.000524671	ENSG00000116761
SLC27A2	1.47845	0.000531849	ENSG00000140284
UFSP1	0.967184	0.000539142	ENSG00000176125
SYNGAP1	-0.6463	0.000539604	ENSG00000227460
EPYC	1.05439	0.00054138	ENSG00000083782
FGF22	-1.39055	0.000545103	ENSG00000070388
PAOX	-0.626152	0.000546847	ENSG00000148832
MMP1	-1.63981	0.000547809	ENSG00000196611
BDH1	-0.679586	0.000548029	ENSG00000161267
LIPG	-1.44056	0.00056202	ENSG00000101670
PPP1R14C	0.996236	0.000568515	ENSG00000198729
ATP2A3	0.760636	0.000569456	ENSG00000074370
CES4A	0.884582	0.000572269	ENSG00000172824
LRFN4	0.629341	0.000581329	ENSG00000173621
ADH4	-1.36134	0.000593933	ENSG00000198099
NRXN2	0.924713	0.000599126	ENSG00000110076
LIF	-1.41815	0.000613217	ENSG00000128342
NLRP1	0.784145	0.000614433	ENSG00000091592
COL13A1	1.10763	0.000618666	ENSG00000197467
INADL	-0.677287	0.00062259	ENSG00000132849
XYLT1	0.721466	0.000637218	ENSG00000103489
HIF3A	-1.2559	0.000637218	ENSG00000124440
PKHD1L1	-1.64909	0.000637218	ENSG00000205038
UNC5A	-1.21946	0.000637411	ENSG00000113763
PRKD1	0.605025	0.000652512	ENSG00000184304
FAM150B	-1.62498	0.000659743	ENSG00000189292
GYPE	0.83718	0.000662498	ENSG00000197465
HBEGF	1.17141	0.00067002	ENSG00000113070
NINJ2	0.721964	0.00067002	ENSG00000171840
SLC6A9	0.865381	0.000671149	ENSG00000196517
NPAS2	-0.808335	0.000678967	ENSG00000170485
KCNQ5	0.702925	0.000679862	ENSG00000185760
TNS3	0.585926	0.000682064	ENSG00000136205
TAP2	-1.27792	0.000687917	ENSG00000204267
CASC10	0.721285	0.000688763	ENSG00000204682
MROH8	0.671365	0.000695695	ENSG00000101353
RELB	-0.739531	0.000697317	ENSG00000104856
SH2D5	-1.63122	0.000702241	ENSG00000189410
GUCY1A3	0.894734	0.000703093	ENSG00000164116
KCNQ3	-1.30786	0.000709361	ENSG00000184156
SSX2IP	0.74099	0.00071382	ENSG00000117155
KL	0.974803	0.000714943	ENSG00000133116
SCD	0.671997	0.000716241	ENSG00000099194
TGFA	0.740469	0.000722782	ENSG00000163235
MORN1	-0.604523	0.000727383	ENSG00000116151
COL9A3	0.924008	0.000727909	ENSG00000092758
SAMD12	-1.21645	0.000728552	ENSG00000177570
PARVB	-0.649068	0.000728757	ENSG00000188677
SMIM1	-0.73837	0.000730814	ENSG00000235169
DLX3	0.715004	0.000734492	ENSG00000064195
TMEM151B	-1.00737	0.000740836	ENSG00000178233
C1QTNF2	1.15149	0.000743583	ENSG00000145861
UBE2Q2P6	-1.30865	0.000744497	ENSG00000237550
PTX3	-1.31237	0.000765134	ENSG00000163661
CTD-2195M15.1	1.10652	0.000773846	ENSG00000249577
ADHFE1	-0.801651	0.000774396	ENSG00000147576
B4GALT6	0.600822	0.000777296	ENSG00000118276
ANXA2R	-0.712307	0.000778015	ENSG00000177721
RNF165	1.48053	0.000778208	ENSG00000141622
EID2B	-0.650895	0.000784573	ENSG00000176401
BMS1P1	0.683251	0.000792795	ENSG00000204177
RCOR2	0.823038	0.000796778	ENSG00000167771
STAP2	-0.935916	0.000796778	ENSG00000178078
LTBP3	0.59041	0.000798096	ENSG00000168056
SBSN	-1.6056	0.000801311	ENSG00000189001
ABO	1.20334	0.000819027	ENSG00000175164
ALDH4A1	-0.88353	0.000825579	ENSG00000159423
SYN2	-1.17228	0.000831167	ENSG00000157152
DAPK2	-0.730768	0.000832008	ENSG00000035664
GALNT7	0.591523	0.000833497	ENSG00000109586
COL5A1	1.04592	0.000856745	ENSG00000130635
FAM19A3	1.05221	0.000857325	ENSG00000184599
PLCH2	-1.5742	0.00086315	ENSG00000149527
TOM1L1	-0.76185	0.000867858	ENSG00000141198
PCBP3	-1.0436	0.000881817	ENSG00000183570
GALNT14	1.11735	0.000883456	ENSG00000158089
AQP6	0.985285	0.000892531	ENSG00000086159
SORBS1	-0.751575	0.000896141	ENSG00000095637
MRAP2	0.919711	0.000898403	ENSG00000135324
WFDC1	1.05948	0.000902532	ENSG00000103175
SLC43A2	-1.13024	0.000907352	ENSG00000167703
ZNF185	-0.627257	0.00090909	ENSG00000147394
BTC	0.842337	0.00092804	ENSG00000174808
NT5E	0.660124	0.000956774	ENSG00000135318
MGST1	-0.9828	0.000956967	ENSG00000008394
ST20-MTHFS	-0.8418	0.000970007	ENSG00000259332
MYRFL	1.49892	0.000970371	ENSG00000166268
SGCD	0.635758	0.000970371	ENSG00000170624
OR7E36P	-1.26052	0.000979547	ENSG00000205240
TACSTD2	-1.17187	0.000980061	ENSG00000184292
CBLB	-0.634735	0.000984514	ENSG00000114423
GRIN2D	0.977628	0.0009899	ENSG00000105464
KCNMB4	0.828415	0.000990951	ENSG00000135643
LSMEM1	-0.897632	0.000990951	ENSG00000181016
MUM1L1	0.8589	0.00100013	ENSG00000157502
PANX2	-1.00641	0.00101073	ENSG00000073150
LMTK3	1.11035	0.00101073	ENSG00000142235
SPOCK1	0.88249	0.00101079	ENSG00000152377
WTAPP1	-1.11086	0.00102319	ENSG00000255282
TCF7	-0.893101	0.00102693	ENSG00000081059
TSGA10	-0.85145	0.00103244	ENSG00000135951
RPS4X	-0.599735	0.00105769	ENSG00000198034
CORO6	-0.791131	0.00105938	ENSG00000167549
SLC6A15	-1.2939	0.00108256	ENSG00000072041
BMP8B	1.37456	0.00109206	ENSG00000116985
RP3-423B22.5	-1.02091	0.00109704	ENSG00000237749
PEG3	0.785609	0.00110011	ENSG00000198300
CACNA1E	1.26968	0.00110107	ENSG00000198216
KRT18	-0.661164	0.00111164	ENSG00000111057
BCL2L11	-0.844424	0.00111565	ENSG00000153094
TSPAN5	-0.691624	0.00112087	ENSG00000168785
RP11-65B7.2	0.890374	0.00115213	ENSG00000281883
HIST2H2BE	-0.930974	0.00115438	ENSG00000184678
BEX1	-1.12116	0.00116571	ENSG00000133169
HIST1H2BD	-0.892787	0.00116936	ENSG00000158373
ASAP2	0.629323	0.00117007	ENSG00000151693
TICAM2	0.85379	0.00117414	ENSG00000243414
C17orf61-PLSCR3	-1.09591	0.00117609	ENSG00000262481
NME5	0.610024	0.00117838	ENSG00000112981
CACNA2D1	0.720837	0.0011789	ENSG00000153956
PNMAL1	1.05313	0.00118308	ENSG00000182013
CARD6	0.755645	0.0011976	ENSG00000132357
CHST2	0.840311	0.0012031	ENSG00000175040
CLEC18B	1.11467	0.00121033	ENSG00000140839
SLPI	-1.14162	0.0012244	ENSG00000124107
COL12A1	0.691933	0.0012313	ENSG00000111799
CNBD2	-0.620074	0.00124007	ENSG00000149646
DKK1	1.10398	0.00125616	ENSG00000107984
SIX3	1.32602	0.00125962	ENSG00000138083
HLA-F	-0.758434	0.00126851	ENSG00000234487
SRSF12	-0.80159	0.0012736	ENSG00000154548
PPP2R3B	1.57222	0.001281	ENSG00000276438
CRB2	1.54372	0.00129598	ENSG00000148204
SBNO2	-0.8212	0.00130765	ENSG00000064932
VPS13A	0.715123	0.00131855	ENSG00000197969
PER1	-0.721084	0.00132986	ENSG00000179094
CTB-50L17.14	-1.52659	0.00133235	ENSG00000267385
MAK	-1.183	0.00134136	ENSG00000111837
TIPARP	-0.823409	0.00134531	ENSG00000163659
FST	-1.22642	0.0013594	ENSG00000134363
CD14	-0.758822	0.00136594	ENSG00000170458
SLC10A6	-1.4019	0.00136989	ENSG00000145283
CCDC7	0.687386	0.00137733	ENSG00000150076
KIAA1161	0.76721	0.00137733	ENSG00000164976
IGSF9B	0.775353	0.00138048	ENSG00000080854
SPSB1	-0.588501	0.00138397	ENSG00000171621
RPS2P5	-1.06201	0.00139224	ENSG00000240342
GVQW1	0.884633	0.00139627	ENSG00000241043
KLHL23	-0.635167	0.0014115	ENSG00000213160
AC129507.1	0.848231	0.00141586	ENSG00000263267
AC129507.2	0.848231	0.00141586	ENSG00000275886
IL1RL1	-1.13753	0.00141975	ENSG00000115602
DSCAML1	0.732456	0.00141975	ENSG00000177103
KCNH2	1.31853	0.0014247	ENSG00000055118
ZCWPW1	-0.607831	0.00143858	ENSG00000078487
SLC9A3R2	-0.601749	0.00144924	ENSG00000065054
CITED4	-0.798166	0.00144966	ENSG00000179862
DUSP1	-0.690365	0.00146461	ENSG00000120129
RP11-705C15.2	-0.743241	0.00147008	ENSG00000256594
LHFPL2	0.75041	0.00147386	ENSG00000145685
XXYLT1	0.599014	0.00149057	ENSG00000173950
SDK2	0.595384	0.00149141	ENSG00000069188
EPDR1	0.938288	0.00149258	ENSG00000086289
B3GALT1	0.641984	0.00151149	ENSG00000172318
MPZ	-0.84322	0.00151275	ENSG00000158887
P4HA3	1.05784	0.00151507	ENSG00000149380
KSR1	-0.630866	0.00152446	ENSG00000141068
FOXP2	-0.586882	0.00152773	ENSG00000128573
CCDC28B	0.664145	0.00154289	ENSG00000160050
PAEP	-1.32586	0.0015437	ENSG00000122133
LOX	-0.797411	0.00155004	ENSG00000113083
SEMA4G	0.710328	0.00160345	ENSG00000095539
SLC2A9	-0.851237	0.00161631	ENSG00000109667
FSTL3	-0.70224	0.00162739	ENSG00000070404
GLDN	0.614227	0.00163063	ENSG00000186417
RNF180	0.71186	0.00165431	ENSG00000164197
CLEC3B	1.19824	0.00166479	ENSG00000163815
CD4	0.9189	0.00168641	ENSG00000010610
ZNF391	0.590146	0.00168885	ENSG00000124613
JUND	-0.596734	0.00169426	ENSG00000130522
CLEC10A	-1.52468	0.00169426	ENSG00000132514
ZNF665	-0.627492	0.00170649	ENSG00000197497
TMEM117	0.589291	0.0017095	ENSG00000139173
MMRN2	-0.67605	0.00172676	ENSG00000173269
ARHGAP25	-0.982555	0.0017279	ENSG00000163219
NTHL1	-0.686187	0.00173372	ENSG00000065057
IGF2BP2	-0.594356	0.00173484	ENSG00000073792
ALDH1L2	0.728257	0.00177188	ENSG00000136010
FAXDC2	-0.688991	0.00177188	ENSG00000170271
GAL3ST1	-0.8682	0.00178128	ENSG00000128242
CLCNKA	1.29014	0.00178781	ENSG00000186510
RP11-112N13.1	0.602873	0.00178781	ENSG00000238208
RP11-213G2.3	-0.61391	0.00179174	ENSG00000165121
DDX39B	-0.669318	0.00179174	ENSG00000229496
KIAA1024	0.758963	0.00182136	ENSG00000169330
PRR33	1.42042	0.00186101	ENSG00000184682
MAN1C1	-0.70882	0.00186428	ENSG00000117643
STS	0.640768	0.00187967	ENSG00000101846
FAM132A	-1.22646	0.00189179	ENSG00000184163
BORA	0.652821	0.00189276	ENSG00000136122
LPCAT2	-0.76796	0.00190842	ENSG00000087253
HOXD11	-1.13223	0.00191168	ENSG00000128713
THSD4	0.82854	0.00192453	ENSG00000187720
AQP9	-1.52088	0.00192539	ENSG00000103569
NAV1	0.634718	0.00192784	ENSG00000134369
HERC2P4	-0.819327	0.00194038	ENSG00000230267
IFIT3	-0.595928	0.00196896	ENSG00000119917
NAPEPLD	0.694478	0.00196974	ENSG00000161048
MFAP3L	0.764862	0.00197044	ENSG00000198948
DOC2B	0.856456	0.00197044	ENSG00000272636
MADCAM1	-1.1071	0.00197128	ENSG00000099866
TTC36	-1.30826	0.00198658	ENSG00000172425
APCDD1	0.798746	0.0019908	ENSG00000154856
KIF5A	1.20784	0.00199348	ENSG00000155980
CLCN5	0.672869	0.00199348	ENSG00000171365
ADAM11	-0.919212	0.00199647	ENSG00000073670
EEF1A1P13	-0.768894	0.00199738	ENSG00000250182
PRR4	-0.858104	0.00199747	ENSG00000111215
GRIK1	1.4276	0.00200095	ENSG00000171189
KCNIP3	0.604036	0.00200867	ENSG00000115041
PELI2	-0.798878	0.00202322	ENSG00000139946
LRIT3	0.886451	0.00202342	ENSG00000183423
ALS2CR11	1.05054	0.00203608	ENSG00000155754
CH17-13I23.3	-1.39471	0.00204646	ENSG00000277702
THBS1	0.855141	0.00205135	ENSG00000137801
MAPK15	1.43416	0.00207754	ENSG00000181085
GFPT2	0.767594	0.00208886	ENSG00000131459
C2	1.44417	0.00213479	ENSG00000204364
RP11-366M4.11	0.784013	0.00215809	ENSG00000248632
MDH1B	0.684485	0.00218574	ENSG00000138400
BTBD11	0.601931	0.00219056	ENSG00000151136
CXCL8	-1.41211	0.00221751	ENSG00000169429
RPL7P19	1.36958	0.00224546	ENSG00000241458
STX11	-0.83343	0.0022562	ENSG00000135604
CDH10	1.31795	0.00226533	ENSG00000040731
C2orf82	0.821752	0.0023154	ENSG00000182600
FOXI2	-1.15782	0.00233882	ENSG00000186766
PRSS35	0.844018	0.00234665	ENSG00000146250
ZFP36L2	-0.661029	0.00234986	ENSG00000152518
SOCS1	-0.970455	0.00235732	ENSG00000185338
PIM2	-0.612321	0.00237671	ENSG00000102096
RORC	-0.741987	0.00238097	ENSG00000143365
CACNA1I	0.964069	0.00238706	ENSG00000100346
FAIM2	0.969992	0.00243195	ENSG00000135472
SOST	1.48954	0.00246889	ENSG00000167941
RP11-16F15.1	-1.30092	0.00247369	ENSG00000243964
NUAK2	-1.38687	0.00250974	ENSG00000163545
FAM86B1	-0.636426	0.00251415	ENSG00000186523
EEF1A1P5	-0.720741	0.00251489	ENSG00000196205
LGR6	1.00295	0.00252568	ENSG00000133067
R3HDML	1.43501	0.00253152	ENSG00000101074
ATP8B4	-0.906353	0.00253636	ENSG00000104043
COMP	0.714735	0.00254512	ENSG00000105664
POPDC3	-0.759599	0.00254512	ENSG00000132429
CDHR4	0.932627	0.00255611	ENSG00000187492
PRAMEF14	-1.4766	0.00256051	ENSG00000204481
UCP2	1.02102	0.00258147	ENSG00000175567
TCP11	-1.02961	0.00259381	ENSG00000124678
HSPB6	0.755443	0.00260808	ENSG00000004776
FAM160A1	-0.885837	0.00262047	ENSG00000164142
HIST1H2BC	-0.715609	0.00263297	ENSG00000180596
GNG2	0.798509	0.00264346	ENSG00000186469
DLL3	1.30398	0.00264893	ENSG00000090932
CACNA1D	0.996239	0.00266976	ENSG00000157388
NKD1	0.832225	0.00271246	ENSG00000140807
TSPYL2	-0.593184	0.00272371	ENSG00000184205
C3orf70	0.739417	0.00272371	ENSG00000187068
AOC2	0.88906	0.00275905	ENSG00000131480
CSMD1	1.27554	0.00276715	ENSG00000183117
PANX1	-0.598653	0.00276772	ENSG00000110218
CAPN6	1.08006	0.00277825	ENSG00000077274
RP1-95L4.4	0.594093	0.00278056	ENSG00000217648
ADIG	1.31907	0.00278112	ENSG00000182035
OR2A7	-0.895404	0.00278878	ENSG00000243896
SEMA7A	0.69932	0.00281892	ENSG00000138623
AC010970.2	1.45846	0.00285502	ENSG00000225840
AC004381.6	-0.599747	0.00286001	ENSG00000005189
RP11-889L3.1	-0.929352	0.00289523	ENSG00000218227
VAT1L	1.12577	0.00289993	ENSG00000171724
PNPLA7	-0.729231	0.00290843	ENSG00000130653
STAC2	-0.800967	0.0029093	ENSG00000141750
PHOSPHO1	1.0509	0.00291732	ENSG00000173868
EEF1A1P16	-1.04528	0.0029194	ENSG00000213235
TMEM133	-0.681298	0.0029328	ENSG00000170647
ZNF280B	0.910217	0.00293812	ENSG00000275004
ZNF280B	0.910217	0.00293812	ENSG00000277421
WNT16	1.16848	0.00296107	ENSG00000002745
RALGAPA2	-0.697308	0.00296107	ENSG00000188559
GCGR	1.46454	0.00299653	ENSG00000215644
ANTXR1	0.734839	0.00302803	ENSG00000169604
CCL18	-1.46019	0.00303742	ENSG00000278167
CELF6	-0.677079	0.00303874	ENSG00000140488
KREMEN1	0.614797	0.00306705	ENSG00000183762
CNTN1	-1.37564	0.00307422	ENSG00000018236
RGS11	1.05548	0.00309005	ENSG00000076344
ENPP3	0.74778	0.00310001	ENSG00000154269
RBP4	-0.810516	0.00311197	ENSG00000138207
TTF2	-0.64184	0.00311825	ENSG00000116830
SLIT1	-1.38526	0.00313685	ENSG00000187122
DMP1	1.45679	0.0031406	ENSG00000152592
LRRN3	1.10762	0.00314679	ENSG00000173114
CYB5R4	-0.629374	0.00316351	ENSG00000065615
PDZD4	0.858092	0.00316839	ENSG00000067840
CCDC80	0.67412	0.0031721	ENSG00000091986
NRGN	0.998255	0.00317211	ENSG00000154146
NBEAP3	1.05692	0.00320961	ENSG00000223875
SFMBT2	-0.652281	0.00321356	ENSG00000198879
PTN	0.865445	0.00326381	ENSG00000105894
CLDND2	-0.922991	0.00326515	ENSG00000160318
KCNE5	1.25073	0.00326779	ENSG00000176076
ACSM3	-0.609624	0.00327274	ENSG00000005187
CTD-3105H18.18	-0.900056	0.00327465	ENSG00000269755
GADD45G	-0.90595	0.00327763	ENSG00000130222
PITX3	-1.37998	0.00330685	ENSG00000107859
PMEL	0.682856	0.00330993	ENSG00000185664
B4GALT1	-0.617771	0.00337046	ENSG00000086062
PI4KAP2	-0.623137	0.00339375	ENSG00000183506
HSD17B11	-0.887438	0.00342227	ENSG00000198189
KIRREL2	1.42822	0.00344146	ENSG00000126259
SOX8	0.734248	0.00347022	ENSG00000005513
CERCAM	0.591266	0.00352928	ENSG00000167123
ITGB6	-1.22666	0.00352991	ENSG00000115221
FOXA2	-0.881215	0.00357872	ENSG00000125798
NRXN3	1.23233	0.0035797	ENSG00000021645
DNAJC28	0.670604	0.00358238	ENSG00000177692
DNAJC28	0.670604	0.00358238	ENSG00000262911
COL26A1	0.903781	0.00358478	ENSG00000160963
RNF39	-1.38211	0.00360808	ENSG00000230467
CCBE1	-1.16312	0.00361942	ENSG00000183287
AIM2	-1.21191	0.0036753	ENSG00000163568
BEND6	0.776557	0.00367569	ENSG00000151917
GPR156	0.768786	0.00367689	ENSG00000175697
PDE4C	1.07094	0.00370297	ENSG00000105650
CFP	-1.24992	0.00370813	ENSG00000126759
FGD4	-0.636089	0.0037168	ENSG00000139132
PLIN4	-1.25248	0.0037168	ENSG00000167676
LTBP2	0.688727	0.00372037	ENSG00000119681
LMNA	0.698301	0.00372892	ENSG00000160789
RIMS2	0.94758	0.00373281	ENSG00000176406
PRRG1	-0.608838	0.00374421	ENSG00000130962
PROX2	1.36612	0.00376266	ENSG00000119608
COL3A1	1.09855	0.00379846	ENSG00000168542
C4A	1.37063	0.00382388	ENSG00000206340
CYP2C8	1.41612	0.00382956	ENSG00000138115
C19orf38	-0.820337	0.00384262	ENSG00000214212
ZNF423	0.793026	0.00385788	ENSG00000102935
DDX39B	-0.650355	0.00386104	ENSG00000225859
RPL13AP7	-0.849373	0.00391149	ENSG00000213885
EGR3	-0.993653	0.00394141	ENSG00000179388
RGS20	-1.42624	0.00395362	ENSG00000147509
MUC12	0.994726	0.00398332	ENSG00000205277
PGCP1	-1.10121	0.00399814	ENSG00000227179
BACH2	-0.774788	0.00400101	ENSG00000112182
SLC22A4	-0.714355	0.00402963	ENSG00000197208
ADH1C	-1.3168	0.0040377	ENSG00000248144
NOV	1.06494	0.00404554	ENSG00000136999
TMEM74	1.06954	0.00405042	ENSG00000164841
PLA2G7	-1.33396	0.00408139	ENSG00000146070
ERLEC1P1	1.04943	0.00409267	ENSG00000240755
SLC30A2	-0.975967	0.00409772	ENSG00000158014
H2BFS	-0.770089	0.00411555	ENSG00000234289
ZSCAN16	0.681009	0.00417572	ENSG00000196812
PDE7A	0.630438	0.00421964	ENSG00000205268
GPHA2	1.12249	0.00422256	ENSG00000149735
LONRF3	-0.634648	0.00423976	ENSG00000175556
PRC1	-0.643766	0.00423976	ENSG00000198901
AC090945.1	-1.03253	0.00423976	ENSG00000224728
NOTCH1	-0.661946	0.00425547	ENSG00000148400
SPATA17	0.622394	0.0042567	ENSG00000162814
BMP3	-1.26208	0.00426026	ENSG00000152785
GREM2	1.17171	0.0042624	ENSG00000180875
TRAM1L1	0.592431	0.00426645	ENSG00000174599
NLGN3	0.749716	0.00432245	ENSG00000196338
RAET1K	1.35999	0.00432472	ENSG00000218358
CD55	0.808156	0.00433455	ENSG00000196352
HOMER2	0.931649	0.00442728	ENSG00000103942
L1TD1	1.35779	0.00444296	ENSG00000240563
CACNB2	-0.85702	0.00446485	ENSG00000165995
METRN	0.611865	0.00447723	ENSG00000103260
TLR6	0.688597	0.00447723	ENSG00000174130
PTGIR	-0.674993	0.00449458	ENSG00000160013
PTPRCAP	-1.17872	0.00452541	ENSG00000213402
PRKAR2B	-0.977328	0.00454809	ENSG00000005249
PSORS1C1	-0.9767	0.00459332	ENSG00000204540
SLC41A2	0.793467	0.00464842	ENSG00000136052
ZBED6	0.670212	0.00466817	ENSG00000257315
SPAG5	-0.673792	0.00468794	ENSG00000076382
CCDC3	0.763952	0.00468915	ENSG00000151468
LRRN1	1.08522	0.00468915	ENSG00000175928
CHADL	0.694608	0.00469825	ENSG00000100399
PXDN	0.721727	0.00469868	ENSG00000130508
DGKK	1.40433	0.00473112	ENSG00000274588
PDE2A	-0.949939	0.00473556	ENSG00000186642
ICAM4	-1.16056	0.00473955	ENSG00000105371
CFB	1.40243	0.00475867	ENSG00000204359
RFX3	0.609599	0.00475977	ENSG00000080298
GOLGA8A	0.644096	0.00478549	ENSG00000175265
RP11-798K23.5	0.759459	0.00481411	ENSG00000253520
STK32A	0.848642	0.00481668	ENSG00000169302
PTK6	0.705684	0.00483214	ENSG00000101213
IGFBP7	0.846667	0.00485174	ENSG00000163453
LRRC2	-0.921611	0.00485642	ENSG00000163827
ATP6AP1L	-0.632063	0.00488504	ENSG00000205464
EPHB3	0.64132	0.00490039	ENSG00000182580
PIANP	1.06727	0.00491249	ENSG00000139200
HMGB3P17	-1.39571	0.00491249	ENSG00000249400
CD276	0.636693	0.00495324	ENSG00000103855
HIST2H2AA4	-1.09298	0.00500176	ENSG00000272196
PPM1L	-0.725187	0.00501756	ENSG00000163590
RP11-77K12.7	1.1763	0.00509521	ENSG00000260092
PCDHGA1	0.678383	0.00510968	ENSG00000204956
NCR3LG1	-0.685437	0.00511676	ENSG00000188211
PCSK1N	1.0583	0.00514189	ENSG00000102109
AL365181.2	-0.791708	0.00516249	ENSG00000280316
INHBB	-1.23318	0.00519465	ENSG00000163083
RP11-25I15.1	-1.17128	0.00520364	ENSG00000240759
RIMKLA	0.703207	0.00524178	ENSG00000177181
MMP17	-1.1116	0.00524713	ENSG00000198598
CTC-451P13.1	-0.729389	0.00526623	ENSG00000213757
LIMS3	-1.31727	0.00527541	ENSG00000256977
ANXA8	1.24077	0.00529118	ENSG00000265190
TFCP2L1	-0.949544	0.00529616	ENSG00000115112
ZNF551	0.621402	0.00529936	ENSG00000204519
LOXL2	0.876985	0.00531717	ENSG00000134013
LAMC3	-1.01832	0.00540447	ENSG00000050555
RPL13AP5	-0.864626	0.0054213	ENSG00000236552
ARG2	0.588475	0.00543482	ENSG00000081181
TGFBI	1.04519	0.00544085	ENSG00000120708
PPL	-1.03587	0.00545333	ENSG00000118898
SHISA3	-0.886931	0.00547286	ENSG00000178343
CCNB3	-1.10813	0.00552612	ENSG00000147082
CPA6	1.01774	0.00561024	ENSG00000165078
MMP7	-1.26025	0.00564204	ENSG00000137673
ARL4C	-1.07563	0.00565673	ENSG00000188042
RP11-339B21.8	0.74145	0.00566512	ENSG00000228510
ADTRP	0.953488	0.00566776	ENSG00000111863
ALPK2	-1.2745	0.00569501	ENSG00000198796
ANXA8L1	1.19152	0.00571213	ENSG00000264230
PPP1R9A	-1.34509	0.00572099	ENSG00000158528
EEF1A1P11	-0.79935	0.0057211	ENSG00000228502
CHST11	0.73442	0.00572263	ENSG00000171310
WFIKKN2	-0.947073	0.0057257	ENSG00000173714
PTGER3	0.810626	0.00572982	ENSG00000050628
DHRS9	-1.34789	0.00573345	ENSG00000073737
AJAP1	1.31493	0.00573925	ENSG00000196581
LFNG	0.858778	0.00574133	ENSG00000106003
INCA1	-0.715018	0.00574249	ENSG00000196388
MAPK12	-0.63776	0.00575307	ENSG00000188130
ADORA2B	0.68233	0.00576588	ENSG00000170425
NELL2	1.20899	0.00580888	ENSG00000184613
KCNH3	0.832311	0.00581178	ENSG00000135519
AC245100.1	-0.637997	0.00581178	ENSG00000280649
LGALS4	-0.879234	0.00582038	ENSG00000171747
ULK4	-0.645881	0.0058917	ENSG00000168038
ALPK3	0.65562	0.0059325	ENSG00000136383
WNT4	1.09892	0.0059325	ENSG00000162552
NXPH4	0.735779	0.0059325	ENSG00000182379
ROBO2	0.925397	0.0059325	ENSG00000185008
ADRA2A	0.714092	0.00599367	ENSG00000150594
PTGES	0.85659	0.00602159	ENSG00000148344
TFR2	0.58924	0.00602644	ENSG00000106327
SLC16A7	-0.733812	0.00603481	ENSG00000118596
IGDCC4	0.667231	0.00604634	ENSG00000103742
WFDC2	-0.769906	0.00605117	ENSG00000101443
ENPP2	0.664992	0.00607403	ENSG00000136960
PFKFB4	0.685027	0.00608179	ENSG00000114268
TSPAN14	-0.680708	0.00609203	ENSG00000108219
NOD2	-1.02164	0.00610685	ENSG00000167207
HOXC5	0.717867	0.00612487	ENSG00000172789
SEPT1	-0.697535	0.00615464	ENSG00000180096
ZNF35	0.596044	0.00615513	ENSG00000169981
BNC2	-0.777719	0.00615513	ENSG00000173068
ZNF35	0.596044	0.00615513	ENSG00000281306
TMEM26	0.730564	0.00618782	ENSG00000196932
CYP4F11	-1.15868	0.00622172	ENSG00000171903
KCNK3	-0.967916	0.00624155	ENSG00000171303
TM6SF2	0.890168	0.00632873	ENSG00000213996
CCT6P1	-0.594167	0.00639877	ENSG00000228409
UBE2QL1	0.808441	0.00640724	ENSG00000215218
RP5-875O13.7	1.03	0.00643288	ENSG00000280114
GRIK4	0.694886	0.0064347	ENSG00000149403
CXCL3	-1.24956	0.0064587	ENSG00000163734
SEPT11	-0.738144	0.00648338	ENSG00000138758
HIST1H2BL	-1.35378	0.00651041	ENSG00000185130
PTGES3P1	-0.80027	0.0065817	ENSG00000234518
MERTK	-0.665502	0.00658482	ENSG00000153208
TBXA2R	0.658925	0.00661608	ENSG00000006638
BST1	-0.724247	0.0066438	ENSG00000109743
[truncated: 981 more rows]
