# Supplementary material for: Stratification of knee osteoarthritis: two major patient subgroups identified by genome-wide expression analysis of articular cartilage
Source: Ann Rheum Dis. 2017 Dec 22;77(3):423. doi: 10.1136/annrheumdis-2017-212603 (PMC5867416; doi:10.1136/annrheumdis-2017-212603)
Supplement: Supplementary file 5 [file annrheumdis-2017-212603supp005.xlsx]

## Sheet: subgroupAvsnonOA
Term	Genes	Adj.pvalue
Eukaryotic Translation Elongation	RPLP0 RPS2 RPL18A RPL7A RPL7A RPL35 RPS19 RPL36 RPL29 RPS5 RPL32 EEF1D RPS27 UBA52 RPL19 RPL22 RPS18 RPS10 RPS18 RPS18 RPS18 RPS18 RPL8 RPL12 RPSA RPL38 RPS3 RPL37 RPL41 FAU RPS16 RPS17L RPL11 RPL10A RPL18 RPL13A RPL15 RPL17 RPL27A RPL24 RPS20 RPS6 RPL10 RPS15 EEF1G RPL21 RPL37A RPS9 RPS9 RPS9 RPS9 RPS9 RPS9 EEF1A1 RPL5 RPL26 RPL35A RPS29 RPL30 RPS15A RPS7 RPL36A RPS13 RPS12 RPS9 RPL13 EEF2 RPL28…	6.23627e-63
Peptide chain elongation	RPLP0 RPS2 RPL18A RPL7A RPL7A RPL35 RPS19 RPL36 RPL29 RPS5 RPL32 RPS27 UBA52 RPL19 RPL22 RPS18 RPS10 RPS18 RPS18 RPS18 RPS18 RPL8 RPL12 RPSA RPL38 RPS3 RPL37 RPL41 FAU RPS16 RPS17L RPL11 RPL10A RPL18 RPL13A RPL15 RPL17 RPL27A RPL24 RPS20 RPS6 RPL10 RPS15 RPL21 RPL37A RPS9 RPS9 RPS9 RPS9 RPS9 RPS9 EEF1A1 RPL5 RPL26 RPL35A RPS29 RPL30 RPS15A RPS7 RPL36A RPS13 RPS12 RPS9 RPL13 EEF2 RPL28 RPLP1 RPS11…	4.95301e-62
Viral mRNA Translation	RPLP0 RPS2 RPL18A RPL7A RPL7A RPL35 RPS19 RPL36 RPL29 RPS5 RPL32 RPS27 UBA52 RPL19 RPL22 RPS18 RPS10 RPS18 RPS18 RPS18 RPS18 RPL8 RPL12 RPSA RPL38 RPS3 RPL37 RPL41 FAU RPS16 RPS17L RPL11 RPL10A RPL18 RPL13A RPL15 RPL17 RPL27A RPL24 RPS20 RPS6 RPL10 RPS15 RPL21 RPL37A RPS9 RPS9 RPS9 RPS9 RPS9 RPS9 RPL5 RPL26 RPL35A RPS29 RPL30 RPS15A RPS7 RPL36A RPS13 RPS12 RPS9 RPL13 RPL28 RPLP1 RPS11 RPL14 RPL31…	6.70366e-61
Formation of a pool of free 40S subunits	RPLP0 EIF3D RPS2 RPL18A RPL7A RPL7A RPL35 RPS19 RPL36 RPL29 RPS5 RPL32 RPS27 UBA52 RPL19 RPL22 RPS18 RPS10 RPS18 RPS18 RPS18 RPS18 RPL8 RPL12 EIF3I RPSA EIF3F EIF3F RPL38 RPS3 RPL37 RPL41 FAU EIF3G RPS16 RPS17L RPL11 RPL10A RPL18 RPL13A RPL15 RPL17 RPL27A RPL24 RPS20 RPS6 RPL10 EIF3K RPS15 RPL21 RPL37A RPS9 RPS9 RPS9 RPS9 RPS9 RPS9 RPL5 RPL26 RPL35A RPS29 RPL30 RPS15A RPS7 RPL36A RPS13 RPS12 RPS9…	8.49888e-60
Eukaryotic Translation Termination	RPLP0 RPS2 RPL18A RPL7A RPL7A RPL35 RPS19 RPL36 RPL29 RPS5 RPL32 RPS27 UBA52 RPL19 RPL22 RPS18 RPS10 RPS18 RPS18 RPS18 RPS18 RPL8 RPL12 RPSA RPL38 RPS3 RPL37 RPL41 FAU RPS16 RPS17L RPL11 RPL10A RPL18 RPL13A RPL15 RPL17 RPL27A RPL24 RPS20 RPS6 RPL10 RPS15 RPL21 RPL37A RPS9 RPS9 RPS9 RPS9 RPS9 RPS9 RPL5 RPL26 RPL35A RPS29 RPL30 RPS15A RPS7 RPL36A RPS13 RPS12 RPS9 RPL13 RPL28 RPLP1 RPS11 RPL14 RPL31…	4.62531e-59
L13a-mediated translational silencing of Ceruloplasmin expression	RPLP0 EIF3D PABPC1 RPS2 RPL18A RPL7A RPL7A RPL35 RPS19 RPL36 RPL29 RPS5 RPL32 RPS27 UBA52 RPL19 RPL22 RPS18 RPS10 RPS18 RPS18 RPS18 RPS18 RPL8 RPL12 EIF3I RPSA EIF3F EIF3F RPL38 RPS3 RPL37 RPL41 FAU EIF3G RPS16 RPS17L RPL11 RPL10A RPL18 RPL13A EIF4B RPL15 RPL17 RPL27A RPL24 RPS20 RPS6 RPL10 EIF3K RPS15 RPL21 RPL37A RPS9 RPS9 RPS9 RPS9 RPS9 RPS9 EIF4A1 RPL5 RPL26 RPL35A RPS29 RPL30 RPS15A RPS7 RPL…	1.4001e-57
3' -UTR-mediated translational regulation	RPLP0 EIF3D PABPC1 RPS2 RPL18A RPL7A RPL7A RPL35 RPS19 RPL36 RPL29 RPS5 RPL32 RPS27 UBA52 RPL19 RPL22 RPS18 RPS10 RPS18 RPS18 RPS18 RPS18 RPL8 RPL12 EIF3I RPSA EIF3F EIF3F RPL38 RPS3 RPL37 RPL41 FAU EIF3G RPS16 RPS17L RPL11 RPL10A RPL18 RPL13A EIF4B RPL15 RPL17 RPL27A RPL24 RPS20 RPS6 RPL10 EIF3K RPS15 RPL21 RPL37A RPS9 RPS9 RPS9 RPS9 RPS9 RPS9 EIF4A1 RPL5 RPL26 RPL35A RPS29 RPL30 RPS15A RPS7 RPL…	1.4001e-57
Nonsense Mediated Decay (NMD) independent of the Exon Junction Complex (EJC)	RPLP0 PABPC1 RPS2 RPL18A RPL7A RPL7A RPL35 RPS19 RPL36 RPL29 RPS5 RPL32 RPS27 UBA52 RPL19 RPL22 RPS18 RPS10 RPS18 RPS18 RPS18 RPS18 RPL8 RPL12 RPSA RPL38 RPS3 RPL37 RPL41 FAU RPS16 RPS17L RPL11 RPL10A RPL18 RPL13A RPL15 RPL17 RPL27A RPL24 RPS20 RPS6 RPL10 RPS15 RPL21 RPL37A RPS9 RPS9 RPS9 RPS9 RPS9 RPS9 RPL5 RPL26 RPL35A RPS29 RPL30 RPS15A RPS7 RPL36A RPS13 RPS12 RPS9 RPL13 RPL28 RPLP1 RPS11 RPL1…	5.46835e-56
GTP hydrolysis and joining of the 60S ribosomal subunit	RPLP0 EIF3D RPS2 RPL18A RPL7A RPL7A RPL35 RPS19 RPL36 RPL29 RPS5 RPL32 RPS27 UBA52 RPL19 RPL22 RPS18 RPS10 RPS18 RPS18 RPS18 RPS18 RPL8 RPL12 EIF3I RPSA EIF3F EIF3F RPL38 RPS3 RPL37 RPL41 FAU EIF3G RPS16 RPS17L RPL11 RPL10A RPL18 RPL13A EIF4B RPL15 RPL17 RPL27A RPL24 RPS20 RPS6 RPL10 EIF3K RPS15 RPL21 RPL37A RPS9 RPS9 RPS9 RPS9 RPS9 RPS9 EIF4A1 RPL5 RPL26 RPL35A RPS29 RPL30 RPS15A RPS7 RPL36A RPS…	1.68835e-55
Eukaryotic Translation Initiation	RPLP0 EIF3D PABPC1 RPS2 RPL18A RPL7A RPL7A RPL35 RPS19 RPL36 RPL29 RPS5 RPL32 RPS27 UBA52 RPL19 RPL22 RPS18 RPS10 RPS18 RPS18 RPS18 RPS18 RPL8 RPL12 EIF3I RPSA EIF3F EIF3F RPL38 RPS3 RPL37 RPL41 FAU EIF3G RPS16 RPS17L RPL11 RPL10A RPL18 RPL13A EIF4B RPL15 RPL17 RPL27A RPL24 RPS20 RPS6 RPL10 EIF3K RPS15 RPL21 RPL37A RPS9 RPS9 RPS9 RPS9 RPS9 RPS9 EIF4A1 RPL5 RPL26 RPL35A RPS29 RPL30 RPS15A RPS7 RPL…	1.57886e-53
Cap-dependent Translation Initiation	RPLP0 EIF3D PABPC1 RPS2 RPL18A RPL7A RPL7A RPL35 RPS19 RPL36 RPL29 RPS5 RPL32 RPS27 UBA52 RPL19 RPL22 RPS18 RPS10 RPS18 RPS18 RPS18 RPS18 RPL8 RPL12 EIF3I RPSA EIF3F EIF3F RPL38 RPS3 RPL37 RPL41 FAU EIF3G RPS16 RPS17L RPL11 RPL10A RPL18 RPL13A EIF4B RPL15 RPL17 RPL27A RPL24 RPS20 RPS6 RPL10 EIF3K RPS15 RPL21 RPL37A RPS9 RPS9 RPS9 RPS9 RPS9 RPS9 EIF4A1 RPL5 RPL26 RPL35A RPS29 RPL30 RPS15A RPS7 RPL…	1.57886e-53
SRP-dependent cotranslational protein targeting to membrane	RPLP0 RPS2 RPL18A RPL7A RPL7A RPL35 RPS19 RPL36 RPL29 RPS5 RPL32 RPS27 UBA52 RPL19 RPL22 RPS18 RPS10 RPS18 RPS18 RPS18 RPS18 RPL8 RPL12 RPSA RPL38 RPS3 RPL37 RPL41 FAU RPS16 RPS17L RPL11 RPL10A RPL18 RPL13A RPL15 RPL17 RPL27A RPL24 RPS20 RPS6 RPL10 RPS15 RPL21 RPL37A RPS9 RPS9 RPS9 RPS9 RPS9 RPS9 RPL5 RPL26 RPL35A RPS29 RPL30 RPS15A RPS7 RPL36A RPS13 RPS12 RPS9 RPL13 RPL28 RPLP1 RPS11 RPL14 RPL31…	2.51391e-45
Translation	RPLP0 EIF3D PABPC1 RPS2 RPL18A RPL7A RPL7A RPL35 RPS19 RPL36 RPL29 RPS5 RPL32 EEF1D RPS27 UBA52 RPL19 RPL22 RPS18 RPS10 RPS18 RPS18 RPS18 RPS18 RPL8 RPL12 EIF3I RPSA EIF3F EIF3F RPL38 RPS3 RPL37 RPL41 FAU EIF3G RPS16 RPS17L RPL11 RPL10A RPL18 RPL13A EIF4B RPL15 RPL17 RPL27A RPL24 RPS20 RPS6 RPL10 EIF3K RPS15 EEF1G RPL21 RPL37A RPS9 RPS9 RPS9 RPS9 RPS9 RPS9 EIF4A1 EEF1A1 RPL5 RPL26 RPL35A RPS29 RP…	3.03751e-44
Nonsense-Mediated Decay (NMD)	RPLP0 PABPC1 RPS2 RPL18A RPL7A RPL7A RPL35 RPS19 RPL36 RPL29 RPS5 RPL32 RPS27 UBA52 RPL19 RPL22 RPS18 RPS10 RPS18 RPS18 RPS18 RPS18 RPL8 RPL12 RPSA RPL38 RPS3 RPL37 RPL41 FAU RPS16 RPS17L RPL11 RPL10A RPL18 RPL13A RPL15 RPL17 RPL27A RPL24 RPS20 RPS6 RPL10 RPS15 RPL21 RPL37A RPS9 RPS9 RPS9 RPS9 RPS9 RPS9 RPL5 RPL26 RPL35A RPS29 RPL30 RPS15A RPS7 RPL36A RPS13 RPS12 RPS9 RPL13 RPL28 RPLP1 RPS11 RPL1…	4.28787e-44
Nonsense Mediated Decay (NMD) enhanced by the Exon Junction Complex (EJC)	RPLP0 PABPC1 RPS2 RPL18A RPL7A RPL7A RPL35 RPS19 RPL36 RPL29 RPS5 RPL32 RPS27 UBA52 RPL19 RPL22 RPS18 RPS10 RPS18 RPS18 RPS18 RPS18 RPL8 RPL12 RPSA RPL38 RPS3 RPL37 RPL41 FAU RPS16 RPS17L RPL11 RPL10A RPL18 RPL13A RPL15 RPL17 RPL27A RPL24 RPS20 RPS6 RPL10 RPS15 RPL21 RPL37A RPS9 RPS9 RPS9 RPS9 RPS9 RPS9 RPL5 RPL26 RPL35A RPS29 RPL30 RPS15A RPS7 RPL36A RPS13 RPS12 RPS9 RPL13 RPL28 RPLP1 RPS11 RPL1…	4.28787e-44
Influenza Viral RNA Transcription and Replication	RPLP0 RPS2 RPL18A RPL7A RPL7A RPL35 RPS19 RPL36 RPL29 RPS5 RPL32 RPS27 UBA52 RPL19 RPL22 RPS18 RPS10 RPS18 RPS18 RPS18 RPS18 RPL8 RPL12 RPSA RPL38 RPS3 RPL37 RPL41 FAU RPS16 RPS17L RPL11 RPL10A RPL18 RPL13A RPL15 RPL17 RPL27A RPL24 RPS20 RPS6 RPL10 RPS15 RPL21 RPL37A RPS9 RPS9 RPS9 RPS9 RPS9 RPS9 RPL5 RPL26 RPL35A RPS29 RPL30 RPS15A RPS7 RPL36A RPS13 RPS12 RPS9 RPL13 RPL28 RPLP1 RPS11 RPL14 RPL31…	4.5536e-42
Influenza Life Cycle	RPLP0 RPS2 RPL18A RPL7A RPL7A RPL35 RPS19 RPL36 RPL29 RPS5 RPL32 RPS27 UBA52 RPL19 RPL22 RPS18 RPS10 RPS18 RPS18 RPS18 RPS18 RPL8 RPL12 RPSA RPL38 RPS3 RPL37 RPL41 FAU RPS16 RPS17L RPL11 RPL10A RPL18 RPL13A RPL15 RPL17 RPL27A RPL24 RPS20 RPS6 RPL10 RPS15 RPL21 RPL37A RPS9 RPS9 RPS9 RPS9 RPS9 RPS9 RPL5 RPL26 RPL35A RPS29 RPL30 RPS15A RPS7 RPL36A RPS13 RPS12 RPS9 RPL13 RPL28 RPLP1 RPS11 RPL14 RPL31…	6.42295e-40
Influenza Infection	RPLP0 SLC25A6 RPS2 RPL18A RPL7A RPL7A RPL35 RPS19 RPL36 RPL29 RPS5 RPL32 RPS27 UBA52 RPL19 RPL22 RPS18 RPS10 RPS18 RPS18 RPS18 RPS18 RPL8 RPL12 RPSA RPL38 RPS3 RPL37 RPL41 FAU RPS16 RPS17L RPL11 RPL10A RPL18 RPL13A RPL15 RPL17 RPL27A RPL24 RPS20 RPS6 RPL10 RPS15 RPL21 RPL37A RPS9 RPS9 RPS9 RPS9 RPS9 RPS9 RPL5 RPL26 RPL35A RPS29 RPL30 RPS15A RPS7 RPL36A RPS13 RPS12 RPS9 RPL13 RPL28 RPLP1 RPS11 RPL…	1.14592e-38
Activation of the mRNA upon binding of the cap-binding complex and eIFs, and subsequent binding to 43S	EIF3D PABPC1 RPS2 RPS19 RPS5 RPS27 RPS18 RPS10 RPS18 RPS18 RPS18 RPS18 EIF3I RPSA EIF3F EIF3F RPS3 FAU EIF3G RPS16 RPS17L EIF4B RPS20 RPS6 EIF3K RPS15 RPS9 RPS9 RPS9 RPS9 RPS9 RPS9 EIF4A1 RPS29 RPS15A RPS7 RPS13 RPS12 RPS9 RPS11 RPS3A RPS9 RPS8 RPS28 RPS21 RPS9 RPS23 RPS25 RPS25 RPS14 RPS27A EIF3H EIF4A2 RPS24 RPS17 EIF4EBP1 RPS26	2.79481e-29
Translation initiation complex formation	EIF3D PABPC1 RPS2 RPS19 RPS5 RPS27 RPS18 RPS10 RPS18 RPS18 RPS18 RPS18 EIF3I RPSA EIF3F EIF3F RPS3 FAU EIF3G RPS16 RPS17L EIF4B RPS20 RPS6 EIF3K RPS15 RPS9 RPS9 RPS9 RPS9 RPS9 RPS9 EIF4A1 RPS29 RPS15A RPS7 RPS13 RPS12 RPS9 RPS11 RPS3A RPS9 RPS8 RPS28 RPS21 RPS9 RPS23 RPS25 RPS25 RPS14 RPS27A EIF3H EIF4A2 RPS24 RPS17 RPS26	1.85348e-28
Formation of the ternary complex, and subsequently, the 43S complex	EIF3D RPS2 RPS19 RPS5 RPS27 RPS18 RPS10 RPS18 RPS18 RPS18 RPS18 EIF3I RPSA EIF3F EIF3F RPS3 FAU EIF3G RPS16 RPS17L RPS20 RPS6 EIF3K RPS15 RPS9 RPS9 RPS9 RPS9 RPS9 RPS9 RPS29 RPS15A RPS7 RPS13 RPS12 RPS9 RPS11 RPS3A RPS9 RPS8 RPS28 RPS21 RPS9 RPS23 RPS25 RPS25 RPS14 RPS27A EIF3H RPS24 RPS17 RPS26	3.59942e-28
Ribosomal scanning and start codon recognition	EIF3D RPS2 RPS19 RPS5 RPS27 RPS18 RPS10 RPS18 RPS18 RPS18 RPS18 EIF3I RPSA EIF3F EIF3F RPS3 FAU EIF3G RPS16 RPS17L EIF4B RPS20 RPS6 EIF3K RPS15 RPS9 RPS9 RPS9 RPS9 RPS9 RPS9 EIF4A1 RPS29 RPS15A RPS7 RPS13 RPS12 RPS9 RPS11 RPS3A RPS9 RPS8 RPS28 RPS21 RPS9 RPS23 RPS25 RPS25 RPS14 RPS27A EIF3H EIF4A2 RPS24 RPS17 RPS26	2.94603e-27
Extracellular matrix organization	PLOD2 SDC1 FMOD GDF5 COLGALT2 MATN3 DST NCAM1 CTSL COL11A1 ADAMTS4 SDC4 PRKCA MMP3 P3H3 ICAM1 MMP1 COL9A1 COL2A1 COL9A2 LUM PLOD1 COL23A1 PECAM1 CD44 BGN TPSAB1 ADAM15 FBLN1 CTSS COL9A3 COL17A1 LRP4 MMP7 COL5A2 FBLN2 KDR COL16A1 LAMB2 COL25A1 ITGB4 SPARC HAPLN1 P3H2 LAMC2 PDGFA COL5A3 COMP MMP2 TNC TGFB3 LTBP3 COL15A1 COL1A1 FN1 THBS1 LAMA3 VWF LTBP1 MMP14 MMP16 COL4A1 F11R LOX COL6A6 COL27A1 ADA…	7.25807e-13
Infectious disease	RCC1 RPLP0 SLC25A6 NPM1 RPS2 RPL18A RPL7A RPL7A RPL35 RPS19 RPL36 RPL29 RPS5 RPL32 RPS27 UBA52 RPL19 RPL22 RPS18 RPS10 RPS18 RPS18 RPS18 RPS18 RPL8 RPL12 RPSA RPL38 RPS3 RPL37 RPL41 FAU RPS16 RPS17L RPL11 RPL10A RPL18 RPL13A RPL15 ATP6V1B2 RPL17 RPL27A RPL24 RPS20 RPS6 RPL10 RPS15 RPL21 RPL37A RPS9 RPS9 RPS9 RPS9 RPS9 RPS9 RPL5 RPL26 RPL35A RPS29 RPL30 RPS15A RPS7 RPL36A RPS13 RPS12 RPS9 RPL13 EE…	2.51213e-09
Disease	FGF1 RCC1 RPLP0 SLC25A6 NPM1 SDC1 FMOD RPS2 RPL18A RPL7A RPL7A RPL35 RPS19 TLR4 RPL36 RPL29 RPS5 RPL32 RPS27 UBA52 RPL19 RPL22 RPS18 RPS10 RPS18 RPS18 RPS18 RPS18 RPL8 RPL12 RPSA RPL38 RPS3 RPL37 RPL41 FAU RPS16 HDAC7 RPS17L RPL11 CDKN1A RPL10A RPL18 RPL13A RPL15 GAB2 FOXO3 ATP6V1B2 RPL17 RPL27A RPL24 RPS20 RPS6 NFKBIA RPL10 SDC4 RPS15 IRS2 RPL21 RPL37A RPS9 RPS9 RPS9 RPS9 RPS9 RPS9 RPL5 RPL26 RP…	1.07001e-07
Collagen formation	PLOD2 COLGALT2 DST COL11A1 P3H3 COL9A1 COL2A1 COL9A2 PLOD1 COL23A1 COL9A3 COL17A1 COL5A2 COL16A1 COL25A1 ITGB4 P3H2 LAMC2 COL5A3 COL15A1 COL1A1 LAMA3 COL4A1 LOX COL27A1 ADAMTS3 COL11A2 COL5A1 COL12A1 COL7A1 COL13A1 COL4A2 COL3A1 COL26A1 COL10A1 COL8A1 COL11A2 COL4A6 ADAMTS2	5.89644e-07
Degradation of the extracellular matrix	CTSL COL11A1 ADAMTS4 MMP3 MMP1 COL9A1 COL2A1 COL9A2 COL23A1 CD44 TPSAB1 ADAM15 CTSS COL9A3 COL17A1 MMP7 COL5A2 COL16A1 COL25A1 LAMC2 COL5A3 MMP2 COL15A1 COL1A1 FN1 LAMA3 MMP14 MMP16 COL4A1 COL6A6 MMP10 COL11A2 COL5A1 COL12A1 NID1 COL7A1 COL13A1 COL4A2 ADAMTS5 COL3A1 COL26A1 COL10A1 FBN2 ADAM8 LAMB1 A2M COL8A1 COL11A2 COL4A6 CTRB1	8.6762e-07
Collagen biosynthesis and modifying enzymes	PLOD2 COLGALT2 COL11A1 P3H3 COL9A1 COL2A1 COL9A2 PLOD1 COL23A1 COL9A3 COL17A1 COL5A2 COL16A1 COL25A1 P3H2 COL5A3 COL15A1 COL1A1 COL4A1 COL27A1 ADAMTS3 COL11A2 COL5A1 COL12A1 COL7A1 COL13A1 COL4A2 COL3A1 COL26A1 COL10A1 COL8A1 COL11A2 COL4A6 ADAMTS2	2.68496e-06
Collagen degradation	CTSL COL11A1 MMP3 MMP1 COL9A1 COL2A1 COL9A2 COL23A1 COL9A3 COL17A1 MMP7 COL5A2 COL16A1 COL25A1 COL5A3 MMP2 COL15A1 COL1A1 MMP14 COL4A1 COL6A6 MMP10 COL11A2 COL5A1 COL12A1 COL7A1 COL13A1 COL4A2 COL3A1 COL26A1 COL10A1 COL8A1 COL11A2 COL4A6	4.1288e-06
Metabolism of proteins	RPLP0 DDIT3 EIF3D SLC25A6 PABPC1 PHC2 RPS2 RPL18A RPL7A RPL7A RPL35 RPS19 RPL36 RPL29 RPS5 RPL32 EEF1D RPS27 UBA52 IGF2 RPL19 RPL22 RPS18 RPS10 RPS18 RPS18 RPS18 RPS18 RPL8 RPL12 EIF3I RPSA EIF3F EIF3F RPL38 RPS3 RPL37 RPL41 FAU EIF3G RPS16 HDAC7 RPS17L TUSC3 RPL11 RPL10A RPL18 RPL13A EIF4B RPL15 RPL17 RPL27A RPL24 RPS20 RPS6 RPL10 EIF3K RPS15 EEF1G RPL21 RPL37A PMM1 RPS9 RPS9 RPS9 RPS9 RPS9 RPS9…	1.01439e-05
Integrin cell surface interactions	ICAM1 COL9A1 COL2A1 COL9A2 LUM COL23A1 PECAM1 CD44 COL9A3 COL5A2 KDR COL16A1 COL5A3 COMP TNC COL1A1 FN1 THBS1 VWF COL4A1 F11R ITGB6 COL5A1 ITGA4 COL7A1 MADCAM1 COL13A1 ITGB7 ITGB8 COL4A2 ICAM4 COL3A1 ITGB2 ITGB3 COL10A1 ITGAX COL8A1 COL4A6	1.60431e-05
Class A/1 (Rhodopsin-like receptors)	LPAR4 CCL20 HCAR1 ACKR2 CXCL8 FPR1 SSTR2 P2RY6 CXCR4 CXCL2 CXCL3 LTB4R ACKR1 F2R CYSLTR1 C3 S1PR1 APLNR CCL2 CXCL12 PTAFR AGTR2 GPR65 CCR1 TAC1 OPRL1 LTB4R2 HRH2 CCR10 CCR5 CCL3 C3AR1 CXCL10 GPR68 AVPR2 BDKRB2 NMUR1 PTGER3 EDNRB ADRA2A PTGIR XCR1 CCR2 OXGR1 FPR2 EDN1 CXCL9 AGT CXCL1 HTR7 CHRM3 TBXA2R CCL23 CCRL2 GPR132 F2 ADORA3 ACKR4 ADORA2B P2RY13 GPR4 FPR3 EDNRA SUCNR1 GPR39 P2RY1 ADRA2B AVPR1…	0.000378197
Assembly of collagen fibrils and other multimeric structures	DST COL11A1 COL2A1 COL17A1 COL5A2 ITGB4 LAMC2 COL5A3 COL15A1 COL1A1 LAMA3 COL4A1 LOX COL27A1 COL11A2 COL5A1 COL7A1 COL4A2 COL3A1 COL10A1 COL8A1 COL11A2 COL4A6	0.00105016
Hemostasis	SLC3A2 SERPINA5 PRKCZ SLC7A8 IGF2 IRF1 TFPI PRKCA MAFF ATP2B4 H3F3B CBX5 RHOB EHD3 MMP1 SH2B2 ATP1B1 PECAM1 CD44 MERTK TF F2R AMICA1 CALM1 PRKAR2B DOCK8 CD48 SELE GATA6 SLC16A3 MMRN1 PDE2A MRVI1 FCER1G PIK3R6 LYN SYK PLAU SPARC AKAP1 CD36 DOCK9 HGF GNAI1 PLEK PDGFA MAFK KIF26A ESAM VAV1 LCP2 PLA2G4A CD84 F3 TGFB3 COL1A1 FN1 KIF2C PRKG1 WEE1 THBS1 VWF CENPE SLC7A9 RAPGEF4 KIFC1 ARRB2 FYN PDE1B F11…	0.00118838
ECM proteoglycans	FMOD MATN3 NCAM1 COL2A1 BGN LRP4 COL5A2 LAMB2 SPARC HAPLN1 COL5A3 COMP TNC TGFB3 COL1A1 FN1 LAMA3 COL4A1 ITGB6 COL5A1 MATN4 COL4A2 COL3A1 ITGB3 ITGAX ITGA7 LAMB1 LAMA1 COL4A6	0.0014547
GPCR ligand binding	ADM LPAR4 FZD7 CCL20 FZD8 HCAR1 ACKR2 CALCA CXCL8 FPR1 SSTR2 P2RY6 CXCR4 CXCL2 CXCL3 RAMP3 LTB4R ACKR1 CRHR1 F2R CYSLTR1 CALCRL C3 FZD5 S1PR1 APLNR CCL2 CXCL12 PTAFR AGTR2 GPR65 CCR1 TAC1 OPRL1 LTB4R2 HRH2 CCR10 CCR5 CCL3 C3AR1 CXCL10 GPR68 AVPR2 BDKRB2 NMUR1 PTGER3 EDNRB ADRA2A PTGIR XCR1 CCR2 OXGR1 FPR2 EDN1 CXCL9 AGT CXCL1 HTR7 CHRM3 TBXA2R CCL23 CCRL2 GPR132 EMR2 F2 ADORA3 ACKR4 ADORA2B P2RY1…	0.00276207
Immune System	FGF1 TXNIP MT2A C8B TLR4 CISH UBA52 IRF1 NCAM1 CLTA CDKN1A CTSL GAB2 IFITM3 GBP2 PCBP2 FOXO3 NFKBIA SQSTM1 PRKCA IRS2 EIF4A1 UBE2D3 MAPK11 PSTPIP1 PML IL6 GBP1 UBC CIITA KIT NFATC2 ICAM1 IL6R CD40 STAT6 POLR1D RPS27A MAP3K8 FCGR1A CR1 CASP1 EIF4A2 LGALS9 IRF8 FCGR2A PANX1 PSMB8 PSMB8 PSMB8 PSMB8 PSMB8 PIK3CD CD44 IFITM2 TICAM1 CTSF ACTG1 PIK3AP1 TAP1 TAP1 HERC5 CD300E TMEM173 PTK2B AMICA1 CALM1 P…	0.00384927
Non-integrin membrane-ECM interactions	SDC1 SDC4 PRKCA COL2A1 COL5A2 LAMB2 PDGFA COL5A3 TNC COL1A1 FN1 THBS1 LAMA3 COL4A1 COL5A1 COL4A2 TTR COL3A1 PDGFB NRXN1 ITGB3 COL10A1 LAMB1 LAMA1 COL4A6 LAMC3	0.00453432
Cytokine Signaling in Immune system	MT2A CISH UBA52 IRF1 NCAM1 GAB2 IFITM3 GBP2 SQSTM1 IRS2 EIF4A1 PML IL6 GBP1 UBC CIITA ICAM1 IL6R RPS27A MAP3K8 FCGR1A CASP1 EIF4A2 LGALS9 IRF8 PSMB8 PSMB8 PSMB8 PSMB8 PSMB8 PIK3CD CD44 IFITM2 HERC5 PTK2B PTPN2 IL3RA IFI30 IFIT3 FCGR1B IRF4 IRF5 LYN PTAFR RAPGEF1 SYK PSMB8 IFIT2 PRLR HGF IL1RN PELI2 CDK1 VAV1 SAMHD1 NOD1 HAVCR2 HLA-DPA1 HLA-DPA1 HLA-DPA1 ISG20 FYN CSF2RB NOD2 HLA-F BLNK IFIT1 HLA-…	0.00463233
Glycosaminoglycan metabolism	CHST6 SDC1 FMOD PAPSS1 SDC4 GUSB SLC35B2 SLC35D2 CHPF2 OGN DSEL DSEL IDUA LUM CHP1 CSPG5 DSE CD44 BGN B3GAT2 HPSE B4GALT1 HYAL1 SLC26A2 LYVE1 HS3ST2 B4GALT6 CHPF CHSY3 CSGALNACT1 GLCE GPC4 PAPSS2 PRELP CHST7 HMMR OMD CHST11 HS6ST2 CHST5 B3GAT1	0.00583767
Chemokine receptors bind chemokines	CCL20 ACKR2 CXCL8 CXCR4 CXCL2 CXCL3 CCL2 CXCL12 CCR1 CCR10 CCR5 CCL3 CXCL10 XCR1 CCR2 CXCL9 CXCL1 CCRL2 ACKR4 CXCR5	0.00614774
Inflammasomes	TXNIP PSTPIP1 CASP1 PANX1 BCL2L1 NLRC4 NLRP1 BCL2 NLRP3 AIM2	0.0124229
Peptide ligand-binding receptors	CCL20 ACKR2 CXCL8 FPR1 SSTR2 CXCR4 CXCL2 CXCL3 ACKR1 F2R C3 APLNR CCL2 CXCL12 AGTR2 CCR1 TAC1 OPRL1 CCR10 CCR5 CCL3 C3AR1 CXCL10 AVPR2 BDKRB2 NMUR1 EDNRB XCR1 CCR2 FPR2 EDN1 CXCL9 AGT CXCL1 CCL23 CCRL2 F2 ACKR4 FPR3 EDNRA AVPR1A EDN2 CXCR5 TRH HCRTR2 TACR2 F2RL1	0.0144743
FCGR activation	FCGR1A FCGR2A LYN SYK HCK FCGR3A FYN FGR	0.0254307
Scavenging by Class A Receptors	FTL FTH1 APOE COL1A1 COL4A1 MSR1 COL4A2 MARCO SCARA5 COL3A1	0.0259531
NCAM1 interactions	NCAM1 COL9A1 COL2A1 COL9A2 COL9A3 COL5A2 COL5A3 CACNB2 CACNA1I CACNA1H COL4A1 COL5A1 ST8SIA4 COL4A2 COL3A1 CACNA1D CNTN2	0.0336201
Caspase activation via extrinsic apoptotic signalig pathway	TLR4 MAGED1 CFLAR TICAM1 DAPK1 FAS LY96 CD14 UNC5A DCC TICAM2 TNFRSF10A	0.0336201
IKK complex recruitment mediated by RIP1	TLR4 UBA52 UBE2D3 UBC RPS27A TICAM1 LY96 CD14 BIRC3 TICAM2	0.0341184
Platelet activation, signaling and aggregation	PRKCZ IGF2 PRKCA RHOB PECAM1 TF F2R CALM1 MMRN1 FCER1G PIK3R6 LYN SYK SPARC CD36 HGF GNAI1 PLEK PDGFA VAV1 LCP2 PLA2G4A TGFB3 COL1A1 FN1 THBS1 VWF RAPGEF4 ARRB2 FYN RAPGEF3 GNA15 RAC2 ADRA2A TRPC6 APBB1IP CFD TBXA2R F2 CFD PDGFB DGKK ITGB3 F13A1 GNG2 PIK3CG P2RY1 ADRA2B SERPINA1 PIK3R5 A2M F5 IGF1 TRPC7 EGF GP5 RASGRP1 P2RY12	0.0368622
Antagonism of Activin by Follistatin	INHBB INHBA FSTL3 FST	0.0451502
Interferon alpha/beta signaling	IRF1 IFITM3 GBP2 IRF8 PSMB8 PSMB8 PSMB8 PSMB8 PSMB8 IFITM2 IFIT3 IRF4 IRF5 PSMB8 IFIT2 SAMHD1 ISG20 HLA-F IFIT1 OASL MX1 IFI27 IFI27 SOCS1 MX2 OAS2 ISG15 HLA-E HLA-E HLA-E HLA-E HLA-B	0.0459533
MyD88 deficiency (TLR2/4)	TLR4 CD36 LY96 CD14 TLR2 BTK TLR6	0.0469267
IRAK4 deficiency (TLR2/4)	TLR4 CD36 LY96 CD14 TLR2 BTK TLR6	0.0469267

## Sheet: subgroupBvsnonOA
Term	Genes	Adj.pvalue
Eukaryotic Translation Elongation	RPLP0 RPL36 RPL18 RPS5 RPL18A EEF1D RPL7A RPL7A RPS2 RPL12 RPL15 RPL19 RPL41 RPL32 RPS3 RPS19 RPS10 RPS6 FAU RPS18 RPS18 RPS18 RPS18 RPS18 RPL24 RPL29 RPL35 RPL8 RPL38 RPL13A RPS16 RPL37A RPS27 RPL11 RPL22 RPL10A RPL3 RPL10 UBA52 RPL17 EEF1G RPL36A RPS20 RPL37 RPL13 RPS28 RPL5 RPS15 RPLP2 EEF2 RPL30 RPLP1 RPL27A RPS13 RPS29 RPS25 RPS25 RPL6 RPS17L RPL35A RPS12 RPL4 RPL21 RPS27A RPS11 RPL26 EEF1B2…	1.57766e-69
Peptide chain elongation	RPLP0 RPL36 RPL18 RPS5 RPL18A RPL7A RPL7A RPS2 RPL12 RPL15 RPL19 RPL41 RPL32 RPS3 RPS19 RPS10 RPS6 FAU RPS18 RPS18 RPS18 RPS18 RPS18 RPL24 RPL29 RPL35 RPL8 RPL38 RPL13A RPS16 RPL37A RPS27 RPL11 RPL22 RPL10A RPL3 RPL10 UBA52 RPL17 RPL36A RPS20 RPL37 RPL13 RPS28 RPL5 RPS15 RPLP2 EEF2 RPL30 RPLP1 RPL27A RPS13 RPS29 RPS25 RPS25 RPL6 RPS17L RPL35A RPS12 RPL4 RPL21 RPS27A RPS11 RPL26 RPS21 EEF1A1 RPSA …	1.60155e-68
Formation of a pool of free 40S subunits	RPLP0 RPL36 EIF3D RPL18 RPS5 RPL18A RPL7A RPL7A RPS2 RPL12 RPL15 RPL19 RPL41 RPL32 RPS3 RPS19 RPS10 RPS6 FAU EIF3I RPS18 RPS18 RPS18 RPS18 RPS18 RPL24 RPL29 RPL35 RPL8 RPL38 RPL13A RPS16 RPL37A RPS27 RPL11 RPL22 RPL10A RPL3 RPL10 UBA52 RPL17 RPL36A RPS20 RPL37 RPL13 RPS28 RPL5 RPS15 RPLP2 RPL30 RPLP1 RPL27A RPS13 RPS29 RPS25 RPS25 RPL6 RPS17L RPL35A EIF3F EIF3F RPS12 RPL4 RPL21 RPS27A RPS11 RPL26…	6.82527e-68
Viral mRNA Translation	RPLP0 RPL36 RPL18 RPS5 RPL18A RPL7A RPL7A RPS2 RPL12 RPL15 RPL19 RPL41 RPL32 RPS3 RPS19 RPS10 RPS6 FAU RPS18 RPS18 RPS18 RPS18 RPS18 RPL24 RPL29 RPL35 RPL8 RPL38 RPL13A RPS16 RPL37A RPS27 RPL11 RPL22 RPL10A RPL3 RPL10 UBA52 RPL17 RPL36A RPS20 RPL37 RPL13 RPS28 RPL5 RPS15 RPLP2 RPL30 RPLP1 RPL27A RPS13 RPS29 RPS25 RPS25 RPL6 RPS17L RPL35A RPS12 RPL4 RPL21 RPS27A RPS11 RPL26 RPS21 RPSA RPL31 RPS8 R…	2.20276e-67
L13a-mediated translational silencing of Ceruloplasmin expression	RPLP0 RPL36 EIF3D RPL18 RPS5 RPL18A RPL7A RPL7A RPS2 RPL12 RPL15 RPL19 RPL41 RPL32 RPS3 RPS19 RPS10 RPS6 FAU EIF3I RPS18 RPS18 RPS18 RPS18 EIF4B RPS18 RPL24 RPL29 RPL35 RPL8 RPL38 RPL13A RPS16 RPL37A RPS27 RPL11 RPL22 RPL10A RPL3 RPL10 UBA52 RPL17 RPL36A RPS20 RPL37 RPL13 RPS28 RPL5 RPS15 RPLP2 PABPC1 RPL30 RPLP1 RPL27A RPS13 RPS29 RPS25 RPS25 RPL6 RPS17L RPL35A EIF3F EIF3F RPS12 RPL4 RPL21 RPS27…	1.18773e-65
3' -UTR-mediated translational regulation	RPLP0 RPL36 EIF3D RPL18 RPS5 RPL18A RPL7A RPL7A RPS2 RPL12 RPL15 RPL19 RPL41 RPL32 RPS3 RPS19 RPS10 RPS6 FAU EIF3I RPS18 RPS18 RPS18 RPS18 EIF4B RPS18 RPL24 RPL29 RPL35 RPL8 RPL38 RPL13A RPS16 RPL37A RPS27 RPL11 RPL22 RPL10A RPL3 RPL10 UBA52 RPL17 RPL36A RPS20 RPL37 RPL13 RPS28 RPL5 RPS15 RPLP2 PABPC1 RPL30 RPLP1 RPL27A RPS13 RPS29 RPS25 RPS25 RPL6 RPS17L RPL35A EIF3F EIF3F RPS12 RPL4 RPL21 RPS27…	1.18773e-65
Eukaryotic Translation Termination	RPLP0 RPL36 RPL18 RPS5 RPL18A RPL7A RPL7A RPS2 RPL12 RPL15 RPL19 RPL41 RPL32 RPS3 RPS19 RPS10 RPS6 FAU RPS18 RPS18 RPS18 RPS18 RPS18 RPL24 RPL29 RPL35 RPL8 RPL38 RPL13A RPS16 RPL37A RPS27 RPL11 RPL22 RPL10A RPL3 RPL10 UBA52 RPL17 RPL36A RPS20 RPL37 RPL13 RPS28 RPL5 RPS15 RPLP2 RPL30 RPLP1 RPL27A RPS13 RPS29 RPS25 RPS25 RPL6 RPS17L RPL35A RPS12 RPL4 RPL21 RPS27A RPS11 RPL26 RPS21 RPSA RPL31 RPS8 R…	1.86306e-65
GTP hydrolysis and joining of the 60S ribosomal subunit	RPLP0 RPL36 EIF3D RPL18 RPS5 RPL18A RPL7A RPL7A RPS2 RPL12 RPL15 RPL19 RPL41 RPL32 RPS3 RPS19 RPS10 RPS6 FAU EIF3I RPS18 RPS18 RPS18 RPS18 EIF4B RPS18 RPL24 RPL29 RPL35 RPL8 RPL38 RPL13A RPS16 RPL37A RPS27 RPL11 RPL22 RPL10A RPL3 RPL10 UBA52 RPL17 RPL36A RPS20 RPL37 RPL13 RPS28 RPL5 RPS15 RPLP2 RPL30 RPLP1 RPL27A RPS13 RPS29 RPS25 RPS25 RPL6 RPS17L RPL35A EIF3F EIF3F RPS12 RPL4 RPL21 RPS27A RPS11…	1.99022e-63
Nonsense Mediated Decay (NMD) independent of the Exon Junction Complex (EJC)	RPLP0 RPL36 RPL18 RPS5 RPL18A RPL7A RPL7A RPS2 RPL12 RPL15 RPL19 RPL41 RPL32 RPS3 RPS19 RPS10 RPS6 FAU RPS18 RPS18 RPS18 RPS18 RPS18 RPL24 RPL29 RPL35 RPL8 RPL38 RPL13A RPS16 RPL37A RPS27 RPL11 RPL22 RPL10A RPL3 RPL10 UBA52 RPL17 RPL36A RPS20 RPL37 RPL13 RPS28 RPL5 RPS15 RPLP2 PABPC1 RPL30 RPLP1 RPL27A RPS13 RPS29 RPS25 RPS25 RPL6 RPS17L RPL35A RPS12 RPL4 RPL21 RPS27A RPS11 RPL26 RPS21 RPSA RPL31…	3.24204e-62
Eukaryotic Translation Initiation	RPLP0 RPL36 EIF3D RPL18 RPS5 RPL18A RPL7A RPL7A RPS2 RPL12 RPL15 RPL19 RPL41 RPL32 RPS3 RPS19 RPS10 RPS6 FAU EIF3I RPS18 RPS18 RPS18 RPS18 EIF4B RPS18 RPL24 RPL29 RPL35 RPL8 RPL38 RPL13A RPS16 RPL37A RPS27 RPL11 RPL22 RPL10A RPL3 RPL10 UBA52 RPL17 RPL36A RPS20 RPL37 RPL13 RPS28 RPL5 RPS15 RPLP2 PABPC1 RPL30 RPLP1 RPL27A RPS13 RPS29 RPS25 RPS25 RPL6 RPS17L RPL35A EIF3F EIF3F RPS12 RPL4 RPL21 RPS27…	4.87907e-60
Cap-dependent Translation Initiation	RPLP0 RPL36 EIF3D RPL18 RPS5 RPL18A RPL7A RPL7A RPS2 RPL12 RPL15 RPL19 RPL41 RPL32 RPS3 RPS19 RPS10 RPS6 FAU EIF3I RPS18 RPS18 RPS18 RPS18 EIF4B RPS18 RPL24 RPL29 RPL35 RPL8 RPL38 RPL13A RPS16 RPL37A RPS27 RPL11 RPL22 RPL10A RPL3 RPL10 UBA52 RPL17 RPL36A RPS20 RPL37 RPL13 RPS28 RPL5 RPS15 RPLP2 PABPC1 RPL30 RPLP1 RPL27A RPS13 RPS29 RPS25 RPS25 RPL6 RPS17L RPL35A EIF3F EIF3F RPS12 RPL4 RPL21 RPS27…	4.87907e-60
Nonsense-Mediated Decay (NMD)	RPLP0 RPL36 RPL18 RPS5 RPL18A RPL7A RPL7A RPS2 RPL12 RPL15 RPL19 RPL41 RPL32 RPS3 RPS19 RPS10 RPS6 FAU RPS18 RPS18 RPS18 RPS18 RPS18 RPL24 RPL29 RPL35 RPL8 RPL38 RPL13A RPS16 RPL37A RPS27 RPL11 RPL22 RPL10A RPL3 RPL10 UBA52 RPL17 RPL36A RPS20 RPL37 RPL13 RPS28 RPL5 RPS15 RPLP2 PABPC1 RPL30 RPLP1 RPL27A RPS13 RPS29 RPS25 RPS25 RPL6 RPS17L RPL35A RPS12 RPL4 RPL21 RPS27A RPS11 RPL26 RPS21 RPSA RPL31…	7.86819e-50
Nonsense Mediated Decay (NMD) enhanced by the Exon Junction Complex (EJC)	RPLP0 RPL36 RPL18 RPS5 RPL18A RPL7A RPL7A RPS2 RPL12 RPL15 RPL19 RPL41 RPL32 RPS3 RPS19 RPS10 RPS6 FAU RPS18 RPS18 RPS18 RPS18 RPS18 RPL24 RPL29 RPL35 RPL8 RPL38 RPL13A RPS16 RPL37A RPS27 RPL11 RPL22 RPL10A RPL3 RPL10 UBA52 RPL17 RPL36A RPS20 RPL37 RPL13 RPS28 RPL5 RPS15 RPLP2 PABPC1 RPL30 RPLP1 RPL27A RPS13 RPS29 RPS25 RPS25 RPL6 RPS17L RPL35A RPS12 RPL4 RPL21 RPS27A RPS11 RPL26 RPS21 RPSA RPL31…	7.86819e-50
SRP-dependent cotranslational protein targeting to membrane	RPLP0 RPL36 RPL18 RPS5 RPL18A RPL7A RPL7A RPS2 RPL12 RPL15 RPL19 RPL41 RPL32 RPS3 RPS19 RPS10 RPS6 FAU RPS18 RPS18 RPS18 RPS18 RPS18 RPL24 RPL29 RPL35 RPL8 RPL38 RPL13A RPS16 RPL37A RPS27 RPL11 RPL22 RPL10A RPL3 RPL10 UBA52 RPL17 RPL36A RPS20 RPL37 RPL13 RPS28 RPL5 RPS15 RPLP2 RPL30 RPLP1 RPL27A RPS13 RPS29 RPS25 RPS25 RPL6 RPS17L RPL35A RPS12 RPL4 RPL21 RPS27A RPS11 RPL26 RPS21 RPSA RPL31 RPS8 R…	7.86819e-50
Translation	RPLP0 RPL36 EIF3D RPL18 RPS5 RPL18A EEF1D RPL7A RPL7A RPS2 RPL12 RPL15 RPL19 RPL41 RPL32 RPS3 RPS19 RPS10 RPS6 FAU EIF3I RPS18 RPS18 RPS18 RPS18 EIF4B RPS18 RPL24 RPL29 RPL35 RPL8 RPL38 RPL13A RPS16 RPL37A RPS27 RPL11 RPL22 RPL10A RPL3 RPL10 UBA52 RPL17 EEF1G RPL36A RPS20 RPL37 RPL13 RPS28 RPL5 RPS15 RPLP2 PABPC1 EEF2 RPL30 RPLP1 RPL27A RPS13 RPS29 RPS25 RPS25 RPL6 RPS17L RPL35A EIF3F EIF3F RPS12…	1.43542e-49
Influenza Viral RNA Transcription and Replication	RPLP0 RPL36 RPL18 RPS5 RPL18A RPL7A RPL7A RPS2 RPL12 RPL15 RPL19 RPL41 RPL32 RPS3 RPS19 RPS10 RPS6 FAU RPS18 RPS18 RPS18 RPS18 RPS18 RPL24 RPL29 RPL35 RPL8 RPL38 RPL13A RPS16 RPL37A RPS27 RPL11 RPL22 RPL10A RPL3 RPL10 UBA52 RPL17 RPL36A RPS20 RPL37 RPL13 RPS28 RPL5 RPS15 RPLP2 RPL30 RPLP1 RPL27A RPS13 RPS29 RPS25 RPS25 RPL6 RPS17L RPL35A RPS12 RPL4 RPL21 RPS27A RPS11 RPL26 RPS21 RPSA RPL31 RPS8 R…	1.33877e-46
Influenza Life Cycle	RPLP0 RPL36 RPL18 RPS5 RPL18A RPL7A RPL7A RPS2 RPL12 RPL15 RPL19 RPL41 RPL32 RPS3 RPS19 RPS10 RPS6 FAU RPS18 RPS18 RPS18 RPS18 RPS18 RPL24 RPL29 RPL35 RPL8 RPL38 RPL13A RPS16 RPL37A RPS27 RPL11 RPL22 RPL10A RPL3 RPL10 UBA52 RPL17 RPL36A RPS20 RPL37 RPL13 RPS28 RPL5 RPS15 RPLP2 RPL30 RPLP1 RPL27A RPS13 RPS29 RPS25 RPS25 RPL6 RPS17L RPL35A RPS12 RPL4 RPL21 RPS27A RPS11 RPL26 RPS21 RPSA RPL31 RPS8 R…	1.96225e-44
Influenza Infection	RPLP0 RPL36 RPL18 RPS5 RPL18A RPL7A RPL7A RPS2 RPL12 RPL15 RPL19 RPL41 SLC25A6 RPL32 RPS3 RPS19 RPS10 RPS6 FAU RPS18 RPS18 RPS18 RPS18 RPS18 RPL24 RPL29 RPL35 RPL8 RPL38 RPL13A RPS16 RPL37A RPS27 RPL11 RPL22 RPL10A RPL3 RPL10 UBA52 RPL17 RPL36A RPS20 RPL37 RPL13 RPS28 RPL5 RPS15 RPLP2 RPL30 RPLP1 RPL27A RPS13 RPS29 RPS25 RPS25 RPL6 RPS17L RPL35A RPS12 RPL4 RPL21 RPS27A RPS11 RPL26 RPS21 RPSA RPL3…	3.38288e-43
Translation initiation complex formation	EIF3D RPS5 RPS2 RPS3 RPS19 RPS10 RPS6 FAU EIF3I RPS18 RPS18 RPS18 RPS18 EIF4B RPS18 RPS16 RPS27 RPS20 RPS28 RPS15 PABPC1 RPS13 RPS29 RPS25 RPS25 RPS17L EIF3F EIF3F RPS12 RPS27A RPS11 RPS21 EIF4A2 RPSA RPS8 RPS23 EIF3H EIF3K RPS3A RPS9 RPS15A RPS9 RPS9 RPS9 RPS9 RPS9 RPS9 RPS7 RPS14 EIF3G RPS17 RPS9 RPS9 RPS24 EIF4A1 EIF3E RPS4X RPS26	7.72819e-34
Formation of the ternary complex, and subsequently, the 43S complex	EIF3D RPS5 RPS2 RPS3 RPS19 RPS10 RPS6 FAU EIF3I RPS18 RPS18 RPS18 RPS18 RPS18 RPS16 RPS27 RPS20 RPS28 RPS15 RPS13 RPS29 RPS25 RPS25 RPS17L EIF3F EIF3F RPS12 RPS27A RPS11 RPS21 RPSA RPS8 RPS23 EIF3H EIF3K RPS3A RPS9 RPS15A RPS9 RPS9 RPS9 RPS9 RPS9 RPS9 RPS7 RPS14 EIF3G RPS17 RPS9 RPS9 RPS24 EIF3E RPS4X RPS26	1.79411e-33
Activation of the mRNA upon binding of the cap-binding complex and eIFs, and subsequent binding to 43S	EIF3D RPS5 RPS2 RPS3 RPS19 RPS10 RPS6 FAU EIF3I RPS18 RPS18 RPS18 RPS18 EIF4B RPS18 RPS16 RPS27 RPS20 RPS28 RPS15 PABPC1 RPS13 RPS29 RPS25 RPS25 RPS17L EIF3F EIF3F RPS12 RPS27A RPS11 RPS21 EIF4A2 RPSA RPS8 RPS23 EIF3H EIF3K RPS3A RPS9 RPS15A RPS9 RPS9 RPS9 RPS9 RPS9 RPS9 RPS7 RPS14 EIF3G RPS17 RPS9 RPS9 RPS24 EIF4A1 EIF3E RPS4X RPS26	2.03582e-33
Ribosomal scanning and start codon recognition	EIF3D RPS5 RPS2 RPS3 RPS19 RPS10 RPS6 FAU EIF3I RPS18 RPS18 RPS18 RPS18 EIF4B RPS18 RPS16 RPS27 RPS20 RPS28 RPS15 RPS13 RPS29 RPS25 RPS25 RPS17L EIF3F EIF3F RPS12 RPS27A RPS11 RPS21 EIF4A2 RPSA RPS8 RPS23 EIF3H EIF3K RPS3A RPS9 RPS15A RPS9 RPS9 RPS9 RPS9 RPS9 RPS9 RPS7 RPS14 EIF3G RPS17 RPS9 RPS9 RPS24 EIF4A1 EIF3E RPS4X RPS26	1.57693e-32
Extracellular matrix organization	PLOD2 CTSL SDC4 ICAM1 SDC1 NCAM1 TNC MMP3 DST GDF5 LRP4 FMOD FBLN5 MATN3 PRKCA COL8A2 COL11A1 LUM COL15A1 ITGAV COLGALT2 ITGB1 COL9A1 COL2A1 ITGB4 PTPRS COL5A2 LAMC3 P3H3 TGFB3 ADAMTS2 COL25A1 COL13A1 PLOD1 COL23A1 SPARC ITGB5 COL6A2 P3H2 CD44 COL6A3 ITGA11 ADAM10 LTBP1 COL6A1 FBN1 MMP9 ADAMTS3 ADAMTS4 COL5A1 MMP16 TNR FN1 COL26A1 FBLN1 MMP10 COL12A1 COL14A1 COL3A1 ITGA6 CTSK COL9A2 ELN MADCAM1 M…	4.2664e-12
Infectious disease	RPLP0 RPL36 NPM1 RPL18 RCC1 RPS5 RPL18A RPL7A RPL7A RPS2 RPL12 RPL15 RPL19 RPL41 SLC25A6 RPL32 RPS3 RPS19 RPS10 RPS6 FAU RPS18 RPS18 RPS18 RPS18 RPS18 RPL24 RPL29 RPL35 RPL8 RPL38 RPL13A RPS16 RPL37A RPS27 RPL11 RPL22 RPL10A RPL3 RPL10 UBA52 RPL17 RPL36A RPS20 RPL37 RPL13 RPS28 RPL5 RPS15 RPLP2 EEF2 RPL30 RPLP1 RPL27A RPS13 RPS29 RPS25 RPS25 RPL6 RPS17L RPL35A RPS12 RPL4 RPL21 RPS27A RPS11 RPL26 …	4.95108e-12
Metabolism of proteins	RPLP0 RPL36 EIF3D DDIT3 RPL18 RPS5 RPL18A EEF1D RPL7A RPL7A RPS2 RPL12 RPL15 RPL19 RPL41 SLC25A6 RPL32 RPS3 RPS19 RPS10 RPS6 FAU EIF3I RPS18 RPS18 RPS18 RPS18 EIF4B RPS18 RPL24 RPL29 RPL35 RPL8 RPL38 RPL13A RPS16 RPL37A RPS27 RPL11 RPL22 RPL10A PHC2 RPL3 RPL10 UBA52 RPL17 EEF1G RPL36A RPS20 RPL37 RPL13 RPS28 RPL5 RPS15 RPLP2 PABPC1 EEF2 RPL30 RPLP1 RPL27A RPS13 RPS29 RPS25 RPS25 RPL6 C1GALT1C1 RP…	8.43413e-11
Disease	FGF1 RPLP0 RPL36 NPM1 RPL18 RCC1 RPS5 RPL18A RPL7A RPL7A RPS2 RPL12 RPL15 RPL19 RPL41 SLC25A6 RPL32 RPS3 RPS19 RPS10 RPS6 FAU RPS18 RPS18 RPS18 RPS18 RPS18 RPL24 RPL29 RPL35 RPL8 RPL38 RPL13A RPS16 RPL37A RPS27 RPL11 RPL22 RPL10A RPL3 RPL10 UBA52 RPL17 NFKBIA RPL36A RPS20 IRS2 RPL37 RPL13 RPS28 RPL5 RPS15 FOXO3 RPLP2 EEF2 RPL30 RPLP1 RPL27A RPS13 RPS29 RPS25 RPS25 RPL6 H3F3B RPS17L RPL35A RPS12 R…	3.47377e-08
Collagen formation	PLOD2 DST COL8A2 COL11A1 COL15A1 COLGALT2 COL9A1 COL2A1 ITGB4 COL5A2 P3H3 ADAMTS2 COL25A1 COL13A1 PLOD1 COL23A1 COL6A2 P3H2 COL6A3 COL6A1 ADAMTS3 COL5A1 COL26A1 COL12A1 COL14A1 COL3A1 ITGA6 COL9A2 LOX SERPINH1 LAMC2 COL18A1 COL21A1 COL4A2 COL9A3 COL22A1 COL4A1 TLL1	4.50348e-08
Collagen degradation	CTSL MMP3 COL8A2 COL11A1 COL15A1 COL9A1 COL2A1 COL5A2 COL25A1 COL13A1 COL23A1 COL6A2 COL6A3 ADAM10 COL6A1 MMP9 COL5A1 COL26A1 MMP10 COL12A1 COL14A1 COL3A1 CTSK COL9A2 MMP13 MMP19 ADAM9 COL18A1 MMP15 COL4A2 COL9A3 COL4A1 MMP1 COL6A6	1.47352e-07
Collagen biosynthesis and modifying enzymes	PLOD2 COL8A2 COL11A1 COL15A1 COLGALT2 COL9A1 COL2A1 COL5A2 P3H3 ADAMTS2 COL25A1 COL13A1 PLOD1 COL23A1 COL6A2 P3H2 COL6A3 COL6A1 ADAMTS3 COL5A1 COL26A1 COL12A1 COL14A1 COL3A1 COL9A2 SERPINH1 COL18A1 COL21A1 COL4A2 COL9A3 COL22A1 COL4A1 TLL1	3.4449e-07
ECM proteoglycans	NCAM1 TNC LRP4 FMOD MATN3 ITGAV ITGB1 COL2A1 PTPRS COL5A2 TGFB3 SPARC ITGB5 COL6A2 COL6A3 COL6A1 COL5A1 TNR FN1 COL3A1 SERPINE1 HAPLN1 ITGA9 MATN1 ITGA2 ITGB6 VCAN COL4A2 BCAN COL4A1 MATN4	8.55103e-06
Degradation of the extracellular matrix	CTSL MMP3 COL8A2 COL11A1 COL15A1 COL9A1 COL2A1 COL5A2 COL25A1 COL13A1 COL23A1 COL6A2 CD44 COL6A3 ADAM10 COL6A1 FBN1 MMP9 ADAMTS4 COL5A1 MMP16 FN1 COL26A1 MMP10 COL12A1 COL14A1 COL3A1 CTSK COL9A2 ELN MMP13 MMP19 ADAM9 LAMC2 COL18A1 MMP15 A2M COL4A2 COL9A3 BCAN COL4A1 MMP1 TLL1 COL6A6	9.91799e-06
Integrin cell surface interactions	ICAM1 TNC COL8A2 LUM ITGAV ITGB1 COL9A1 COL2A1 COL5A2 COL13A1 COL23A1 ITGB5 COL6A2 CD44 COL6A3 ITGA11 COL6A1 FBN1 COL5A1 FN1 COL3A1 ITGA6 COL9A2 MADCAM1 ICAM4 ITGA9 COL18A1 THBS1 ITGAM ITGA2 ITGB6 ITGB2 COL4A2 COL9A3 COL4A1	1.99106e-05
NCAM1 interactions	NCAM1 COL9A1 COL2A1 COL5A2 COL6A2 CACNA1D COL6A3 COL6A1 COL5A1 COL3A1 COL9A2 CACNA1H CNTN2 CACNA1I COL4A2 COL9A3 CACNB2 NRTN GFRA1 COL4A1	0.000114353
TNFR1-mediated proapoptotic signaling	FADD TNF TNF TNF TNF TNF TNF TNF	0.00707336
negative regulation of TCF-dependent signaling by WNT ligand antagonists	WNT9A WIF1 WNT4 DKK1 SFRP1 SOST WNT5A SFRP2	0.00707336
Eicosanoid ligand-binding receptors	LTB4R LTB4R2 PTGER4 CYSLTR1 TBXA2R PTGIR CYSLTR2 PTGER3 PTGER1	0.00758207
Regulation of Complement cascade	C8B CFI C3 C4BPB C2 CD55 C2 CFH C2 C2 C2 C2 C2 CR1 CFB CFB CFP C4BPA	0.00758207
Assembly of collagen fibrils and other multimeric structures	DST COL8A2 COL11A1 COL15A1 COL2A1 ITGB4 COL5A2 COL6A2 COL6A3 COL6A1 COL5A1 COL3A1 ITGA6 LOX LAMC2 COL18A1 COL4A2 COL4A1 TLL1	0.0168849
Syndecan interactions	SDC4 SDC1 TNC PRKCA ITGAV ITGB1 COL5A2 ITGB5 COL5A1 FN1 COL3A1 THBS1 ITGA2	0.0179529
TNF signaling	FADD TNF TNF TNF TNF TNF TNF TNF	0.0290549
NCAM signaling for neurite out-growth	NCAM1 COL9A1 COL2A1 COL5A2 COL6A2 CACNA1D COL6A3 COL6A1 COL5A1 COL3A1 COL9A2 CACNA1H SPTBN4 CNTN2 SPTB CACNA1I COL4A2 COL9A3 CACNB2 NRTN GFRA1 HRAS COL4A1	0.0350461

## Sheet: subgroupBvssubgroupA
Term	Genes	Adj.pvalue
Phosphorylation of CD3 and TCR zeta chains	PTPRC HLA-DPA1 HLA-DPA1 HLA-DPA1 HLA-DPA1 HLA-DPA1 HLA-DPA1 HLA-DRB3 HLA-DPA1 HLA-DPA1 HLA-DQA1 HLA-DQA1 HLA-DQA1 CD4 PTPRC PAG1 LCK HLA-DQB1 HLA-DQA1 CD3D HLA-DRB1 HLA-DRB1 HLA-DRB1 HLA-DRB1 HLA-DQB1 HLA-DRA CD3E HLA-DRA HLA-DQB1 HLA-DRA HLA-DRB3	9.24494e-11
Extracellular matrix organization	CTSS COL4A1 COL4A2 ITGB2 PECAM1 FBLN2 MMP19 VWF VCAN ADAM9 F11R COL18A1 COL1A1 KDR COL5A3 NID1 MMP2 ITGAM PDGFB TLL1 MMP15 ITGB3 LOXL1 COL6A3 FBLN5 COL17A1 LAMA4 MMP14 ACAN MMP9 COL8A1 BMP4 LAMB1 TPSAB1 TNC MMP1 ITGA9 LAMA3 ITGB8 ITGA4 CTRB1 COL22A1 MMP13 SERPINE1 AGRN ITGA2B ITGAX COL14A1 ITGA8 LAMA5 ADAMTS4 ITGA7 LAMC3 COL24A1 ADAMTS5 DDR1 DDR1 BMP7 COL1A2 ADAMTS2 ADAM8 DMD MMP7 TNR NID2 ADAMTS…	9.24494e-11
Class A/1 (Rhodopsin-like receptors)	PTAFR CCR1 GPR132 C3AR1 FPR3 CXCL12 LPAR5 SUCNR1 S1PR3 GPR65 CX3CR1 CXCR4 F2R BDKRB2 CCR5 P2RY13 S1PR1 CCL3 EDN1 P2RY14 APLNR CCL2 FPR1 CHRM3 ADORA3 CXCL2 ADRA2B PTGER4 PTGFR GPR4 EDNRB EDNRA BDKRB1 ADRA1D LPAR6 AVPR2 ACKR1 CYSLTR2 CXCL3 CXCL8 CXCL1 XCR1 PTGER2 CXCR3 FFAR4 CCL4 C5AR1 CCL5 CCL3L1 CXCL10 CCR2 CCRL2 P2RY12 GPBAR1 CXCL9 HTR7 ADRA1B HRH2 GHRL ADRB1 AVPR1A CCL23 CXCL5 S1PR4 F2RL1 FPR2 …	9.24494e-11
Translocation of ZAP-70 to Immunological synapse	HLA-DPA1 HLA-DPA1 HLA-DPA1 HLA-DPA1 HLA-DPA1 HLA-DPA1 HLA-DRB3 HLA-DPA1 HLA-DPA1 HLA-DQA1 HLA-DQA1 HLA-DQA1 CD4 LCK HLA-DQB1 HLA-DQA1 CD3D HLA-DRB1 HLA-DRB1 HLA-DRB1 HLA-DRB1 HLA-DQB1 HLA-DRA CD3E HLA-DRA HLA-DQB1 HLA-DRA HLA-DRB3	1.51492e-09
PD-1 signaling	HLA-DPA1 HLA-DPA1 HLA-DPA1 HLA-DPA1 HLA-DPA1 HLA-DPA1 HLA-DRB3 HLA-DPA1 HLA-DPA1 PDCD1LG2 HLA-DQA1 HLA-DQA1 HLA-DQA1 CD4 LCK HLA-DQB1 HLA-DQA1 CD3D HLA-DRB1 HLA-DRB1 HLA-DRB1 HLA-DRB1 HLA-DQB1 HLA-DRA CD3E HLA-DRA HLA-DQB1 HLA-DRA HLA-DRB3	2.63287e-09
GPCR ligand binding	PTAFR CCR1 GPR132 C3AR1 FPR3 CXCL12 LPAR5 SUCNR1 S1PR3 CALCRL GPR65 CX3CR1 CXCR4 F2R BDKRB2 CCR5 P2RY13 S1PR1 CCL3 EDN1 P2RY14 APLNR CCL2 FPR1 CHRM3 ADORA3 CXCL2 ADRA2B CD97 PTGER4 PTGFR GPR4 EDNRB EDNRA BDKRB1 ADRA1D LPAR6 EMR2 CALCR AVPR2 ACKR1 CYSLTR2 CXCL3 CXCL8 CXCL1 TAS2R14 TAS2R14 XCR1 RAMP2 PTGER2 CXCR3 FFAR4 CCL4 C5AR1 CCL5 CCL3L1 GRM8 WNT5A CXCL10 CCR2 CCRL2 P2RY12 GPBAR1 CXCL9 HTR7 TAS…	1.16524e-08
Generation of second messenger molecules	HLA-DPA1 HLA-DPA1 HLA-DPA1 HLA-DPA1 HLA-DPA1 LCP2 HLA-DPA1 WAS HLA-DRB3 HLA-DPA1 HLA-DPA1 HLA-DQA1 HLA-DQA1 HLA-DQA1 CD4 LCK HLA-DQB1 HLA-DQA1 CD3D HLA-DRB1 HLA-DRB1 HLA-DRB1 HLA-DRB1 HLA-DQB1 HLA-DRA CD3E HLA-DRA HLA-DQB1 HLA-DRA HLA-DRB3	1.21158e-08
Immune System	SAMHD1 CD74 SYK PTAFR CTSS TLR8 LGALS9 PTPRC FCGR2A PIK3AP1 LAT2 DAPP1 FGF10 BLNK CLEC7A CD86 ITGB2 FCER1G LY96 IL18 CIITA HAVCR2 IFI30 ADCY7 NCF4 TLR7 NCF2 CYBB HLA-DPA1 TYROBP C1QC CD200R1 FYN NCF1 CFD HLA-DPA1 HLA-DPA1 IFI27 FGR CD28 HCK RPS6KA3 OAS1 HLA-DPA1 CASP1 HLA-DPA1 C1QA LCP2 FCGR2B BTK CSF2RB IRF5 ADCY4 FCGR1A C1QB IFI27 FCER1A ITGAM TRIM22 CLEC5A CD209 TLR4 PDGFB AP1S2 PDGFRB HGF AMI…	2.49991e-08
Hemostasis	SYK CD84 DOCK11 SH2B3 TMSB4X SELE ITGB2 PECAM1 APBB1IP FCER1G CD58 VWF SELPLG FYN IGF1 CFD PLEK ESAM F2R FGR PIK3CG GNA15 SLC7A7 F11R LCP2 COL1A1 PLAU ITGAM RAC2 PDGFB HGF GNAI1 AMICA1 ARRB2 VEGFC PIK3R5 DOK2 MRVI1 GUCY1B3 GUCY1A2 ITGB3 CENPE VAV1 TEK ANGPT1 ADRA2B L1CAM OLR1 EHD1 DOCK8 MERTK CD2 GATA2 KCNMB1 PDE10A PLAT KIF23 CD36 MMP1 SLC16A8 ITGA4 KIFC1 SERPINE1 PRKAR2B ITGA2B TRPC6 CFD PIK3R6…	3.14351e-08
Costimulation by the CD28 family	CD86 HLA-DPA1 FYN HLA-DPA1 HLA-DPA1 CD28 HLA-DPA1 HLA-DPA1 HLA-DPA1 HLA-DRB3 HLA-DPA1 VAV1 HLA-DPA1 PDCD1LG2 HLA-DQA1 HLA-DQA1 HLA-DQA1 CD4 ICOSLG LCK HLA-DQB1 ICOSLG HLA-DQA1 CD3D HLA-DRB1 HLA-DRB1 HLA-DRB1 HLA-DRB1 HLA-DQB1 HLA-DRA CD3E HLA-DRA HLA-DQB1 HLA-DRA HLA-DRB3	3.47125e-08
MHC class II antigen presentation	CD74 CTSS IFI30 HLA-DPA1 HLA-DPA1 HLA-DPA1 HLA-DPA1 HLA-DPA1 AP1S2 HLA-DOA HLA-DOA HLA-DPA1 HLA-DRB3 CENPE HLA-DMB HLA-DPA1 HLA-DMB HLA-DMB HLA-DPA1 HLA-DQA1 HLA-DMA HLA-DQA1 KIF23 HLA-DQA1 HLA-DMB HLA-DMB KIF4A HLA-DOA HLA-DQB1 HLA-DMB HLA-DQA1 HLA-DOA HLA-DOA SH3GL2 KIF15 KIF15 HLA-DRB1 HLA-DRB1 HLA-DRB1 HLA-DRB1 HLA-DQB1 HLA-DRA HLA-DRA HLA-DQB1 HLA-DRA HLA-DRB3 KIF5A	5.4224e-08
Chemokine receptors bind chemokines	CCR1 CXCL12 CX3CR1 CXCR4 CCR5 CCL3 CCL2 CXCL2 CXCL3 CXCL8 CXCL1 XCR1 CXCR3 CCL4 CCL5 CCL3L1 CXCL10 CCR2 CCRL2 CXCL9 CXCL5 CCL25	8.94148e-08
Peptide ligand-binding receptors	CCR1 C3AR1 FPR3 CXCL12 CX3CR1 CXCR4 F2R BDKRB2 CCR5 CCL3 EDN1 APLNR CCL2 FPR1 CXCL2 EDNRB EDNRA BDKRB1 AVPR2 ACKR1 CXCL3 CXCL8 CXCL1 XCR1 CXCR3 CCL4 C5AR1 CCL5 CCL3L1 CXCL10 CCR2 CCRL2 CXCL9 GHRL AVPR1A CCL23 CXCL5 F2RL1 FPR2 GRP CCL25 INSL3	1.04882e-06
Degradation of the extracellular matrix	CTSS COL4A1 COL4A2 MMP19 ADAM9 COL18A1 COL1A1 COL5A3 NID1 MMP2 TLL1 MMP15 COL6A3 COL17A1 MMP14 ACAN MMP9 COL8A1 LAMB1 TPSAB1 MMP1 LAMA3 CTRB1 MMP13 COL14A1 LAMA5 ADAMTS4 ADAMTS5 COL1A2 ADAM8 MMP7 SPP1 CTRB2 FBN2 MMP11 MMP11 COL11A2	1.04882e-06
TCR signaling	PTPRC HLA-DPA1 HLA-DPA1 HLA-DPA1 HLA-DPA1 HLA-DPA1 LCP2 HLA-DPA1 WAS HLA-DRB3 HLA-DPA1 HLA-DPA1 HLA-DQA1 HLA-DQA1 HLA-DQA1 CD4 PTPRC CARD11 PAG1 LCK HLA-DQB1 HLA-DQA1 CD3D HLA-DRB1 HLA-DRB1 HLA-DRB1 HLA-DRB1 HLA-DQB1 HLA-DRA CD3E HLA-DRA HLA-DQB1 HLA-DRA HLA-DRB3	2.65557e-06
Cell surface interactions at the vascular wall	CD84 SELE ITGB2 PECAM1 FCER1G CD58 SELPLG FYN ESAM SLC7A7 F11R COL1A1 ITGAM AMICA1 DOK2 ITGB3 TEK ANGPT1 L1CAM OLR1 MERTK CD2 MMP1 SLC16A8 ITGA4 ANGPT2 ITGAX CD48 TREM1 CD244 CXADR SPN COL1A2 LCK	7.72821e-06
Downstream TCR signaling	HLA-DPA1 HLA-DPA1 HLA-DPA1 HLA-DPA1 HLA-DPA1 HLA-DPA1 HLA-DRB3 HLA-DPA1 HLA-DPA1 HLA-DQA1 HLA-DQA1 HLA-DQA1 CD4 CARD11 LCK HLA-DQB1 HLA-DQA1 CD3D HLA-DRB1 HLA-DRB1 HLA-DRB1 HLA-DRB1 HLA-DQB1 HLA-DRA CD3E HLA-DRA HLA-DQB1 HLA-DRA HLA-DRB3	9.56186e-06
Complement cascade	C1QC CFD C1QA C1QB C2 CFH C2 C2 C4BPB C2 C2 CFD CFB C4BPA CR1 VTN C6 FCN3 C9 C4B	0.000118071
Interferon gamma signaling	PTAFR CIITA IFI30 HLA-DPA1 HLA-DPA1 HLA-DPA1 OAS1 HLA-DPA1 HLA-DPA1 IRF5 FCGR1A TRIM22 FCGR1B IRF8 HLA-DPA1 OAS3 HLA-DRB3 HLA-DPA1 OAS2 HLA-DPA1 OASL HLA-DQA1 HLA-DQA1 HLA-DQA1 MID1 IRF1 HLA-DQB1 HLA-DQA1 IRF6 HLA-DRB1 HLA-DRB1 HLA-DRB1 HLA-DRB1 HLA-DQB1 HLA-DRA HLA-DRA HLA-DQB1 HLA-DRA HLA-DRB3 HLA-B	0.000206687
ECM proteoglycans	COL4A1 COL4A2 VCAN COL1A1 COL5A3 ITGB3 COL6A3 LAMA4 ACAN LAMB1 TNC ITGA9 LAMA3 SERPINE1 AGRN ITGA2B ITGAX ITGA8 LAMA5 ITGA7 COL1A2 TNR VTN	0.000256153
G alpha (i) signalling events	CCR1 C3AR1 FPR3 CXCL12 LPAR5 SUCNR1 ADCY7 S1PR3 CXCR4 BDKRB2 CCR5 ADCY4 P2RY13 S1PR1 GNAI1 P2RY14 APLNR FPR1 ADORA3 CXCL2 ADRA2B BDKRB1 CXCL3 CXCL8 CXCL1 TAS2R14 TAS2R14 CXCR3 C5AR1 CCL5 GRM8 CXCL10 CCR2 P2RY12 CXCL9 TAS2R4 CCL23 CXCL5 S1PR4 FPR2 S1PR5 CCL25	0.000359873
Adaptive Immune System	CD74 SYK CTSS PTPRC PIK3AP1 DAPP1 FGF10 BLNK CD86 ITGB2 IFI30 NCF4 NCF2 CYBB HLA-DPA1 TYROBP CD200R1 FYN NCF1 HLA-DPA1 HLA-DPA1 CD28 HLA-DPA1 HLA-DPA1 LCP2 FCGR2B BTK FCGR1A PDGFB AP1S2 PDGFRB AMICA1 HLA-DOA HLA-DOA HBEGF FCGR1B FCGR3A HLA-DPA1 LILRB1 CD34 WAS RASGRP3 HLA-DRB3 HCST CENPE HLA-DMB HLA-DPA1 VAV1 HLA-DMB HLA-DMB HLA-DPA1 PDCD1LG2 HLA-DQA1 HLA-DMA HLA-DQA1 NFKBIE KIF23 CD200 CD36 RAET…	0.00067718
Collagen degradation	COL4A1 COL4A2 MMP19 ADAM9 COL18A1 COL1A1 COL5A3 MMP2 MMP15 COL6A3 COL17A1 MMP14 MMP9 COL8A1 MMP1 MMP13 COL14A1 COL1A2 MMP7 MMP11 MMP11 COL11A2	0.000793784
Integrin cell surface interactions	COL4A1 COL4A2 ITGB2 PECAM1 VWF F11R COL18A1 COL1A1 KDR COL5A3 ITGAM ITGB3 COL6A3 COL8A1 TNC ITGA9 ITGB8 ITGA4 AGRN ITGA2B ITGAX ITGA8 COL1A2 SPP1 VTN	0.00105715
Activation of Matrix Metalloproteinases	MMP2 MMP14 MMP9 TPSAB1 MMP1 CTRB1 MMP13 MMP7 CTRB2 MMP11 MMP11	0.00217872
Non-integrin membrane-ECM interactions	COL4A1 COL4A2 COL1A1 COL5A3 PDGFB ITGB3 LAMA4 LAMB1 TNC LAMA3 AGRN LAMA5 LAMC3 DDR1 DDR1 COL1A2 DMD TTR VTN	0.00621136
Cross-presentation of particulate exogenous antigens (phagosomes)	NCF4 NCF2 CYBB NCF1 CD36 NCF4	0.00621136
Nitric oxide stimulates guanylate cyclase	MRVI1 GUCY1B3 GUCY1A2 KCNMB1 PDE10A PDE5A PDE3B PDE3A PDE2A PDE9A PRKG2	0.00621136
FCGR activation	SYK FCGR2A FYN FGR HCK FCGR1A FCGR3A	0.0098574
Initial triggering of complement	C1QC CFD C1QA C1QB C2 C2 C2 C2 C2 CFD CFB FCN3 C4B	0.0118205
cGMP effects	MRVI1 KCNMB1 PDE10A PDE5A PDE3B PDE3A PDE2A PDE9A PRKG2	0.0120077
Other semaphorin interactions	PTPRC TYROBP PLXNC1 TREM2 SEMA5A PLXNA2 PLXNA4 SEMA6A PTPRC	0.0137905
Regulation of Complement cascade	C2 CFH C2 C2 C4BPB C2 C2 CFB C4BPA CR1 VTN C6 C9 C4B	0.0150324
RHO GTPases Activate NADPH Oxidases	NCF4 NCF2 CYBB NCF1 RAC2 NCF4	0.0169659
Cytokine Signaling in Immune system	SAMHD1 SYK PTAFR LGALS9 BLNK IL18 CIITA HAVCR2 IFI30 HLA-DPA1 FYN HLA-DPA1 HLA-DPA1 IFI27 OAS1 HLA-DPA1 CASP1 HLA-DPA1 CSF2RB IRF5 FCGR1A IFI27 TRIM22 HGF FCGR1B IRF8 CDK1 HLA-DPA1 OAS3 HLA-DRB3 HLA-DPA1 VAV1 OAS2 HLA-DPA1 OASL MX2 IL1RN HLA-DQA1 HLA-DQA1 IL3RA ISG15 HLA-DQA1 IL2RA MID1 IFIT2 BST2 IRF1 CSF2RA IL7R HLA-DQB1 HLA-DQA1 IRF6 IL2RB HLA-DRB1 HLA-DRB1 HLA-DRB1 HLA-DRB1 HLA-DQB1 HLA-DRA H…	0.018786
Scavenging by Class A Receptors	COL4A1 MSR1 APOE COL4A2 MARCO COL1A1 SCARA5 COL1A2	0.018786
GPVI-mediated activation cascade	SYK FCER1G FYN PIK3CG LCP2 COL1A1 RAC2 PIK3R5 VAV1 PIK3R6 COL1A2 LCK	0.018786
Signaling by GPCR	FGD2 PTAFR CCR1 GPR132 C3AR1 FPR3 CXCL12 LPAR5 SUCNR1 ADCY7 S1PR3 CALCRL GPR65 CX3CR1 CXCR4 F2R PIK3CG BDKRB2 CCR5 GNA15 RPS6KA3 ADCY4 P2RY13 RAC2 S1PR1 CCL3 GNAI1 HBEGF EDN1 P2RY14 APLNR CCL2 FPR1 CHRM3 CDK1 PIK3R5 VAV1 ADORA3 GNAO1 CXCL2 ADRA2B CD97 PTGER4 PTGFR GPR4 EDNRB EDNRA PLCB2 BDKRB1 ADRA1D LPAR6 EMR2 ECT2 CALCR AVPR2 ACKR1 PDE10A CYSLTR2 CXCL3 CXCL8 PRKAR2B TRPC6 CXCL1 PIK3R6 DAGLA ARH…	0.0271291
Platelet homeostasis	PECAM1 FGR MRVI1 GUCY1B3 GUCY1A2 KCNMB1 PDE10A TRPC6 PDE5A PDE3B PDE3A SLC8A1 PDE2A PDE9A PRKG2 SLC8A3	0.0331787
negative regulation of TCF-dependent signaling by WNT ligand antagonists	SFRP2 SFRP1 WNT9A WIF1 WNT5A WNT4	0.035412
Platelet activation, signaling and aggregation	SYK TMSB4X PECAM1 APBB1IP FCER1G VWF FYN IGF1 CFD PLEK F2R PIK3CG GNA15 LCP2 COL1A1 RAC2 PDGFB HGF GNAI1 ARRB2 VEGFC PIK3R5 ITGB3 VAV1 ADRA2B CD36 SERPINE1 ITGA2B TRPC6 CFD PIK3R6 DAGLA SERPINA1 MMRN1 DGKI COL1A2 LCK P2RY12 RASGRP2	0.035412
Laminin interactions	COL4A1 COL4A2 COL18A1 NID1 LAMA4 LAMB1 LAMA3 LAMA5 ITGA7 LAMC3 NID2	0.0372159
Binding and Uptake of Ligands by Scavenger Receptors	COL4A1 MSR1 APOE COL4A2 CD163 STAB1 MARCO COL1A1 CD36 SCARA5 COL1A2 HPX	0.0424493
Dectin-2 family	SYK FCER1G FYN CLEC4A CLEC4E	0.0424493
G alpha (q) signalling events	PTAFR GPR132 LPAR5 GPR65 F2R BDKRB2 GNA15 EDN1 CHRM3 PTGFR GPR4 EDNRB EDNRA PLCB2 BDKRB1 ADRA1D LPAR6 CYSLTR2 TRPC6 DAGLA XCR1 DGKI RASGRP2 ADRA1B GHRL AVPR1A CCL23 F2RL1 FPR2 GRP	0.043111
Lysosphingolipid and LPA receptors	LPAR5 S1PR3 S1PR1 S1PR4 S1PR5	0.0464331
Interferon Signaling	SAMHD1 PTAFR CIITA IFI30 HLA-DPA1 HLA-DPA1 HLA-DPA1 IFI27 OAS1 HLA-DPA1 HLA-DPA1 IRF5 FCGR1A IFI27 TRIM22 FCGR1B IRF8 HLA-DPA1 OAS3 HLA-DRB3 HLA-DPA1 OAS2 HLA-DPA1 OASL MX2 HLA-DQA1 HLA-DQA1 ISG15 HLA-DQA1 MID1 IFIT2 BST2 IRF1 HLA-DQB1 HLA-DQA1 IRF6 HLA-DRB1 HLA-DRB1 HLA-DRB1 HLA-DRB1 HLA-DQB1 HLA-DRA HLA-DRA HLA-DQB1 HLA-DRA HLA-DRB3 HLA-B	0.0498
G1/S-Specific Transcription	CDK1 RRM2 CDC45 CCNE1 CDC6 ORC1	0.0498

## Sheet: commonOAvsnonOA
Common OA pathways
3' -UTR-mediated translational regulation
Activation of the mRNA upon binding of the cap-binding complex and eIFs, and subsequent binding to 43S
Assembly of collagen fibrils and other multimeric structures
Cap-dependent Translation Initiation
Collagen biosynthesis and modifying enzymes
Collagen degradation
Collagen formation
Degradation of the extracellular matrix
Disease
ECM proteoglycans
Eukaryotic Translation Elongation
Eukaryotic Translation Initiation
Eukaryotic Translation Termination
Extracellular matrix organization
Formation of a pool of free 40S subunits
Formation of the ternary complex, and subsequently, the 43S complex
GTP hydrolysis and joining of the 60S ribosomal subunit
Infectious disease
Influenza Infection
Influenza Life Cycle
Influenza Viral RNA Transcription and Replication
Integrin cell surface interactions
L13a-mediated translational silencing of Ceruloplasmin expression
Metabolism of proteins
NCAM1 interactions
Nonsense Mediated Decay (NMD) enhanced by the Exon Junction Complex (EJC)
Nonsense Mediated Decay (NMD) independent of the Exon Junction Complex (EJC)
Nonsense-Mediated Decay (NMD)
Peptide chain elongation
Ribosomal scanning and start codon recognition
SRP-dependent cotranslational protein targeting to membrane
Translation
Translation initiation complex formation
Viral mRNA Translation
