# Supplementary material for: Stratification of knee osteoarthritis: two major patient subgroups identified by genome-wide expression analysis of articular cartilage
Source: Ann Rheum Dis. 2017 Dec 22;77(3):423. doi: 10.1136/annrheumdis-2017-212603 (PMC5867416; doi:10.1136/annrheumdis-2017-212603)
Supplement: Supplementary file 9 [file annrheumdis-2017-212603supp009.xlsx]

## Sheet: OABvsA_Biomarkers
EnsemblID	Gene_Name	log2FoldChangeAvsnonOA	padjAvsnonOA	log2FoldChangeBvsnonOA	padjBvsnonOA	log2FoldChangeBvsA	padjBvsA	counts.nonOA	counts.subgroupA	counts.subgroupB	Uniprotsecreted	Gobezie_17407561	Balakrishnan_24533825	Balakrishnan_24393543	Mateos_22245418	Kamphorst_17929855	Sohn_22225630	Ritter_23400684	Peffer_24132152	Lourido_25383958	NumSynovialFluid	NumExplantSecretome
ENSG00000000971	CFH	-0.0823205	0.797285	-0.688797	0.00304434	-0.606476	0.000344617	195422	175622	117788	yes	no	yes	yes	yes	no	yes	yes	yes	yes	5	2
ENSG00000001617	SEMA3F	-0.775787	0.0649129	0.151458	0.795695	0.927245	0.00734709	56.4884	16.6557	43.0104	yes	no	no	no	no	no	no	no	no	no	0	0
ENSG00000003436	TFPI	-1.47559	1.76231e-10	-0.960164	9.28069e-05	0.515427	0.00800075	678.222	254.713	345.826	yes	no	yes	no	no	no	no	no	no	no	1	0
ENSG00000006016	CRLF1	0.918695	0.00628718	1.70393	1.1947e-07	0.78524	0.00392744	759.968	1489.81	2697.28	yes	no	no	no	no	no	no	no	no	no	0	0
ENSG00000006210	CX3CL1	-0.124816	0.734454	0.296593	0.37163	0.421408	0.0572903	118.497	127.288	163.547	yes	no	no	no	no	no	no	no	no	no	0	0
ENSG00000008517	IL32	-1.04433	0.00225089	0.339368	0.431167	1.3837	1.40611e-07	56.2287	20.4168	63.6147	yes	no	no	no	no	no	no	no	no	no	0	0
ENSG00000010319	SEMA3G	-1.25666	0.00342072	0.630712	0.201704	1.88737	2.33412e-07	55.8956	21.5233	94.7978	yes	no	no	no	no	no	no	no	no	no	0	0
ENSG00000011422	PLAUR	-0.637768	0.0117435	-0.0813977	0.830757	0.55637	0.00382634	580.28	306.838	452.05	yes	no	no	no	no	no	no	no	no	no	0	0
ENSG00000012171	SEMA3B	0.384678	0.0712356	-0.0153878	0.964776	-0.400066	0.00919025	1068.86	1096.18	899.139	yes	no	no	no	no	no	no	no	no	no	0	0
ENSG00000017427	IGF1	-0.71457	0.0522343	0.75334	0.0448138	1.46791	4.44817e-08	346.266	172.81	624.616	yes	no	yes	yes	no	no	no	no	yes	no	2	1
ENSG00000026103	FAS	-0.815729	0.000237309	0.103252	0.754969	0.918981	1.26404e-08	139.47	75.4513	153.931	yes	no	no	no	no	no	no	no	no	no	0	0
ENSG00000028137	TNFRSF1B	-2.1376	1.47564e-13	-1.14083	0.000225132	0.996772	3.21458e-05	365.938	56.5337	117.613	yes	no	no	no	no	no	no	no	no	no	0	0
ENSG00000037280	FLT4	-1.81826	3.91899e-06	-0.482938	0.32969	1.33532	0.000163409	76.8748	10.7575	37.4514	yes	no	yes	no	no	no	no	no	no	no	1	0
ENSG00000038295	TLL1	-0.625058	0.126032	0.698143	0.0900404	1.3232	1.00472e-05	95.0864	48.6141	118.588	yes	no	no	no	no	no	no	no	no	no	0	0
ENSG00000038427	VCAN	-0.522836	0.129906	0.740105	0.0270167	1.26294	9.63671e-08	2624.19	1422.96	3968.67	yes	no	yes	yes	no	no	no	no	no	yes	2	1
ENSG00000039537	C6	-1.22229	0.00944884	-0.17995	0.790123	1.04234	0.0428931	14.7817	1.98197	9.17013	yes	no	yes	yes	yes	no	no	yes	no	yes	4	1
ENSG00000041982	TNC	1.08285	0.00036468	1.93468	4.7793e-11	0.851827	0.000445135	20830.8	45163.2	85453.8	yes	no	yes	yes	no	no	no	no	yes	yes	2	2
ENSG00000042980	ADAM28	-1.01234	0.0275486	0.0506173	0.945461	1.06295	0.0119068	30.4342	11.9631	28.9786	yes	no	no	no	no	no	no	no	no	no	0	0
ENSG00000044524	EPHA3	-0.208799	0.512202	0.320976	0.296399	0.529775	0.00842224	377.528	357.026	528.862	yes	no	no	no	no	no	no	no	no	no	0	0
ENSG00000049089	COL9A2	1.32621	3.26116e-07	0.849232	0.00229743	-0.476976	0.033115	9902.84	28270	16925.2	yes	no	no	no	no	no	no	no	no	no	0	0
ENSG00000050165	DKK3	0.260281	0.549642	1.26399	0.00023182	1.00371	0.000272681	3089.87	4003.72	8280.14	yes	no	yes	yes	no	no	no	no	no	yes	2	1
ENSG00000050555	LAMC3	-0.624576	0.0962974	-1.46937	1.64764e-05	-0.844794	0.00320561	1117.95	470.384	303.476	yes	no	no	no	no	no	no	no	no	no	0	0
ENSG00000053747	LAMA3	-1.22981	0.000676061	-0.179623	0.73326	1.05018	0.000542201	68.0186	23.7924	48.9081	yes	no	no	no	no	no	no	no	no	no	0	0
ENSG00000054803	CBLN4	0.263248	0.651305	1.78662	3.27126e-05	1.52337	0.000101766	12.5174	18.8	82.7265	yes	no	no	no	no	no	no	no	no	no	0	0
ENSG00000056736	IL17RB	0.36618	0.213759	-0.224444	0.508585	-0.590625	0.00361468	765.633	1026.02	607.203	yes	no	no	no	no	no	no	no	no	no	0	0
ENSG00000057593	F7	-0.246885	0.629924	0.49885	0.283268	0.745735	0.0309593	10.8915	8.51169	15.1514	yes	no	yes	yes	no	no	no	no	no	no	2	0
ENSG00000064205	WISP2	-1.70459	7.79428e-07	-0.447321	0.304109	1.25727	1.31951e-05	2570.15	501.704	1435.63	yes	no	no	no	no	no	no	no	yes	no	0	1
ENSG00000065618	COL17A1	-1.92791	1.66986e-05	0.00716496	0.99335	1.93507	3.45515e-05	33.8478	1.46481	11.8822	yes	no	no	no	no	no	no	no	no	no	0	0
ENSG00000066468	FGFR2	0.407224	0.0294426	-0.0881217	0.735544	-0.495346	0.000160377	6162.43	8194.68	6308.49	yes	no	no	no	no	no	yes	no	no	no	1	0
ENSG00000068078	FGFR3	1.02152	0.000102283	0.41202	0.187153	-0.609497	0.00394198	2122.71	4020.78	2735.66	yes	no	no	no	no	no	no	no	no	no	0	0
ENSG00000070193	FGF10	-0.542511	0.192969	1.24736	0.000812177	1.78987	7.44119e-10	42.2303	23.5581	114.714	yes	no	no	no	no	no	no	no	no	no	0	0
ENSG00000071246	VASH1	0.148209	0.641251	0.620001	0.0146545	0.471792	0.0132185	251.856	225.515	355.891	yes	no	no	no	no	no	no	no	no	no	0	0
ENSG00000074527	NTN4	0.112128	0.716344	0.501762	0.0396234	0.389635	0.0313863	2777.17	2982.88	4076.79	yes	no	no	no	no	no	no	no	no	no	0	0
ENSG00000075223	SEMA3C	-0.387858	0.334647	0.749972	0.0414066	1.13783	2.19698e-05	1554.4	917.896	2093.6	yes	no	no	no	no	no	no	no	no	no	0	0
ENSG00000076716	GPC4	-1.12111	0.000714949	0.528839	0.168416	1.64995	1.14256e-10	94.6072	41.9118	140.167	yes	no	no	no	no	no	no	no	no	no	0	0
ENSG00000077238	IL4R	-0.702492	0.0138665	0.382065	0.247142	1.08456	1.27411e-07	303.856	141.907	323.747	yes	no	no	no	no	no	no	no	no	no	0	0
ENSG00000078098	FAP	0.557976	0.126033	1.09289	0.00117322	0.534913	0.0653553	1711.82	2767.12	3770.22	yes	no	yes	yes	no	no	no	no	no	no	2	0
ENSG00000078401	EDN1	-1.12061	0.00709725	0.492768	0.317637	1.61337	2.57157e-06	42.1917	9.48321	46.9992	yes	no	no	no	no	no	no	no	no	no	0	0
ENSG00000080573	COL5A3	-1.19012	0.000246875	0.0700555	0.894293	1.26018	7.27681e-07	701.971	141.935	413.775	yes	no	no	no	no	no	yes	no	no	no	1	0
ENSG00000081041	CXCL2	-2.02625	1.71992e-06	-0.38472	0.493082	1.64153	3.71118e-05	22.0833	2.46786	11.3589	yes	no	no	no	no	no	no	no	no	no	0	0
ENSG00000082196	C1QTNF3	0.381873	0.257159	1.0153	0.000589542	0.633422	0.00707521	345.199	521.968	743.61	yes	no	no	no	no	no	no	no	no	no	0	0
ENSG00000085514	PILRA	-1.12626	0.000151648	-0.232241	0.567445	0.894016	0.000161989	78.4123	23.6554	44.0874	yes	no	no	no	no	no	no	no	no	no	0	0
ENSG00000086062	B4GALT1	-0.821288	2.51909e-05	-0.368231	0.102055	0.453057	0.00300539	1516.4	786.074	1044.04	yes	no	no	no	no	no	no	no	no	no	0	0
ENSG00000086289	EPDR1	0.585262	0.0488537	1.3156	1.61721e-06	0.730333	0.000738038	150.87	208.103	338.299	yes	no	no	no	no	no	no	no	no	no	0	0
ENSG00000087085	ACHE	-0.543855	0.292283	0.596308	0.246011	1.14016	0.00537206	2.82212	1.67656	3.35627	yes	no	no	no	no	no	no	no	no	no	0	0
ENSG00000087116	ADAMTS2	0.602637	0.0799255	1.29182	4.57542e-05	0.689182	0.00877658	759.622	1086.18	1552.35	yes	no	no	no	no	no	no	no	no	no	0	0
ENSG00000087245	MMP2	-1.05017	0.000313199	0.0478941	0.922714	1.09806	7.66268e-07	18126.6	7101.06	14647.8	yes	no	yes	yes	yes	no	no	no	yes	yes	3	2
ENSG00000087303	NID2	-0.0723762	0.880891	0.517915	0.161659	0.590291	0.0308336	703.165	718.266	1000.19	yes	no	yes	yes	no	no	no	no	no	yes	2	1
ENSG00000088827	SIGLEC1	-1.60362	0.000202074	0.380607	0.501855	1.98423	2.64817e-07	175.031	20.1167	140.985	yes	no	no	no	no	no	no	no	no	no	0	0
ENSG00000088882	CPXM1	-1.73731	6.2846e-05	-0.360424	0.535756	1.37688	0.000912106	379.839	40.314	128.384	yes	no	no	no	no	no	no	no	no	no	0	0
ENSG00000089127	OAS1	-0.603238	0.126714	0.856069	0.0245092	1.45931	2.1544e-07	80.8789	33.7679	107.993	yes	no	no	no	no	no	no	no	no	no	0	0
ENSG00000090382	LYZ	-1.25841	0.00281062	0.773793	0.0970044	2.0322	8.45053e-09	488.074	138.767	705.8	yes	no	yes	no	no	no	no	no	yes	yes	1	2
ENSG00000090659	CD209	-1.55703	4.12779e-05	-0.00569249	0.993602	1.55134	1.16059e-06	122.082	16.1062	66.5383	yes	no	no	no	no	no	no	no	no	no	0	0
ENSG00000091136	LAMB1	-0.681843	0.04155	0.223776	0.605002	0.905618	0.00030315	1291.72	601.158	1258.04	yes	no	no	yes	no	no	no	no	no	no	1	0
ENSG00000091879	ANGPT2	-0.803169	0.0225727	0.103339	0.843751	0.906508	0.00103649	138.263	51.9026	101.115	yes	no	no	no	no	no	no	no	no	no	0	0
ENSG00000092758	COL9A3	1.14978	1.35022e-05	0.586553	0.0482552	-0.563226	0.0100554	23812.9	60407	35257.6	yes	no	no	no	no	no	no	no	no	no	0	0
ENSG00000093072	CECR1	-0.543357	0.197451	0.186799	0.729352	0.730156	0.0280437	183.713	88.4939	159.655	yes	no	yes	yes	no	no	no	no	no	no	2	0
ENSG00000095713	CRTAC1	0.483656	0.112849	1.11702	5.66434e-05	0.633361	0.00411162	48905.4	62483.9	104860	yes	yes	yes	yes	yes	no	no	yes	yes	yes	5	2
ENSG00000095917	TPSD1	-1.00508	0.0199274	0.0412635	0.952367	1.04635	0.0416923	4.41573	0.254974	3.07652	yes	no	no	no	no	no	no	no	no	no	0	0
ENSG00000095970	TREM2	-1.48825	0.000551405	0.235378	0.702093	1.72363	7.22733e-06	85.1439	12.4523	57.366	yes	no	no	no	no	no	no	no	no	no	0	0
ENSG00000099840	IZUMO4	-1.16376	2.89059e-05	-1.77237	1.3532e-10	-0.608609	0.0119214	71.6225	20.3397	13.3867	yes	no	no	no	no	no	no	no	no	no	0	0
ENSG00000099953	MMP11	-0.689354	0.142384	0.0941305	0.8895	0.783484	0.0570721	138.169	57.9651	119.157	yes	no	no	no	no	no	no	no	no	no	0	0
ENSG00000099985	OSM	-1.68847	0.000211939	-0.693494	0.189891	0.994976	0.0496828	13.2666	0.776215	3.06917	yes	no	no	no	no	no	no	no	no	no	0	0
ENSG00000100097	LGALS1	-0.437455	0.0561432	0.221274	0.41727	0.658729	2.92385e-05	5595.19	3418.09	5044.6	yes	no	yes	yes	no	no	no	no	yes	yes	2	2
ENSG00000100234	TIMP3	-0.0257049	0.945824	0.716199	0.00245276	0.741904	1.11306e-05	11569.7	11679.4	20160.8	yes	no	no	no	no	no	no	no	no	no	0	0
ENSG00000100311	PDGFB	-1.05237	0.0178454	0.747812	0.121004	1.80018	1.33816e-06	67.4465	20.586	103.572	yes	no	no	no	no	no	yes	no	no	no	1	0
ENSG00000100399	CHADL	0.884954	0.000182198	0.449455	0.0954678	-0.435499	0.024555	814.914	1547.65	956.939	yes	no	no	no	no	no	no	no	no	no	0	0
ENSG00000100767	PAPLN	0.0776745	0.796813	0.478983	0.036586	0.401308	0.0159492	273.368	239.753	339.153	yes	no	no	no	no	no	no	no	no	no	0	0
ENSG00000100979	PLTP	-0.764261	0.023347	0.415147	0.288781	1.17941	2.37474e-06	1764.85	651.103	1701.65	yes	no	yes	yes	yes	no	no	no	no	yes	3	1
ENSG00000100985	MMP9	-0.101034	0.883446	1.64036	0.000331806	1.7414	0.000107339	179.071	304.974	2596.89	yes	no	no	yes	no	no	no	no	no	no	1	0
ENSG00000101144	BMP7	-0.269815	0.660246	0.967496	0.0492525	1.23731	0.00785183	2.07869	1.85436	6.1771	yes	no	no	no	no	no	no	no	no	no	0	0
ENSG00000101405	OXT	0.106297	0.782388	-0.312304	0.358673	-0.4186	0.0702208	14.9363	11.7163	8.24598	yes	no	no	no	no	no	no	no	no	no	0	0
ENSG00000101425	BPI	0.888185	0.00231988	0.457706	0.174285	-0.430479	0.0842661	125.863	249.702	187.178	yes	no	no	no	no	no	no	no	no	no	0	0
ENSG00000101440	ASIP	1.08593	2.68861e-05	0.701607	0.0120053	-0.384322	0.0792724	40.9705	84.0662	62.3097	yes	no	no	no	no	no	no	no	no	no	0	0
ENSG00000101825	MXRA5	1.51248	1.30338e-06	2.06507	2.9686e-11	0.552595	0.0496939	2566.57	8009.51	12141.8	yes	no	yes	yes	no	no	no	no	no	no	2	0
ENSG00000101938	CHRDL1	-0.981159	0.0304126	-0.135749	0.838076	0.84541	0.046433	32.3811	16.0447	18.9316	yes	no	no	no	no	no	no	no	no	no	0	0
ENSG00000102313	ITIH6	1.32035	5.98544e-09	0.919765	0.000132983	-0.400584	0.0406104	4183.21	10335	8007.34	yes	no	no	no	no	no	no	no	no	no	0	0
ENSG00000102678	FGF9	0.242135	0.670498	1.0057	0.0254469	0.763561	0.0614292	7.79104	9.52082	21.0879	yes	no	no	no	no	no	no	no	no	no	0	0
ENSG00000103023	PRSS54	2.28669	7.57899e-15	1.69936	2.4147e-08	-0.587338	0.00358455	3.13201	25.3977	14.3392	yes	no	no	no	no	no	no	no	no	no	0	0
ENSG00000103066	PLA2G15	-0.415009	0.00525339	-0.0152097	0.951674	0.399799	0.000183659	276.745	183.026	238.511	yes	no	no	no	no	no	no	no	no	no	0	0
ENSG00000103310	ZP2	0.0309233	0.966869	-0.940002	0.0517094	-0.970926	0.0675447	1.70908	1.70329	0.453673	yes	no	no	no	no	no	no	no	no	no	0	0
ENSG00000103888	CEMIP	-0.645375	0.0502568	0.0328783	0.950251	0.678253	0.00760991	1711.29	884.244	1371	yes	no	no	no	no	no	no	no	no	no	0	0
ENSG00000104332	SFRP1	-0.0379187	0.951556	1.09176	0.00649609	1.12968	0.00058805	380.844	312.843	1094.62	yes	no	no	no	no	no	no	no	no	no	0	0
ENSG00000104368	PLAT	0.249448	0.557346	1.20665	0.000317273	0.957207	0.000325662	159.395	155.793	307.358	yes	no	no	no	no	no	no	no	no	no	0	0
ENSG00000104415	WISP1	0.0451363	0.934301	0.900633	0.0114593	0.855497	0.00215697	454.53	415.574	841.919	yes	no	no	no	no	no	no	no	no	no	0	0
ENSG00000104432	IL7	-0.136267	0.798811	0.50953	0.249216	0.645797	0.0510481	6.68293	6.91018	11.5042	yes	no	no	no	no	no	no	no	no	no	0	0
ENSG00000105088	OLFM2	-1.43784	0.000387602	-0.00313617	0.996759	1.4347	4.53866e-05	60.4141	9.05198	34.087	yes	no	no	no	no	no	no	no	no	no	0	0
ENSG00000105246	EBI3	-0.817225	0.0985773	0.725172	0.154792	1.5424	0.000267023	3.18085	1.3441	5.03694	yes	no	no	no	no	no	no	no	no	no	0	0
ENSG00000105852	PON3	-0.202128	0.536014	-0.782179	0.00332357	-0.580051	0.00420339	321.853	281.74	183.412	yes	no	yes	no	no	no	no	no	no	no	1	0
ENSG00000106123	EPHB6	0.226666	0.515783	-0.216013	0.564278	-0.442678	0.0567339	66.8456	75.9861	64.6054	yes	no	no	no	no	no	no	no	no	no	0	0
ENSG00000106236	NPTX2	-0.368137	0.411277	0.851786	0.0308828	1.21992	4.61923e-05	86.441	40.0393	112.887	yes	no	no	no	no	no	no	no	no	no	0	0
ENSG00000106366	SERPINE1	0.00268637	0.996671	1.07492	0.00587269	1.07223	0.000713243	1386.21	1057.81	2672.12	yes	no	no	no	no	no	no	no	yes	yes	0	2
ENSG00000106483	SFRP4	-0.417277	0.396157	0.591927	0.214214	1.0092	0.00565234	746.559	299.043	701.726	yes	no	yes	yes	no	no	no	no	no	no	2	0
ENSG00000106538	RARRES2	0.453636	0.141986	-0.150787	0.706123	-0.604424	0.00667685	721.518	936.576	636.472	yes	no	yes	yes	no	no	no	no	yes	yes	2	2
ENSG00000106819	ASPN	1.83239	1.41339e-08	2.38859	1.5864e-13	0.556208	0.0650482	3929.92	24011.1	38605.1	yes	no	yes	no	no	no	no	no	no	no	1	0
ENSG00000107317	PTGDS	-1.45974	0.00050518	-0.159341	0.80148	1.3004	0.000610768	118.178	24.8856	82.5709	yes	no	yes	yes	no	no	no	no	no	no	2	0
ENSG00000107562	CXCL12	-1.67343	6.85883e-05	0.605225	0.230078	2.27865	6.68246e-10	627.333	102.933	885.574	yes	no	no	no	no	no	no	no	no	yes	0	1
ENSG00000108679	LGALS3BP	-0.953118	0.0125017	0.759778	0.0619446	1.7129	6.28298e-09	209.374	53.0674	237.228	yes	no	yes	yes	no	no	no	no	no	no	2	0
ENSG00000108691	CCL2	-1.30942	5.9015e-05	-0.100601	0.846116	1.20882	3.24129e-06	385.85	129.641	318.734	yes	no	no	no	no	no	no	no	no	no	0	0
ENSG00000108700	CCL8	-1.09513	0.0104636	0.343991	0.524152	1.43912	6.62812e-05	8.94402	2.65469	11.4408	yes	no	no	no	no	no	no	no	no	no	0	0
ENSG00000108821	COL1A1	-1.48213	0.000491461	0.402744	0.463971	1.88487	3.85881e-07	71396.7	10342.7	53272.4	yes	no	yes	yes	no	yes	yes	no	yes	yes	4	2
ENSG00000108950	FAM20A	-0.852529	0.00719861	-0.00441032	0.993921	0.848118	0.000614655	236.688	95.1021	172.702	yes	no	no	no	no	no	no	no	no	no	0	0
ENSG00000109072	VTN	-0.00854539	0.987889	-0.599211	0.111954	-0.590665	0.0405696	10.4076	8.75948	6.48796	yes	no	yes	yes	yes	no	yes	yes	yes	yes	5	2
ENSG00000109610	SOD3	-0.189102	0.51079	-0.722836	0.00210908	-0.533734	0.00242395	52842.8	34433.3	25887.1	yes	no	yes	yes	no	no	no	no	yes	yes	2	2
ENSG00000110169	HPX	0.132511	0.818899	-0.695987	0.128406	-0.828498	0.0265635	19.6161	21.3815	7.11369	yes	yes	yes	yes	yes	no	yes	yes	no	yes	6	1
ENSG00000110799	VWF	-1.38287	0.000747835	0.528194	0.28692	1.91107	3.27558e-08	475.331	120.691	577.633	yes	no	no	no	no	no	no	no	no	no	0	0
ENSG00000111186	WNT5B	0.405544	0.13629	0.931225	0.000163502	0.525681	0.00617226	144.332	160.803	229.918	yes	no	no	no	no	no	no	no	no	no	0	0
ENSG00000111341	MGP	0.89003	0.000492974	0.324998	0.298985	-0.565032	0.00548826	114510	231107	152269	yes	no	yes	no	no	yes	no	no	yes	yes	2	2
ENSG00000111644	ACRBP	-0.754276	0.0328792	-0.149967	0.760607	0.604309	0.040749	14.6017	6.73443	9.91764	yes	no	no	no	no	no	no	no	no	no	0	0
ENSG00000112562	SMOC2	2.71258	8.62615e-33	2.16504	2.89236e-20	-0.547539	0.00474742	6048.32	50965.8	35252.1	yes	no	no	no	no	no	no	no	yes	yes	0	2
ENSG00000112769	LAMA4	-0.240285	0.416868	0.491219	0.0674534	0.731504	5.67801e-05	1785.53	1335.24	2188.91	yes	no	no	no	no	no	no	no	no	no	0	0
ENSG00000112799	LY86	-1.9727	1.46531e-06	0.201913	0.742074	2.17461	2.20651e-09	50.4899	5.5909	35.7692	yes	no	no	no	no	no	no	no	no	no	0	0
ENSG00000113070	HBEGF	0.634642	0.0572283	1.75893	5.61003e-09	1.12428	2.41532e-06	263.591	371.419	941.215	yes	no	no	no	no	no	no	no	no	no	0	0
ENSG00000113088	GZMK	-0.891547	0.071263	1.30363	0.00520636	2.19518	1.62001e-06	1.92265	0.666683	11.9297	yes	no	no	no	no	no	no	no	no	no	0	0
ENSG00000113600	C9	0.418893	0.440144	-0.420865	0.462579	-0.839758	0.0612165	1.64046	2.02079	0.755069	yes	no	yes	yes	yes	no	yes	yes	yes	yes	5	2
ENSG00000113739	STC2	-1.00276	0.00074165	-1.57558	6.04429e-08	-0.572825	0.0212864	18310.2	7334.82	5109.31	yes	no	yes	no	no	no	no	no	no	no	1	0
ENSG00000114251	WNT5A	-0.0954043	0.882608	1.01987	0.0253633	1.11527	0.00506314	15.7873	15.5802	43.0938	yes	no	no	no	no	no	no	no	no	no	0	0
ENSG00000115461	IGFBP5	0.532621	0.0962922	1.0335	0.000512906	0.500883	0.0432606	9090.08	13583.9	17610.2	yes	no	yes	yes	no	no	no	no	yes	yes	2	2
ENSG00000115602	IL1RL1	-1.38987	7.15027e-05	-0.797896	0.0370478	0.591971	0.0774242	11.5087	4.38045	7.39915	yes	no	no	no	no	no	no	no	no	no	0	0
ENSG00000115828	QPCT	-0.521874	0.169537	0.21844	0.640842	0.740314	0.00892313	21.0764	15.2107	22.3689	yes	no	no	no	no	no	no	no	no	no	0	0
ENSG00000116147	TNR	0.561968	0.141956	1.19861	0.000578371	0.636641	0.0293573	21.7399	43.5545	58.2354	yes	no	no	no	no	no	no	no	no	no	0	0
ENSG00000116183	PAPPA2	-0.91622	0.0186362	-0.332119	0.496294	0.584101	0.0957603	162.93	71.995	113.123	yes	no	no	no	no	no	no	no	no	no	0	0
ENSG00000116194	ANGPTL1	0.634151	0.0144149	1.41211	6.51632e-09	0.777963	3.31801e-05	418.792	684.814	1240.94	yes	no	no	no	no	no	no	no	no	no	0	0
ENSG00000116260	QSOX1	0.462135	0.0032894	0.0508366	0.833518	-0.411298	0.000335582	7541.31	10389.1	7424.44	yes	no	yes	yes	no	no	no	no	yes	yes	2	2
ENSG00000116678	LEPR	-0.0312594	0.934301	0.451828	0.0827896	0.483088	0.00834424	187.453	186.692	266.049	yes	no	no	no	no	no	no	no	no	no	0	0
ENSG00000116774	OLFML3	-0.608758	0.0818779	0.0921834	0.855605	0.700941	0.00904236	1324.48	683.874	1122.85	yes	no	no	no	no	no	no	no	yes	no	0	1
ENSG00000116785	CFHR3	0.255363	0.529087	-0.446793	0.242134	-0.702155	0.00800569	43.3897	35.4605	25.6303	yes	yes	yes	yes	no	no	no	no	yes	no	3	1
ENSG00000116962	NID1	-0.700242	0.0059537	0.208905	0.528313	0.909147	7.5374e-07	468.075	237.498	445.594	yes	no	no	yes	no	no	no	no	no	no	1	0
ENSG00000116985	BMP8B	0.608211	0.172314	1.88645	1.09217e-06	1.27824	0.000116443	13.3391	38.6332	115.104	yes	no	no	no	no	no	no	no	no	no	0	0
ENSG00000117154	IGSF21	-0.450159	0.320599	1.2553	0.001207	1.70546	2.39287e-08	19.8414	11.8844	43.7782	yes	no	no	no	no	no	no	no	no	no	0	0
ENSG00000117525	F3	-1.33042	0.000433598	-0.285336	0.580412	1.04508	0.00137355	144.856	37.949	79.1705	yes	no	no	no	no	no	no	no	no	no	0	0
ENSG00000118271	TTR	1.16704	0.0129679	0.16004	0.815354	-1.007	0.0351507	0.596297	3.16609	1.35685	yes	yes	yes	yes	no	no	yes	no	no	yes	4	1
ENSG00000118292	C1orf54	-0.506961	0.0562721	0.245038	0.441115	0.752	5.14833e-05	141.295	81.0147	155.525	yes	no	no	no	no	no	no	no	no	no	0	0
ENSG00000118785	SPP1	-0.154381	0.779235	0.580728	0.200405	0.735109	0.0382784	5741.51	6628.69	10755.2	yes	no	no	yes	no	no	no	no	no	yes	1	1
ENSG00000119535	CSF3R	-1.44511	0.000489698	-0.125201	0.846116	1.31991	0.000370366	53.4058	11.8787	27.0564	yes	no	no	no	no	no	no	no	no	no	0	0
ENSG00000120156	TEK	-1.34949	0.00264652	0.350526	0.552263	1.70001	3.11906e-05	101.674	16.5827	107.536	yes	no	no	no	no	no	no	no	no	no	0	0
ENSG00000120211	INSL4	-0.00450913	0.995413	0.993424	0.0412707	0.997934	0.0475208	0.401779	0.542357	1.68796	yes	no	no	no	no	no	no	no	no	no	0	0
ENSG00000120332	TNN	0.842032	0.0163843	1.84364	1.56654e-08	1.00161	7.77207e-05	8.02849	20.2982	34.829	yes	no	no	no	no	no	no	no	no	no	0	0
ENSG00000120659	TNFSF11	2.01594	2.8578e-14	3.01728	6.37512e-30	1.00134	1.59297e-06	75.1857	386.933	836.29	yes	no	no	no	no	no	no	no	no	no	0	0
ENSG00000120708	TGFBI	0.594359	0.11437	1.61852	1.45169e-06	1.02416	0.000210135	7058.25	9477.15	20685.8	yes	no	yes	yes	no	no	no	no	yes	yes	2	2
ENSG00000122861	PLAU	-1.45779	8.74629e-05	0.0553905	0.930881	1.51318	8.16556e-07	576.763	77.0907	277.59	yes	no	no	no	no	no	no	no	no	no	0	0
ENSG00000123146	CD97	0.176175	0.557385	0.877817	0.000207306	0.701642	5.93229e-05	515.497	484.868	794.785	yes	no	no	no	no	no	no	no	no	no	0	0
ENSG00000123342	MMP19	-0.64868	0.114961	1.01146	0.00965609	1.66014	2.69841e-08	190.299	74.6884	272.548	yes	no	no	no	no	no	no	no	no	no	0	0
ENSG00000123838	C4BPA	0.0744903	0.897558	-0.718556	0.0926192	-0.793047	0.0205535	748.427	892.486	430.355	yes	no	yes	yes	yes	no	no	yes	no	no	4	0
ENSG00000123843	C4BPB	-0.313028	0.374556	-1.1016	0.000207136	-0.788574	0.000730024	54.0006	42.9991	22.4986	yes	no	yes	yes	no	no	no	no	no	no	2	0
ENSG00000123999	INHA	0.422752	0.211491	-0.437143	0.218206	-0.859895	0.000209911	18.3285	20.9726	11.7447	yes	no	no	no	no	no	no	no	no	no	0	0
ENSG00000124731	TREM1	0.207283	0.715086	1.34574	0.00136515	1.13846	0.00206306	315.594	396.409	1075.99	yes	no	no	no	no	no	no	no	no	no	0	0
ENSG00000124749	COL21A1	0.303892	0.532521	0.951554	0.0193917	0.647661	0.0687733	227.019	303.378	424.231	yes	no	no	no	no	no	no	no	no	no	0	0
ENSG00000124882	EREG	-1.10047	0.00446163	-0.232432	0.660452	0.868036	0.0106753	11.7371	4.33061	10.1164	yes	no	no	no	no	no	no	no	no	no	0	0
ENSG00000124935	SCGB1D2	0.545679	0.265477	-0.734609	0.109935	-1.28029	0.0104578	3.73755	11.62	0.512755	yes	no	no	no	no	no	no	no	no	no	0	0
ENSG00000125378	BMP4	-0.28527	0.381755	0.486915	0.11148	0.772185	0.000191801	364.94	288.541	519.819	yes	no	no	no	no	no	no	no	no	no	0	0
ENSG00000126545	CSN1S1	1.49913	0.000695673	2.58178	1.16143e-09	1.08266	0.0126621	20.8717	246.908	881.093	yes	no	no	no	no	no	no	no	no	no	0	0
ENSG00000127472	PLA2G5	0.488298	0.309621	1.15718	0.00580882	0.668886	0.0697195	3.44802	5.73544	10.5598	yes	no	no	no	no	no	no	no	no	no	0	0
ENSG00000127951	FGL2	-1.11127	0.00135501	-0.0166647	0.978206	1.0946	8.77232e-05	473.586	209.546	592.948	yes	no	no	yes	no	no	no	no	no	no	1	0
ENSG00000128052	KDR	-1.76313	5.28041e-05	0.248432	0.692222	2.01157	5.11321e-07	194.444	29.1724	220.68	yes	no	yes	no	no	no	no	no	no	no	1	0
ENSG00000128342	LIF	-1.63249	4.17075e-05	-0.958226	0.0273475	0.674269	0.0885008	103.309	16.1926	25.7357	yes	no	no	no	no	no	no	no	no	no	0	0
ENSG00000128606	LRRC17	0.091147	0.849474	1.28018	8.01243e-05	1.18903	1.97203e-06	134.9	152.769	352.106	yes	no	no	no	no	no	no	no	no	no	0	0
ENSG00000129038	LOXL1	-0.565544	0.0554223	0.33262	0.326949	0.898164	1.70425e-05	505.121	234.04	471.352	yes	no	no	no	no	no	no	no	no	no	0	0
ENSG00000129538	RNASE1	-1.17481	0.00674946	0.65547	0.182715	1.83028	6.28134e-07	1793.09	433.259	2257.98	yes	no	yes	yes	no	no	no	no	yes	yes	2	2
ENSG00000130203	APOE	-1.5755	0.000193283	0.707353	0.147666	2.28285	6.46935e-10	286.589	60.253	471.121	yes	yes	yes	yes	yes	no	yes	no	no	yes	5	1
ENSG00000130208	APOC1	-1.1696	0.00854104	0.480845	0.369266	1.65045	1.99362e-05	21.9992	6.62666	29.6906	yes	no	yes	yes	no	no	no	no	no	yes	2	1
ENSG00000130508	PXDN	0.517733	0.0528214	0.945349	0.00018251	0.427616	0.0375843	1378.89	1714.14	2540.51	yes	no	no	no	no	no	no	no	no	no	0	0
ENSG00000130513	GDF15	-2.55417	1.47791e-16	-1.74625	4.41338e-08	0.807922	0.00392071	100.111	11.6052	21.8771	yes	no	no	no	no	no	no	no	no	no	0	0
ENSG00000130702	LAMA5	-0.196716	0.618534	0.568364	0.0914472	0.76508	0.00135518	161.38	104.937	178.853	yes	no	yes	no	no	no	no	no	no	no	1	0
ENSG00000131094	C1QL1	-0.410395	0.319177	0.190806	0.699574	0.601201	0.0507809	15.9909	9.04098	14.4157	yes	no	no	no	no	no	no	no	no	no	0	0
ENSG00000131142	CCL25	0.169614	0.78547	-0.607826	0.244975	-0.77744	0.0830037	2.6098	2.80317	1.22944	yes	no	no	no	no	no	no	no	no	no	0	0
ENSG00000132205	EMILIN2	-0.918029	0.000390275	-0.0158653	0.972314	0.902163	3.61274e-06	205.172	78.4977	135.377	yes	no	no	no	no	no	no	no	no	no	0	0
ENSG00000132386	SERPINF1	-0.855827	0.0364713	1.00238	0.0141412	1.85821	3.41434e-09	1395.85	429.083	2039.99	yes	yes	yes	yes	yes	no	no	yes	yes	yes	5	2
ENSG00000133063	CHIT1	-0.398078	0.48863	0.839671	0.0979318	1.23775	0.0113117	6.19736	3.92231	8.41674	yes	no	no	no	no	no	no	no	no	no	0	0
ENSG00000133110	POSTN	-0.517574	0.307441	0.968272	0.0363498	1.48585	0.000119149	6072.94	3388.79	10209.7	yes	no	yes	yes	no	no	no	no	no	yes	2	1
ENSG00000133116	KL	0.717706	0.0145652	1.21999	1.42953e-05	0.502279	0.0246306	17.4879	31.8167	48.2693	yes	no	no	no	no	no	no	no	no	no	0	0
ENSG00000133661	SFTPD	0.500222	0.0528472	-0.108284	0.764327	-0.608506	0.000943239	51.5204	61.0308	42.2352	yes	no	no	no	no	no	no	no	no	no	0	0
ENSG00000133710	SPINK5	-0.439984	0.435676	0.986492	0.0446561	1.42648	0.00212099	1.86343	1.80194	8.13583	yes	no	no	no	no	no	no	no	no	no	0	0
ENSG00000134028	ADAMDEC1	-1.00368	0.0213121	-0.0158651	0.982676	0.987816	0.0580475	4.70804	0.432731	3.12066	yes	no	yes	no	no	no	no	no	no	no	1	0
ENSG00000134121	CHL1	-0.675085	0.19291	0.326488	0.593961	1.00157	0.0541354	10.913	5.21745	14.094	yes	no	yes	yes	no	no	no	no	no	no	2	0
ENSG00000134376	CRB1	0.518086	0.140804	-0.0411738	0.939155	-0.55926	0.0356213	17.5188	27.533	18.7917	yes	no	no	no	no	no	no	no	no	no	0	0
ENSG00000134443	GRP	-0.432002	0.44465	0.496911	0.377331	0.928913	0.0754578	2.40738	1.21509	4.75147	yes	no	no	no	no	no	no	no	no	no	0	0
ENSG00000134871	COL4A2	-0.913664	0.0124313	0.766341	0.0478719	1.68001	1.63229e-09	2590.14	645.123	3007.15	yes	no	yes	no	no	no	no	no	no	no	1	0
ENSG00000134917	ADAMTS8	-0.663818	0.196931	0.150652	0.826786	0.81447	0.0915823	4.58051	2.44046	5.31531	yes	no	no	no	no	no	no	no	no	no	0	0
ENSG00000135253	KCP	-0.0808926	0.874485	0.428174	0.29508	0.509066	0.0784913	3.70733	3.51356	5.18944	yes	no	no	no	no	no	no	no	no	no	0	0
ENSG00000135744	AGT	0.749675	0.00990115	0.280127	0.441017	-0.469548	0.0495834	461.146	803.837	532.142	yes	yes	yes	yes	yes	no	no	no	no	yes	4	1
ENSG00000135862	LAMC1	0.120394	0.609038	0.524447	0.00517757	0.404053	0.00308084	2976.84	3119.66	3979.06	yes	no	no	yes	no	no	no	no	no	no	1	0
ENSG00000136114	THSD1	-0.759868	0.000618207	-0.352707	0.173733	0.407161	0.0237061	76.8626	44.5944	54.2564	yes	no	no	no	no	no	no	no	no	no	0	0
ENSG00000136250	AOAH	0.367101	0.439774	1.03359	0.0105898	0.666494	0.0595172	23.821	26.2961	48.0152	yes	no	no	no	no	no	no	no	no	no	0	0
ENSG00000136378	ADAMTS7	-0.450095	0.314781	0.901221	0.026154	1.35132	1.44805e-05	113.574	48.9339	167.679	yes	no	no	no	no	no	no	no	no	no	0	0
ENSG00000136457	CHAD	1.26575	1.13022e-06	0.706306	0.0132054	-0.559444	0.00996414	46990	116007	72180.6	yes	no	yes	yes	no	no	no	no	yes	yes	2	2
ENSG00000136689	IL1RN	-1.65893	0.000199319	-0.0139339	0.98639	1.64499	0.000111859	15.6845	1.69693	8.18439	yes	no	no	no	no	no	no	no	no	no	0	0
ENSG00000136999	NOV	0.346174	0.357433	1.80781	2.45682e-09	1.46163	7.04143e-10	204.346	251.65	753.814	yes	no	no	yes	no	no	no	no	no	no	1	0
ENSG00000137441	FGFBP2	0.652253	0.00553632	0.213369	0.476852	-0.438885	0.0175787	39575.2	56047.8	42489.2	yes	no	yes	yes	no	no	no	no	yes	yes	2	2
ENSG00000137558	PI15	-1.36301	0.00241969	0.0341873	0.964684	1.3972	0.000922212	14.871	2.82057	16.3044	yes	no	no	no	no	no	no	no	no	no	0	0
ENSG00000137673	MMP7	-1.72587	3.72893e-05	-0.769783	0.106365	0.956083	0.0204605	21.5379	3.59312	7.63319	yes	no	no	no	no	no	no	no	no	no	0	0
ENSG00000137745	MMP13	-0.0792955	0.904873	1.27162	0.00447678	1.35092	0.000706557	738.882	680.349	2058.84	yes	no	no	no	no	no	no	no	no	yes	0	1
ENSG00000138131	LOXL4	-0.832954	0.00333007	-0.378924	0.260777	0.45403	0.0564801	1079.77	401.502	566.873	yes	no	no	no	no	no	no	no	no	no	0	0
ENSG00000138207	RBP4	-0.58412	0.0404927	-1.01591	0.00018251	-0.431794	0.0564801	6738.3	3990.12	3117.67	yes	yes	yes	no	yes	no	yes	no	no	yes	4	1
ENSG00000138316	ADAMTS14	-0.494718	0.312786	0.34251	0.530969	0.837228	0.0329487	56.642	18.6638	45.3846	yes	no	no	no	no	no	no	no	no	no	0	0
ENSG00000138722	MMRN1	-1.89382	2.31394e-05	-0.472627	0.405639	1.4212	0.00370947	150.15	8.39295	49.1274	yes	no	yes	yes	no	no	no	no	no	no	2	0
ENSG00000138755	CXCL9	-1.16421	0.00899297	0.13693	0.834466	1.30114	0.0100588	14.463	1.79177	14.4821	yes	no	no	no	no	no	no	no	no	no	0	0
ENSG00000138829	FBN2	-0.954559	0.0264046	-0.188185	0.755177	0.766373	0.0504638	88.6435	36.4061	58.2636	yes	no	no	no	no	no	no	no	no	yes	0	1
ENSG00000140092	FBLN5	0.623211	0.0241997	1.46841	1.09344e-08	0.845201	2.07737e-05	339.194	493.811	799.601	yes	no	no	no	no	no	no	no	yes	no	0	1
ENSG00000140285	FGF7	-0.939086	0.0115431	-0.0361307	0.953948	0.902956	0.00320612	644.628	247.855	549.256	yes	no	no	no	no	no	no	no	no	no	0	0
ENSG00000140470	ADAMTS17	-0.294232	0.410786	0.398568	0.255774	0.6928	0.00311445	77.8939	52.1007	87.431	yes	no	no	no	no	no	no	no	no	no	0	0
ENSG00000140479	PCSK6	0.217115	0.668744	0.959452	0.0163201	0.742338	0.0282856	124.891	122.829	224.706	yes	no	no	no	no	no	no	no	no	no	0	0
ENSG00000140839	CLEC18B	1.37445	3.29134e-05	0.678718	0.0703236	-0.695729	0.0155656	72.8872	199.663	118.365	yes	no	no	no	no	no	no	no	no	no	0	0
ENSG00000140873	ADAMTS18	-1.17738	0.0130906	-0.300652	0.630946	0.87673	0.094621	14.9305	2.32633	7.84085	yes	no	no	no	no	no	no	no	no	no	0	0
ENSG00000141574	SECTM1	-2.06089	2.47259e-09	-0.124412	0.821537	1.93648	3.8767e-11	64.1547	8.36963	44.331	yes	no	no	no	no	no	no	no	no	no	0	0
ENSG00000141753	IGFBP4	-0.552659	0.159935	0.605536	0.130598	1.1582	4.29232e-05	3630.19	1476.33	4269.52	yes	no	yes	yes	no	no	no	no	yes	yes	2	2
ENSG00000142156	COL6A1	0.424693	0.101799	0.888417	0.000204838	0.463724	0.0140545	27555.8	32049	42378.4	yes	no	yes	yes	no	no	no	no	yes	yes	2	2
ENSG00000142173	COL6A2	0.344617	0.156191	0.853616	9.40564e-05	0.508999	0.00226636	39393	42416.9	57801.3	yes	no	yes	yes	no	no	no	no	yes	yes	2	2
ENSG00000142224	IL19	0.849012	0.0664666	-0.176917	0.784792	-1.02593	0.00981951	1.57153	5.77616	2.67928	yes	no	no	no	no	no	no	no	no	no	0	0
ENSG00000142233	NTN5	0.489142	0.0538051	-0.288692	0.330428	-0.777834	8.42304e-06	22.1578	24.694	14.154	yes	no	no	no	no	no	no	no	no	no	0	0
ENSG00000142512	SIGLEC10	-0.777676	0.030116	0.16932	0.730334	0.946997	0.000639764	17.3814	8.08449	14.8498	yes	no	no	no	no	no	no	no	no	no	0	0
ENSG00000142748	FCN3	-1.68226	0.000197907	-0.66861	0.204095	1.01365	0.0539684	7.09519	0.251629	1.71675	yes	no	yes	yes	yes	no	no	no	no	no	3	0
ENSG00000142871	CYR61	0.619504	0.0016468	0.194325	0.440869	-0.425179	0.00480072	15049.2	22150.2	17049.5	yes	no	no	no	no	no	no	no	no	no	0	0
ENSG00000143196	DPT	0.530449	0.089748	1.08155	0.000184392	0.551106	0.0200401	3812.15	5281.26	7747.4	yes	no	no	no	no	no	no	no	no	no	0	0
ENSG00000143369	ECM1	0.173753	0.674204	0.993664	0.00160163	0.81991	0.000787391	1049.23	968.855	1791.44	yes	no	yes	yes	no	yes	no	no	yes	yes	3	2
ENSG00000143512	HHIPL2	1.05202	4.03001e-08	0.673247	0.00105483	-0.378773	0.0166427	1405.79	2808.97	2296.2	yes	no	no	no	no	no	no	no	no	no	0	0
ENSG00000143816	WNT9A	1.1938	9.14674e-06	1.90306	5.43671e-13	0.709259	0.000780655	46.6476	97.3857	156.84	yes	no	no	no	no	no	no	no	no	no	0	0
ENSG00000143869	GDF7	0.304067	0.329804	-0.0964884	0.808876	-0.400555	0.0702719	138.089	166.479	126.366	yes	no	no	no	no	no	no	no	no	no	0	0
ENSG00000144115	THNSL2	0.0149902	0.978169	-0.640972	0.0796601	-0.655962	0.0189349	696.597	630.808	467.506	yes	no	no	no	no	no	no	no	no	no	0	0
ENSG00000144152	FBLN7	1.20262	3.96779e-06	0.784187	0.00514537	-0.418433	0.0655985	1430.2	3722.4	2656.62	yes	no	no	no	no	no	no	no	yes	no	0	1
ENSG00000144339	TMEFF2	-0.842898	0.0906765	0.15982	0.813659	1.00272	0.0553342	6.75318	1.77526	6.15132	yes	no	no	no	no	no	no	no	no	no	0	0
ENSG00000144649	FAM198A	1.53656	2.45045e-09	1.14188	2.45642e-05	-0.394688	0.0863281	108.748	421.277	318.395	yes	no	no	no	no	no	no	no	no	no	0	0
ENSG00000144810	COL8A1	-0.823771	0.0480424	0.440954	0.364429	1.26472	0.00013683	912.047	327.682	877.142	yes	no	no	no	no	no	no	no	no	no	0	0
ENSG00000145147	SLIT2	-0.923607	0.00324055	0.719139	0.0308718	1.64275	7.545e-12	97.6584	45.3747	145.657	yes	no	no	no	no	no	no	no	no	no	0	0
ENSG00000145423	SFRP2	-0.901559	0.0346699	0.88766	0.0426418	1.78922	1.10589e-07	130.688	46.3383	268.358	yes	no	no	no	no	no	no	no	no	no	0	0
ENSG00000145536	ADAMTS16	-0.0239615	0.97006	0.714499	0.0966155	0.73846	0.0328495	21.6296	17.2867	34.3622	yes	no	no	no	no	no	no	no	no	no	0	0
ENSG00000145649	GZMA	-1.57944	0.000384367	-0.0171494	0.982676	1.56229	0.00150515	7.83031	0.333139	6.0702	yes	no	no	no	no	no	no	no	no	no	0	0
ENSG00000145708	CRHBP	-0.746638	0.145138	0.670696	0.206516	1.41733	0.00300539	4.01377	2.05424	7.87309	yes	no	no	no	no	no	no	no	no	no	0	0
ENSG00000145861	C1QTNF2	0.60454	0.0733534	1.70978	1.64261e-08	1.10524	3.3519e-06	73.7136	96.7454	218.402	yes	no	no	no	no	no	no	no	no	no	0	0
ENSG00000146070	PLA2G7	-1.84163	1.30773e-05	-0.696051	0.158007	1.14558	0.00550368	23.2249	2.60889	5.67883	yes	no	yes	no	no	no	no	no	no	no	1	0
ENSG00000146674	IGFBP3	-0.619778	0.147026	0.199281	0.719627	0.819059	0.0170955	1676.35	815.729	1494.56	yes	no	yes	yes	no	no	no	no	yes	yes	2	2
ENSG00000146678	IGFBP1	1.17125	0.00950593	2.26128	1.06391e-07	1.09003	0.00954031	5.24848	36.5284	97.7088	yes	no	no	no	no	no	no	no	no	no	0	0
ENSG00000147113	CXorf36	-1.79208	2.19845e-05	0.104227	0.879907	1.89631	5.68153e-07	128.422	15.5635	101.441	yes	no	no	no	no	no	no	no	no	no	0	0
ENSG00000147257	GPC3	-0.447858	0.425501	0.57929	0.28708	1.02715	0.0448785	2.52047	1.77187	4.91198	yes	no	no	no	no	no	no	no	no	no	0	0
ENSG00000147437	GNRH1	0.30618	0.272889	-0.0977926	0.786772	-0.403973	0.0372907	44.3057	48.6469	35.7334	yes	no	no	no	no	no	no	no	no	no	0	0
ENSG00000148357	HMCN2	-0.467131	0.319177	0.869205	0.042152	1.33634	5.92879e-05	19.0744	12.3528	39.6048	yes	no	no	no	no	no	no	no	no	no	0	0
ENSG00000148848	ADAM12	-0.145098	0.781165	0.711728	0.0811693	0.856826	0.00672609	658.08	434.7	739.791	yes	no	no	no	no	no	no	no	no	no	0	0
ENSG00000149090	PAMR1	0.133373	0.807457	1.04905	0.00847887	0.915673	0.00593464	144.392	173.859	323.503	yes	no	no	no	no	no	no	no	no	no	0	0
ENSG00000149218	ENDOD1	0.298554	0.0216144	0.702164	6.58348e-09	0.403611	4.62047e-06	688.98	865.898	1189.4	yes	no	no	no	no	no	no	no	no	no	0	0
ENSG00000150281	CTF1	-0.297696	0.096632	-0.788697	1.08241e-06	-0.491002	3.77081e-05	391.547	294.554	221.963	yes	no	no	no	no	no	no	no	no	no	0	0
ENSG00000150630	VEGFC	-0.665816	0.103285	0.719487	0.0818849	1.3853	4.56586e-06	78.2382	32.7964	100.116	yes	no	no	no	no	no	no	no	no	no	0	0
ENSG00000150687	PRSS23	-0.455746	0.257769	0.692141	0.0719396	1.14789	3.75423e-05	2666.08	1012.83	2485.16	yes	no	no	no	no	no	no	no	no	no	0	0
ENSG00000150782	IL18	-1.06902	0.00580639	0.72414	0.0835277	1.79316	3.89709e-09	21.5549	8.544	32.6742	yes	no	no	no	no	no	no	no	no	no	0	0
ENSG00000151388	ADAMTS12	-1.57945	0.000200675	0.312919	0.591118	1.89237	4.43972e-07	137.891	22.0197	107.461	yes	no	no	no	no	no	no	no	no	no	0	0
ENSG00000152580	IGSF10	-0.298348	0.492332	0.941437	0.0096039	1.23978	6.17362e-06	70.2893	64.4083	176.409	yes	no	no	no	no	no	no	no	no	no	0	0
ENSG00000152583	SPARCL1	-1.01781	0.0184718	0.620224	0.202055	1.63803	4.62047e-06	1902.3	523.595	2963.46	yes	no	yes	yes	no	no	no	no	no	no	2	0
ENSG00000153012	LGI2	-0.134404	0.793932	1.08044	0.00381652	1.21485	3.17636e-05	75.8647	56.8518	146.446	yes	no	no	no	no	no	no	no	no	no	0	0
ENSG00000153563	CD8A	-0.586488	0.261537	0.325485	0.590565	0.911972	0.0473285	5.72656	3.25787	8.15297	yes	no	no	no	no	no	no	no	no	no	0	0
ENSG00000153902	LGI4	0.440733	0.0958562	-0.215895	0.495341	-0.656628	0.000362224	1222.17	1502.55	946.883	yes	no	no	no	no	no	no	no	no	no	0	0
ENSG00000154188	ANGPT1	-0.626065	0.149727	0.717044	0.100811	1.34311	3.96889e-05	125.254	54.677	216.809	yes	no	no	no	no	no	no	no	no	no	0	0
ENSG00000154485	MMP21	0.286133	0.563492	1.13694	0.00389442	0.850809	0.00772827	3.50351	4.0637	8.92244	yes	no	no	no	no	no	no	no	no	no	0	0
ENSG00000154589	LY96	-1.01682	0.000246973	0.208568	0.582899	1.22539	3.53947e-09	76.4191	37.9248	94.9354	yes	no	no	no	no	no	no	no	no	no	0	0
ENSG00000154639	CXADR	0.146475	0.8167	1.30984	0.00344527	1.16337	0.00421325	3.55319	7.1051	19.9373	yes	no	no	no	no	no	no	no	no	no	0	0
ENSG00000154736	ADAMTS5	-0.781723	0.0141805	-0.0648576	0.895858	0.716866	0.00434187	1108.17	556.903	982.074	yes	no	no	no	no	no	no	no	no	no	0	0
ENSG00000156076	WIF1	2.52964	1.57812e-14	1.66938	1.24409e-06	-0.860257	0.00337089	229.876	2594.17	1174.73	yes	no	no	no	no	no	no	no	yes	no	0	1
ENSG00000156466	GDF6	0.356601	0.43192	1.18441	0.00176068	0.827807	0.0100981	501.535	677.852	1300.78	yes	no	no	no	no	no	no	no	no	no	0	0
ENSG00000157017	GHRL	0.527083	0.199925	-0.145367	0.790358	-0.672451	0.0360022	12.833	15.587	10.4707	yes	no	no	no	no	no	no	no	no	no	0	0
ENSG00000157335	CLEC18C	0.958286	0.0247556	0.193866	0.745967	-0.76442	0.0484401	88.2423	176.6	97.0924	yes	no	no	no	no	no	no	no	no	no	0	0
ENSG00000157350	ST3GAL2	-0.183335	0.4193	0.204867	0.38044	0.388202	0.0064847	337.395	247.767	321.977	yes	no	no	no	no	no	no	no	no	no	0	0
ENSG00000157368	IL34	-0.856258	0.00916383	0.0739116	0.885927	0.930169	0.000264995	56.9394	24.8688	50.4473	yes	no	no	no	no	no	no	no	no	no	0	0
ENSG00000157766	ACAN	0.163137	0.565732	-0.481812	0.0469186	-0.644949	9.321e-05	473521	452915	297579	yes	no	yes	yes	yes	no	no	no	yes	yes	3	2
ENSG00000158125	XDH	-0.254929	0.666478	-1.11313	0.0169808	-0.858199	0.0574692	11.0851	4.89283	3.09574	yes	no	no	no	no	no	no	no	no	no	0	0
ENSG00000158747	NBL1	-0.074308	0.870478	0.844145	0.00787115	0.918453	0.000103516	4574.99	3430.65	6737.98	yes	no	yes	no	no	no	no	no	no	no	1	0
ENSG00000158813	EDA	-0.914303	6.29887e-05	-0.263263	0.361534	0.65104	0.000224188	72.5395	34.8308	57.3907	yes	no	no	no	no	no	no	no	no	no	0	0
ENSG00000158859	ADAMTS4	-2.45265	3.97189e-11	-1.38422	0.00049479	1.06842	0.00197749	301.193	24.4989	61.9687	yes	no	no	no	no	no	no	no	no	no	0	0
ENSG00000159189	C1QC	-1.52671	0.000260114	0.452687	0.392759	1.9794	4.25857e-08	971.434	141.385	868.831	yes	yes	yes	yes	no	no	no	yes	yes	yes	4	2
ENSG00000159640	ACE	-1.21073	0.00456177	0.391663	0.467633	1.6024	1.17212e-05	48.11	13.9175	50.91	yes	no	no	yes	no	no	no	no	no	no	1	0
ENSG00000159674	SPON2	-0.410696	0.251288	0.157108	0.726716	0.567804	0.0303282	486.971	323.317	421.309	yes	no	yes	no	no	no	no	no	yes	no	1	1
ENSG00000160111	CPAMD8	0.390001	0.145692	-0.130281	0.707304	-0.520281	0.00595942	9332.55	12542.8	7811.59	yes	no	no	no	no	no	no	no	no	no	0	0
ENSG00000160323	ADAMTS13	0.187807	0.516767	-0.238848	0.41513	-0.426656	0.0203594	67.8254	66.3793	49.748	yes	no	no	no	no	no	no	no	no	no	0	0
ENSG00000161249	DMKN	-0.128176	0.48668	-0.627955	1.99745e-05	-0.499779	1.94271e-06	869.618	742.66	543.76	yes	no	no	no	no	no	no	no	no	no	0	0
ENSG00000161381	PLXDC1	-0.878876	0.00989845	0.638516	0.0845753	1.51739	2.6642e-09	493.019	188.336	606.237	yes	no	no	yes	no	no	no	no	no	no	1	0
ENSG00000161921	CXCL16	-0.079339	0.791752	0.431279	0.0647347	0.510618	0.00139926	271.584	229.979	327.373	yes	no	no	no	no	no	no	no	no	no	0	0
ENSG00000162552	WNT4	0.647761	0.113023	1.4719	6.35955e-05	0.824139	0.00659043	6.09444	9.16381	17.695	yes	no	no	no	no	no	no	no	no	no	0	0
ENSG00000162711	NLRP3	-1.18797	0.00222173	-0.112408	0.851548	1.07557	0.0011733	37.6506	13.034	26.5804	yes	no	no	no	no	no	no	no	no	no	0	0
ENSG00000162745	OLFML2B	-0.402583	0.264452	0.690554	0.0408678	1.09314	4.76355e-06	1072.47	513.518	1139.38	yes	no	no	no	no	no	no	no	no	no	0	0
ENSG00000162998	FRZB	0.304313	0.367091	-0.27416	0.447937	-0.578472	0.0111925	30706.6	35753.7	20996.5	yes	no	no	no	no	no	no	no	yes	yes	0	2
ENSG00000163083	INHBB	-2.0431	8.06649e-08	-0.418981	0.39863	1.62412	1.21112e-06	68.1921	6.3566	21.8313	yes	no	no	no	no	no	no	no	no	no	0	0
ENSG00000163145	C1QTNF7	0.0161296	0.974558	0.612114	0.0711588	0.595985	0.0198552	386.221	357.034	569.163	yes	no	no	no	no	no	no	no	no	no	0	0
ENSG00000163297	ANTXR2	-0.344324	0.0170516	0.270729	0.0816834	0.615053	2.8836e-10	1042.42	789.643	1117.15	yes	no	no	no	no	no	no	no	no	no	0	0
ENSG00000163359	COL6A3	0.157682	0.694166	1.12386	0.000148912	0.966177	1.82035e-05	21302.8	19340.4	36334.3	yes	yes	yes	yes	no	no	no	no	yes	yes	3	2
ENSG00000163430	FSTL1	0.141081	0.616592	0.622408	0.00544539	0.481326	0.00361823	15644.2	15603.2	21043	yes	no	yes	yes	no	no	no	no	no	yes	2	1
ENSG00000163453	IGFBP7	0.426371	0.158687	1.286	1.36649e-06	0.85963	2.59248e-05	3162.59	3591.97	6877.86	yes	no	yes	yes	no	no	no	no	yes	no	2	1
ENSG00000163520	FBLN2	-1.39817	4.55653e-05	0.171516	0.736869	1.56969	9.8128e-09	424.508	71.3345	294.604	yes	no	no	no	no	no	no	no	no	no	0	0
ENSG00000163606	CD200R1	-1.60784	0.000104024	0.357844	0.510722	1.96568	4.25857e-08	26.7845	4.06951	23.8942	yes	no	no	no	no	no	no	no	no	no	0	0
ENSG00000163631	ALB	0.0995108	0.832451	-0.378966	0.343195	-0.478477	0.0939626	12.9455	13.9486	9.33792	yes	yes	yes	no	yes	no	yes	yes	yes	yes	5	2
ENSG00000163661	PTX3	-2.0871	3.67038e-10	-0.618285	0.119816	1.46881	1.41617e-07	165.031	24.0697	68.5408	yes	no	no	no	no	no	no	no	no	no	0	0
ENSG00000163687	DNASE1L3	-0.273722	0.63907	1.38047	0.00204432	1.65419	3.23278e-05	24.2225	22.6085	97.5539	yes	no	no	no	no	no	no	no	no	no	0	0
ENSG00000163710	PCOLCE2	0.5183	0.0179332	0.103205	0.738496	-0.415095	0.0124367	23510.4	35939.1	28020.2	yes	no	no	no	no	no	no	no	yes	yes	0	2
ENSG00000163734	CXCL3	-1.93424	2.29074e-06	-0.594551	0.225809	1.33969	0.000512722	15.7883	1.87383	6.31462	yes	no	no	no	no	no	yes	no	no	no	1	0
ENSG00000163735	CXCL5	-0.681767	0.143897	0.327004	0.548561	1.00877	0.0529852	2.23499	0.651552	3.01958	yes	no	no	no	no	no	no	no	no	no	0	0
ENSG00000163739	CXCL1	-1.18643	0.0100585	0.222224	0.727677	1.40866	0.000904417	4.91081	1.41321	5.05042	yes	no	no	no	no	no	no	no	yes	no	0	1
ENSG00000163814	CDCP1	-1.19381	0.00202568	0.41559	0.385043	1.6094	2.67638e-07	30.1289	9.20065	30.2589	yes	no	no	no	no	no	no	no	no	no	0	0
ENSG00000163815	CLEC3B	0.663011	0.0888504	1.71331	1.04892e-06	1.0503	0.00036716	1025.01	1430.54	3400.2	yes	no	yes	yes	yes	no	no	yes	yes	yes	4	2
ENSG00000164035	EMCN	-1.42018	0.000537618	0.656347	0.16649	2.07653	2.04489e-09	121.406	25.9349	186.735	yes	no	no	no	no	no	no	no	no	no	0	0
ENSG00000164050	PLXNB1	0.0646929	0.8222	-0.399868	0.0698724	-0.464561	0.00211639	1546.62	1347.01	940.05	yes	no	yes	no	no	no	no	no	no	no	1	0
ENSG00000164106	SCRG1	1.37334	2.57104e-09	0.803695	0.00124247	-0.569647	0.00254236	12020.5	43556.1	26211.2	yes	no	no	no	no	no	no	no	no	yes	0	1
ENSG00000164136	IL15	-0.682413	0.0403368	-0.174446	0.694921	0.507968	0.0636243	16.2381	9.29503	15.0253	yes	no	no	no	no	no	no	no	no	no	0	0
ENSG00000164283	ESM1	-0.224201	0.712475	1.51756	0.000614217	1.74176	1.04139e-05	5.66301	8.58226	38.093	yes	no	no	no	no	no	no	no	yes	no	0	1
ENSG00000164404	GDF9	-0.0934501	0.805845	-0.621867	0.030838	-0.528417	0.0139677	33.2257	29.7548	22.6289	yes	no	no	no	no	no	no	no	no	no	0	0
ENSG00000164406	LEAP2	0.395516	0.222959	-0.035864	0.940623	-0.43138	0.0695262	15.2073	17.0024	13.7605	yes	no	no	no	no	no	no	no	no	no	0	0
ENSG00000164520	RAET1E	0.234667	0.603474	1.21716	0.000471824	0.982489	0.000341322	11.4921	13.1961	27.1283	yes	no	no	no	no	no	no	no	no	no	0	0
ENSG00000164692	COL1A2	-0.319782	0.526306	0.619218	0.180153	0.939	0.00868809	72670.1	43702.6	93537.8	yes	no	yes	yes	no	yes	yes	no	yes	yes	4	2
ENSG00000164694	FNDC1	0.514136	0.189903	1.31047	0.000173301	0.796334	0.00657281	1436.52	1937.07	3423.49	yes	no	no	no	no	no	no	no	no	yes	0	1
ENSG00000164825	DEFB1	-1.15065	0.00282098	-0.46703	0.315317	0.683619	0.0515908	430.179	145.509	234.744	yes	no	no	no	no	no	no	no	no	no	0	0
ENSG00000165072	MAMDC2	0.867668	0.0102888	1.98806	3.49582e-10	1.1204	1.44805e-05	556.516	1098.9	2632.8	yes	no	no	no	no	no	no	no	no	no	0	0
ENSG00000165124	SVEP1	-0.235263	0.395513	0.320683	0.23888	0.555946	0.00148679	858.209	747.792	1135.71	yes	no	yes	no	no	no	no	no	no	no	1	0
ENSG00000165457	FOLR2	-1.26478	0.00304628	0.673404	0.166344	1.93819	8.53566e-08	283.193	59.0353	352.596	yes	no	yes	no	no	no	no	no	no	no	1	0
ENSG00000165973	NELL1	0.334207	0.526491	1.69858	3.93198e-05	1.36438	0.000194222	102.149	145.616	484.765	yes	no	no	no	no	no	no	no	no	no	0	0
ENSG00000166106	ADAMTS15	-1.15736	0.0015003	-0.43603	0.32643	0.721333	0.0259465	47.6078	16.0355	22.7119	yes	no	no	no	no	no	no	no	no	no	0	0
ENSG00000166145	SPINT1	0.618341	0.0072153	1.1392	2.33432e-07	0.520862	0.00228333	97.7693	137.638	191.098	yes	no	no	no	no	no	no	no	no	no	0	0
ENSG00000166278	C2	0.432409	0.231053	0.98319	0.00237305	0.550781	0.0397663	123.633	175.749	243.291	yes	yes	yes	yes	yes	no	no	no	no	yes	4	1
ENSG00000166763	STRCP1	0.34651	0.418056	-0.351265	0.434747	-0.697775	0.0221372	22.9958	23.8684	13.3352	yes	no	no	no	no	no	no	no	no	no	0	0
ENSG00000167740	CYB5D2	0.188901	0.332606	-0.191761	0.346995	-0.380662	0.0020269	985.956	1054.65	780.619	yes	no	no	no	no	no	no	no	no	no	0	0
ENSG00000167749	KLK4	-0.35805	0.527966	0.63072	0.227548	0.98877	0.0262781	6.14129	3.96667	14.7334	yes	no	no	no	no	no	no	no	no	no	0	0
ENSG00000168487	BMP1	0.0934299	0.760888	0.489089	0.0387684	0.395659	0.0228831	919.279	846.619	1021.74	yes	no	no	no	no	no	no	no	no	no	0	0
ENSG00000168615	ADAM9	-0.282677	0.347741	0.673365	0.0112799	0.956043	2.21179e-07	974.917	683.04	1402.2	yes	no	no	no	no	no	no	no	no	no	0	0
ENSG00000168685	IL7R	-0.0917611	0.8871	0.938602	0.0412689	1.03036	0.00936572	12.4876	14.1352	31.6012	yes	no	no	no	no	no	no	no	no	no	0	0
ENSG00000168743	NPNT	-0.668428	0.155214	0.401996	0.455169	1.07042	0.00566079	43.0216	25.3204	72.6877	yes	no	no	no	no	no	no	no	no	no	0	0
ENSG00000168878	SFTPB	0.350462	0.0732264	-0.171043	0.466934	-0.521505	5.6413e-05	59.3937	56.6466	40.9186	yes	no	no	no	no	no	no	no	no	no	0	0
ENSG00000168913	ENHO	0.292762	0.46081	-0.219098	0.620059	-0.51186	0.0678596	544.025	694.251	453.956	yes	no	no	no	no	no	no	no	no	no	0	0
ENSG00000168925	CTRB1	0.59488	0.0760895	-0.235639	0.5804	-0.830519	0.000647297	14.1524	19.7496	13.1682	yes	no	no	no	no	no	no	no	no	no	0	0
ENSG00000168928	CTRB2	0.388112	0.414268	-0.317309	0.540454	-0.705421	0.0501599	19.742	19.9648	12.847	yes	no	no	no	no	no	no	no	no	no	0	0
ENSG00000168961	LGALS9	-1.86129	4.66243e-07	0.193192	0.727559	2.05448	5.10949e-11	190.354	19.8278	108.652	yes	no	no	no	no	no	no	no	no	no	0	0
ENSG00000169245	CXCL10	-1.50217	0.00108718	-0.133524	0.84979	1.36865	0.00517919	8.12667	1.18626	7.6526	yes	no	no	no	no	no	no	no	no	no	0	0
ENSG00000169413	RNASE6	-1.35533	0.00127887	0.620155	0.205951	1.97548	3.18013e-08	65.7325	16.1921	87.7685	yes	no	no	no	no	no	no	no	no	no	0	0
ENSG00000169429	CXCL8	-2.06566	5.67133e-07	-0.711621	0.143811	1.35404	0.00053561	71.9276	7.65517	21.6284	yes	no	no	no	no	no	no	no	no	no	0	0
ENSG00000169436	COL22A1	-0.561486	0.294655	0.955807	0.0527329	1.51729	0.000687609	24.7808	14.5671	79.4802	yes	no	no	no	no	no	no	no	no	no	0	0
ENSG00000169495	HTRA4	-0.512982	0.211592	0.266903	0.586436	0.779886	0.0124367	146.591	80.373	193.019	yes	no	no	no	no	no	no	no	no	no	0	0
ENSG00000169884	WNT10B	-0.444606	0.414692	0.449815	0.420318	0.894421	0.0448102	2.85975	1.67077	3.93992	yes	no	no	no	no	no	no	no	no	no	0	0
ENSG00000169894	MUC3A	-0.059442	0.934301	0.902774	0.058082	0.962216	0.07146	1.26292	2.41127	8.52	yes	no	no	no	no	no	no	no	no	no	0	0
ENSG00000170017	ALCAM	-0.920223	9.21877e-06	-0.208514	0.447549	0.71171	4.94981e-06	523.653	263.793	450.533	yes	no	yes	no	no	no	no	no	no	no	1	0
ENSG00000170369	CST2	0.372557	0.521085	1.24575	0.00834185	0.87319	0.091162	1.07509	6.37709	8.00867	yes	no	no	no	no	no	no	no	no	no	0	0
ENSG00000171119	NRTN	-0.139287	0.804499	0.820869	0.0532713	0.960156	0.0041831	5.77966	4.13205	7.86714	yes	no	no	no	no	no	no	no	no	no	0	0
ENSG00000171388	APLN	-0.267734	0.431935	0.281659	0.426629	0.549394	0.0149779	155.212	134.532	205.804	yes	no	no	no	no	no	no	no	no	no	0	0
ENSG00000171502	COL24A1	-0.262617	0.481146	0.437351	0.215238	0.699969	0.00363743	72.3203	59.0721	87.8783	yes	no	no	no	no	no	no	no	no	no	0	0
ENSG00000171951	SCG2	-1.65736	0.000116433	0.502019	0.349397	2.15938	1.73727e-08	157.563	18.5998	233.013	yes	no	yes	no	no	no	no	no	no	no	1	0
ENSG00000172236	TPSAB1	-1.94016	6.95951e-06	-0.20206	0.751445	1.7381	0.000346245	108.415	0.933122	40.6711	yes	no	no	no	no	no	no	no	no	no	0	0
ENSG00000172458	IL17D	0.754151	0.00142733	0.253152	0.396221	-0.500999	0.00673674	452.667	697.802	524.006	yes	no	no	no	no	no	no	no	no	no	0	0
ENSG00000172824	CES4A	1.11655	3.37282e-06	0.561025	0.0378414	-0.555529	0.00270908	24.624	49.7552	34.019	yes	no	no	no	no	no	no	no	no	no	0	0
ENSG00000172889	EGFL7	-0.621817	0.12815	0.258461	0.609208	0.880279	0.00556837	158.668	53.4643	123.696	yes	no	no	no	no	no	no	no	no	no	0	0
ENSG00000173083	HPSE	-1.66228	1.57587e-05	-0.0140594	0.984075	1.64822	5.02385e-07	42.0995	5.87189	23.9732	yes	no	no	no	no	no	no	no	no	no	0	0
ENSG00000173369	C1QB	-1.4645	0.000722049	0.430492	0.435923	1.89499	7.63052e-07	1314.52	210.434	1217.36	yes	no	yes	yes	no	no	no	yes	yes	yes	3	2
ENSG00000173372	C1QA	-1.42639	0.000848277	0.475847	0.371744	1.90223	3.12772e-07	1124.49	206.525	1156.84	yes	yes	yes	yes	no	no	no	no	yes	no	3	1
ENSG00000173376	NDNF	0.80304	0.000359253	0.373141	0.154792	-0.429899	0.0175911	2542.09	4542.9	3599.59	yes	no	no	no	no	no	no	no	no	no	0	0
ENSG00000173391	OLR1	-0.651954	0.186248	0.906345	0.0557824	1.5583	7.53298e-05	12.7014	7.82477	29.8625	yes	no	no	no	no	no	no	no	no	no	0	0
ENSG00000173706	HEG1	-0.0896929	0.843265	1.12246	0.000308135	1.21216	2.00057e-07	533.202	395.591	985.071	yes	no	no	no	no	no	no	no	no	no	0	0
ENSG00000173918	C1QTNF1	0.156493	0.72214	1.35753	1.80467e-05	1.20104	8.98538e-07	358.319	338.946	784.652	yes	no	no	no	no	no	no	no	no	no	0	0
ENSG00000174348	PODN	-1.81509	2.24962e-06	-0.280931	0.604031	1.53416	3.76676e-06	264.176	40.6409	152.508	yes	no	no	no	no	no	no	no	no	no	0	0
ENSG00000174370	C11orf45	-0.65596	0.164819	0.530136	0.29388	1.1861	0.00168379	12.5199	5.64713	19.2217	yes	no	no	no	no	no	no	no	no	no	0	0
ENSG00000174721	FGFBP3	-0.222049	0.370465	-0.621319	0.00374954	-0.399269	0.0140531	101.279	82.837	64.4813	yes	no	no	no	no	no	no	no	no	no	0	0
ENSG00000174928	C3orf33	0.103288	0.685323	-0.290057	0.188619	-0.393345	0.00598608	69.4987	80.97	61.5731	yes	no	no	no	no	no	no	no	no	no	0	0
ENSG00000175189	INHBC	-0.339854	0.495125	-1.0748	0.0112772	-0.734944	0.0586037	6.65857	4.42828	2.23622	yes	no	yes	no	no	no	no	no	no	no	1	0
ENSG00000175445	LPL	-1.18614	0.00390555	0.841083	0.0578732	2.02722	1.84508e-09	71.9903	33.7339	148.831	yes	no	no	no	no	no	no	no	no	no	0	0
ENSG00000175868	CALCB	0.486265	0.216728	-0.0271576	0.964633	-0.513422	0.0852488	5.37492	8.04514	4.901	yes	no	no	no	no	no	no	no	no	no	0	0
ENSG00000176971	FIBIN	1.32465	3.94758e-11	0.866226	4.70346e-05	-0.458419	0.00537206	5805.87	18046.3	13250.2	yes	no	no	no	no	no	no	no	no	no	0	0
ENSG00000177575	CD163	-2.06753	3.91193e-08	-0.119294	0.845598	1.94824	1.63229e-09	1825.7	160.321	842.659	yes	no	yes	yes	no	no	no	no	no	no	2	0
ENSG00000178226	PRSS36	-0.525905	0.227844	0.480682	0.292851	1.00659	0.00185708	18.4468	8.25335	22.235	yes	no	no	no	no	no	no	no	no	no	0	0
ENSG00000179399	GPC5	0.410765	0.138575	-0.162055	0.642343	-0.57282	0.00333003	684.374	887.388	612.594	yes	no	no	no	no	no	no	no	no	no	0	0
ENSG00000179914	ITLN1	-0.67767	0.154765	0.220381	0.712587	0.898051	0.0939626	2.06176	0.55284	3.04054	yes	no	no	no	no	no	no	no	no	no	0	0
ENSG00000179954	SSC5D	1.07237	0.000303666	1.58755	5.50652e-08	0.515188	0.0430161	928.294	1895.19	2678.02	yes	no	yes	yes	no	no	no	no	no	no	2	0
ENSG00000180875	GREM2	0.696311	0.106381	1.4729	0.000178269	0.776588	0.0259961	8.71856	18.1215	46.3949	yes	no	no	no	no	no	no	no	no	no	0	0
ENSG00000181374	CCL13	-1.40056	0.00154685	0.314421	0.597421	1.71498	1.68715e-05	24.0966	4.31268	26.146	yes	no	no	no	no	no	no	no	no	no	0	0
ENSG00000181634	TNFSF15	1.21293	0.0010515	2.16482	1.24025e-09	0.951895	0.00219346	26.0657	86.4835	192.091	yes	no	no	no	no	no	no	no	no	no	0	0
ENSG00000182379	NXPH4	0.920163	0.000315399	0.470971	0.106457	-0.449193	0.033798	306.971	535.233	432.87	yes	no	no	no	no	no	no	no	no	no	0	0
ENSG00000182871	COL18A1	-0.420006	0.255512	0.828385	0.0140246	1.24839	3.12772e-07	1457.45	528.66	1723.3	yes	no	yes	yes	no	no	no	no	yes	yes	2	2
ENSG00000183098	GPC6	0.558321	0.00459819	0.0370079	0.907118	-0.521313	0.00031685	11312.7	17223	12262	yes	no	no	no	no	no	no	no	no	no	0	0
ENSG00000183287	CCBE1	-1.47154	9.37291e-05	-0.694938	0.106701	0.776603	0.0253346	110.655	29.4394	46.0085	yes	no	no	no	no	no	no	no	no	no	0	0
ENSG00000183682	BMP8A	-0.488985	0.317341	0.552993	0.258026	1.04198	0.004741	6.58803	5.48008	13.9066	yes	no	no	no	no	no	no	no	no	no	0	0
ENSG00000183798	EMILIN3	1.69799	1.24391e-11	1.30735	5.40003e-07	-0.390635	0.0845972	1326.9	5286.6	3378.93	yes	no	no	no	no	no	no	no	no	no	0	0
ENSG00000183801	OLFML1	-0.915676	0.0275135	0.576731	0.213189	1.49241	6.57833e-06	36.6009	11.8596	45.7282	yes	no	no	no	no	no	no	no	no	no	0	0
ENSG00000183844	FAM3B	-1.64134	1.09583e-05	-1.02101	0.0101206	0.620327	0.0996366	11.0713	2.57595	4.13585	yes	no	no	no	no	no	no	no	no	no	0	0
ENSG00000183876	ARSI	0.419119	0.284883	1.09959	0.00130796	0.680472	0.0158054	45.1337	58.9057	92.3781	yes	no	no	no	no	no	no	no	no	no	0	0
ENSG00000183979	NPB	0.192383	0.583464	-0.307364	0.368752	-0.499746	0.0238786	19.9017	20.5725	13.4793	yes	no	no	no	no	no	no	no	no	no	0	0
ENSG00000184012	TMPRSS2	-0.597996	0.240047	0.229479	0.713515	0.827476	0.0601628	2.34231	1.42263	3.18147	yes	no	no	no	no	no	no	no	no	no	0	0
ENSG00000184347	SLIT3	0.000452868	0.999366	1.6318	7.83856e-07	1.63134	3.51012e-10	325.121	221.484	804.596	yes	no	no	no	no	no	no	no	no	no	0	0
ENSG00000184371	CSF1	0.336836	0.127363	0.824893	3.50343e-05	0.488057	0.00118427	1173.54	1250.29	1851.77	yes	no	no	no	no	no	no	no	no	yes	0	1
ENSG00000184471	C1QTNF8	0.989455	0.00183321	0.331095	0.408735	-0.65836	0.0125207	567.342	1019.66	609.553	yes	no	no	no	no	no	no	no	no	no	0	0
ENSG00000184995	IFNE	0.686504	0.170844	1.4968	0.000767007	0.810296	0.0568999	0.459982	1.44341	3.54548	yes	no	no	no	no	no	no	no	no	no	0	0
ENSG00000185070	FLRT2	0.0331491	0.954359	0.886335	0.0193703	0.853186	0.00469569	258.21	278.78	481.388	yes	no	no	no	no	no	no	no	no	no	0	0
ENSG00000185267	CDNF	-0.0156649	0.960572	-0.618272	0.00205799	-0.602607	2.15331e-05	182.9	167.307	114.732	yes	no	no	no	no	no	no	no	no	no	0	0
ENSG00000185339	TCN2	-0.175265	0.544274	0.43602	0.0852223	0.611286	0.000337907	234.318	167.31	264.004	yes	no	yes	yes	no	no	no	no	no	no	2	0
ENSG00000185499	MUC1	0.22147	0.3904	-0.299097	0.239247	-0.520567	0.00129242	1291.64	1219.8	902.353	yes	no	no	no	no	no	no	no	no	no	0	0
ENSG00000185585	OLFML2A	-0.689555	0.0915849	1.39431	0.00020496	2.08387	8.22984e-12	91.6272	44.8033	250.43	yes	no	no	no	no	no	no	no	no	no	0	0
ENSG00000185652	NTF3	-0.252125	0.634121	0.730082	0.101261	0.982207	0.00518337	10.4242	7.73397	18.7688	yes	no	no	no	no	no	no	no	no	no	0	0
ENSG00000185761	ADAMTSL5	-0.0841215	0.879704	0.730263	0.0719396	0.814384	0.0099	16.9833	15.6742	30.6148	yes	no	no	no	no	no	no	no	no	no	0	0
ENSG00000186354	C9orf47	-0.790012	0.0810814	-0.0862596	0.895858	0.703752	0.0892159	6.04273	2.27422	4.08258	yes	no	no	no	no	no	no	no	no	no	0	0
ENSG00000187116	LILRA5	-1.60663	0.000463589	-0.367373	0.540983	1.23925	0.00981951	4.34121	0.540597	1.47841	yes	no	no	no	no	no	no	no	no	no	0	0
ENSG00000187498	COL4A1	-1.23619	0.00128509	0.744635	0.0804203	1.98082	1.72417e-10	2679.4	488.21	3274.96	yes	no	yes	no	no	no	no	no	no	no	1	0
ENSG00000187608	ISG15	-0.662856	0.0415176	0.193696	0.65182	0.856552	0.000418509	118.003	50.6189	112.013	yes	no	no	no	no	no	no	no	no	no	0	0
ENSG00000187922	LCN10	-0.745811	0.137818	0.239748	0.708351	0.98556	0.0328461	5.64718	2.68579	9.06044	yes	no	no	no	no	no	no	no	no	no	0	0
ENSG00000187955	COL14A1	0.178661	0.70572	1.09791	0.00193479	0.919249	0.00123272	4875.69	5424.42	11203.7	yes	no	no	no	no	no	no	no	yes	no	0	1
ENSG00000188157	AGRN	-0.392619	0.184879	0.287621	0.383641	0.68024	0.000796825	322.513	198.505	354.231	yes	no	no	no	no	no	no	no	no	no	0	0
ENSG00000188257	PLA2G2A	0.619558	0.0055333	0.0405313	0.910754	-0.579027	0.000475559	78238.2	120148	83266.2	yes	no	no	no	no	no	no	no	yes	yes	0	2
ENSG00000188730	VWC2	0.915072	0.00132439	1.48113	8.56083e-08	0.566062	0.0124549	39.9272	80.3205	124.905	yes	no	no	no	no	no	no	no	no	no	0	0
ENSG00000188770	OPTC	0.246163	0.656362	-0.496305	0.331851	-0.742468	0.0639837	4.01547	4.04167	2.44008	yes	no	no	no	no	no	no	no	no	no	0	0
ENSG00000188783	PRELP	0.678322	0.00260343	0.279405	0.305008	-0.398917	0.0263928	131157	181672	160521	yes	no	no	no	no	no	no	no	yes	yes	0	2
ENSG00000189171	S100A13	0.199035	0.298442	-0.239896	0.213281	-0.43893	0.000252936	3656.3	4492.2	3153.61	yes	no	no	no	no	no	no	no	no	yes	0	1
ENSG00000189320	FAM180A	0.0848419	0.865867	1.37589	3.74541e-05	1.29105	6.79292e-07	167.693	146.587	382.019	yes	no	no	no	no	no	no	no	no	no	0	0
ENSG00000196136	SERPINA3	0.229983	0.44793	-0.365704	0.20648	-0.595686	0.00171844	39423	44233.9	28553.7	yes	yes	yes	yes	yes	no	yes	yes	yes	yes	6	2
ENSG00000196569	LAMA2	0.0979748	0.710383	0.504979	0.012907	0.407004	0.00578795	575.723	589.998	833.299	yes	no	yes	no	no	no	no	no	no	no	1	0
ENSG00000196611	MMP1	-2.35626	3.85542e-08	-0.861972	0.0811551	1.49429	0.000460884	215.901	10.6217	51.7485	yes	no	yes	yes	no	no	no	no	yes	yes	2	2
ENSG00000196878	LAMB3	-0.0523136	0.901069	0.471306	0.136401	0.523619	0.0209472	186.012	155.882	232.905	yes	no	no	yes	no	no	no	no	no	no	1	0
ENSG00000196954	CASP4	-1.96743	2.72465e-24	-1.03997	4.15041e-07	0.927464	7.20418e-10	982.373	250.369	482.858	yes	no	no	no	no	no	no	no	no	no	0	0
ENSG00000197249	SERPINA1	0.475364	0.0799425	-0.127774	0.725657	-0.603138	0.00192306	81666.3	105160	69299.2	yes	no	yes	yes	no	no	no	yes	no	yes	3	1
ENSG00000197253	TPSB2	-1.94689	1.33744e-05	-0.0651223	0.93208	1.88177	5.99099e-05	58.2965	1.77174	31.3771	yes	no	no	no	no	no	no	no	no	no	0	0
ENSG00000197461	PDGFA	-0.791961	0.000233627	-0.325324	0.204637	0.466637	0.00591432	490.764	237.055	329.757	yes	no	no	no	no	no	no	no	no	no	0	0
ENSG00000197635	DPP4	-0.726531	0.0485542	0.298315	0.51127	1.02485	0.000267055	669.879	332.752	662.31	yes	no	yes	yes	no	no	no	no	no	no	2	0
ENSG00000197646	PDCD1LG2	-0.376115	0.148417	0.316653	0.254821	0.692768	5.52231e-05	50.8631	42.0128	72.5438	yes	no	no	no	no	no	no	no	no	no	0	0
ENSG00000197766	CFD	-1.20908	0.010239	0.386581	0.513296	1.59566	0.000897358	56.6642	6.66809	70.2382	yes	yes	yes	yes	yes	no	no	no	yes	yes	4	2
ENSG00000197859	ADAMTSL2	0.954619	0.00351356	0.310273	0.456941	-0.644346	0.0186359	1928.32	2937.78	2142.57	yes	no	no	no	no	no	no	no	no	no	0	0
ENSG00000198189	HSD17B11	-1.44321	3.49988e-09	-0.379941	0.210055	1.06327	1.87295e-08	378.378	124.482	291.235	yes	no	no	no	no	no	no	no	no	no	0	0
ENSG00000198223	CSF2RA	-0.510869	0.208292	0.291469	0.536346	0.802338	0.00813783	45.6859	26.9209	40.0385	yes	no	no	no	no	no	no	no	no	no	0	0
ENSG00000198598	MMP17	-1.54928	2.32085e-05	-0.565025	0.19463	0.984253	0.00242165	38.9958	8.16387	17.1043	yes	no	no	no	no	no	no	no	no	no	0	0
ENSG00000198759	EGFL6	-1.55284	0.000685647	-0.469602	0.410506	1.08324	0.0339879	33.0455	2.2514	9.35298	yes	no	no	no	no	no	no	no	no	no	0	0
ENSG00000203747	FCGR3A	-1.52613	0.000477367	0.325886	0.58334	1.85202	2.51859e-06	742.802	111.138	611.194	yes	no	yes	no	yes	no	no	no	no	no	2	0
ENSG00000204291	COL15A1	1.02638	0.000463589	1.4853	2.75983e-07	0.45892	0.071147	3190.14	7099.41	9694.13	yes	no	yes	yes	no	no	no	no	no	yes	2	1
ENSG00000204580	DDR1	0.255521	0.474416	-0.16291	0.690992	-0.418431	0.092522	205.94	217.179	160.606	yes	no	no	no	no	no	no	no	no	no	0	0
ENSG00000204866	IGFL2	0.205006	0.717024	1.16888	0.00552722	0.963875	0.00690727	3.52724	3.73235	10.3919	yes	no	no	no	no	no	no	no	no	no	0	0
ENSG00000205403	CFI	1.06454	0.000336964	1.60238	3.95901e-08	0.537849	0.0332186	606.306	1283.47	1891.26	yes	no	yes	yes	yes	no	no	yes	yes	no	4	1
ENSG00000206150	RNASE13	0.66567	0.0705297	-0.00695189	0.991142	-0.672622	0.0196277	11.1234	11.5223	8.78921	yes	no	no	no	no	no	no	no	no	no	0	0
ENSG00000206258	TNXB	-0.241665	0.700626	0.700511	0.181722	0.942175	0.0699187	782.628	706.191	1811.26	yes	no	yes	yes	no	no	no	no	yes	yes	2	2
ENSG00000206372	C2	0.1068	0.804721	0.906739	0.00366596	0.799938	0.00076852	110.415	109.426	213.065	yes	yes	yes	yes	yes	no	no	no	no	yes	4	1
ENSG00000211445	GPX3	-1.90516	1.31377e-11	-2.60716	3.38013e-20	-0.702002	0.00351885	377549	63627.5	38834.2	yes	yes	yes	yes	yes	no	no	yes	no	yes	5	1
ENSG00000215522	DDR1	0.192067	0.681235	-0.618864	0.11481	-0.810931	0.00532218	67.748	95.6094	62.9179	yes	no	no	no	no	no	no	no	no	no	0	0
ENSG00000215853	RPTN	0.18461	0.774929	1.61574	0.00034409	1.43113	0.000942954	0.60202	2.16648	7.70402	yes	no	no	no	no	no	no	no	no	no	0	0
ENSG00000216490	IFI30	-1.44386	3.42062e-05	0.176795	0.733122	1.62065	6.93683e-09	1073.87	213.206	695.699	yes	no	no	no	no	no	no	no	no	no	0	0
ENSG00000219438	FAM19A5	-0.447564	0.051978	0.0431508	0.901876	0.490715	0.00314031	260.859	158.216	224.508	yes	no	no	no	no	no	no	no	no	no	0	0
ENSG00000223953	C1QTNF5	-0.235025	0.506855	0.65562	0.0306808	0.890646	3.20255e-05	484.138	304.948	550.061	yes	no	no	no	no	no	yes	no	no	no	1	0
ENSG00000226560	C2	0.105775	0.805961	0.906549	0.00355173	0.800774	0.000719504	110.684	109.605	213.556	yes	yes	yes	yes	yes	no	no	no	no	yes	4	1
ENSG00000229859	PGA3	-1.59484	0.000324953	-0.0151873	0.98467	1.57965	0.000157334	7.83327	1.47344	5.939	yes	no	no	no	no	no	no	no	no	no	0	0
ENSG00000231543	C2	0.111038	0.796151	0.9147	0.00331171	0.803663	0.000711513	110.268	109.398	214.024	yes	yes	yes	yes	yes	no	no	no	no	yes	4	1
ENSG00000231608	TNXB	-0.133969	0.843265	1.23759	0.00908049	1.37155	0.00375256	270.405	396.257	984.878	yes	no	yes	yes	no	no	no	no	yes	yes	2	2
ENSG00000234078	DDR1	0.192067	0.681235	-0.618864	0.11481	-0.810931	0.00532218	67.748	95.6094	62.9179	yes	no	no	no	no	no	no	no	no	no	0	0
ENSG00000234729	AGER	0.154611	0.713707	-0.299412	0.455117	-0.454023	0.089145	7.37188	8.10145	5.48627	yes	no	no	no	no	no	no	no	no	no	0	0
ENSG00000235017	C2	0.1068	0.804721	0.906739	0.00366596	0.799938	0.00076852	110.415	109.426	213.065	yes	yes	yes	yes	yes	no	no	no	no	yes	4	1
ENSG00000235696	C2	0.0803507	0.866002	1.05153	0.00118046	0.971178	9.48748e-05	116.239	117.722	274.887	yes	yes	yes	yes	yes	no	no	no	no	yes	4	1
ENSG00000235708	COL11A2	1.36678	0.00318599	0.49182	0.387174	-0.874964	0.0817452	2323.9	15147.1	5950.85	yes	no	no	no	no	no	no	no	yes	yes	0	2
ENSG00000240053	LY6G5B	0.269786	0.344886	-0.139329	0.682275	-0.409115	0.0364207	102.925	87.5881	63.2897	yes	no	no	no	no	no	no	no	no	no	0	0
ENSG00000241253	CFB	-0.0692721	0.894673	-0.799493	0.0334704	-0.730221	0.0142403	20.8489	73.6303	13.5863	yes	no	yes	yes	yes	no	yes	yes	yes	yes	5	2
ENSG00000243509	TNFRSF6B	-2.29937	3.81849e-12	-1.64244	1.83598e-06	0.65693	0.0356342	281.631	20.1814	35.485	yes	no	no	no	no	no	no	no	no	no	0	0
ENSG00000243897	EGFL8	1.11336	0.0193574	-0.442825	0.446388	-1.55619	0.000661381	2.79138	8.17325	1.59551	yes	no	no	no	no	no	no	no	no	no	0	0
ENSG00000248099	INSL3	0.313415	0.53644	-0.331797	0.535126	-0.645212	0.0876632	3.28776	3.31401	2.05869	yes	no	no	no	no	no	no	no	no	no	0	0
ENSG00000250722	SEPP1	-0.634048	0.0250292	0.0228084	0.961499	0.656856	0.00201773	3603.18	2037.88	3527.28	yes	no	yes	yes	no	no	no	no	no	no	2	0
ENSG00000256713	PGA5	-0.702561	0.172368	0.640621	0.228114	1.34318	0.00306077	3.23434	1.04727	4.7154	yes	no	no	no	no	no	no	no	no	no	0	0
ENSG00000259384	GH1	-0.734862	0.00468567	-1.19903	2.28786e-06	-0.464172	0.030177	46.6125	24.268	17.8021	yes	no	no	no	no	no	no	no	no	no	0	0
ENSG00000261857	MIA	1.12747	2.42955e-06	0.63021	0.0165243	-0.497261	0.0118303	5535.39	13412.9	8126.01	yes	no	no	no	no	no	no	no	yes	yes	0	2
ENSG00000262484	CCER2	-0.0514646	0.936876	-0.79802	0.0752374	-0.746555	0.0534646	4.90152	3.15877	1.59663	yes	no	no	no	no	no	no	no	no	no	0	0
ENSG00000266524	GDF10	1.46158	5.59276e-08	0.948506	0.00098002	-0.513072	0.0283308	7532.33	22994	14909.7	yes	no	no	no	no	no	no	no	no	no	0	0
ENSG00000267206	LCN6	-1.02983	0.0218191	0.497473	0.336857	1.5273	0.00190217	3.87228	0.369664	7.45579	yes	no	no	no	no	no	no	no	no	no	0	0
ENSG00000271447	MMP28	-0.596249	0.182609	0.608893	0.181721	1.20514	0.000359652	12.0876	5.62196	16.3748	yes	no	no	no	no	no	no	no	no	no	0	0
ENSG00000273259	SERPINA3	0.297644	0.211591	-0.163109	0.564562	-0.460753	0.00422946	65069.4	76983.4	56402	yes	yes	yes	yes	yes	no	yes	yes	yes	yes	6	2
ENSG00000274000	LILRA2	-1.32564	0.00432198	0.537935	0.331182	1.86357	2.1069e-05	14.133	2.08936	13.8007	yes	no	no	no	no	no	no	no	no	no	0	0
ENSG00000274113	LILRA5	-1.03574	0.03174	-0.0940073	0.895858	0.941737	0.0747754	1.88061	0.397706	1.27565	yes	no	no	no	no	no	no	no	no	no	0	0
ENSG00000274233	CCL5	-0.591777	0.195128	0.432218	0.391041	1.024	0.00417124	20.2535	11.6306	26.2254	yes	no	no	no	no	no	no	no	no	no	0	0
ENSG00000274619	CFD	-1.03509	0.0132066	0.808192	0.0703602	1.84328	4.47435e-08	252.761	74.1667	463.583	yes	yes	yes	yes	yes	no	no	no	yes	yes	4	2
ENSG00000274669	LILRB1	-1.05564	0.028797	0.109897	0.879752	1.16553	0.0201876	3.96024	0.62258	3.82848	yes	no	no	no	no	no	no	no	no	no	0	0
ENSG00000274736	CCL23	-1.07025	0.0112522	-0.0457454	0.946539	1.02451	0.0456807	3.60717	0.165289	1.58913	yes	no	no	no	no	no	no	no	no	no	0	0
ENSG00000274843	MUC20	0.226391	0.63626	-0.809095	0.0398861	-1.03549	0.000617452	40.7712	38.7574	15.6829	yes	no	no	no	no	no	no	no	no	no	0	0
ENSG00000275290	LILRA2	-1.1836	0.0113671	0.503953	0.362789	1.68755	8.0482e-05	4.54015	1.18152	5.47353	yes	no	no	no	no	no	no	no	no	no	0	0
ENSG00000275302	CCL4	-0.677732	0.184836	0.657002	0.210095	1.33473	0.00232247	5.18879	3.13305	10.5804	yes	no	no	no	no	no	no	no	no	no	0	0
ENSG00000275365	MMP11	-0.689354	0.142384	0.0941305	0.8895	0.783484	0.0570721	138.169	57.9651	119.157	yes	no	no	no	no	no	no	no	no	no	0	0
ENSG00000275395	FCGBP	-1.08643	0.000798539	-0.13257	0.785721	0.953863	0.000243164	224.935	80.5425	177.602	yes	no	yes	yes	no	no	no	no	no	no	2	0
ENSG00000275404	LILRA5	-1.37225	0.00330292	-0.390009	0.51229	0.982238	0.0581401	3.12132	0.392139	0.927682	yes	no	no	no	no	no	no	no	no	no	0	0
ENSG00000275501	MUC20	-0.126654	0.835369	0.550861	0.265926	0.677515	0.0939626	9.53869	9.32882	12.5495	yes	no	no	no	no	no	no	no	no	no	0	0
ENSG00000276583	MUC20	-0.126654	0.835369	0.550861	0.265926	0.677515	0.0939626	9.53869	9.32882	12.5495	yes	no	no	no	no	no	no	no	no	no	0	0
ENSG00000277236	CCL14	-0.962136	0.0488537	-0.101888	0.888807	0.860248	0.0861089	243.428	49.8615	117.428	yes	no	no	yes	no	no	no	no	yes	yes	1	2
ENSG00000277632	CCL3	-1.45695	0.000690394	0.344513	0.54512	1.80146	1.8681e-06	41.6003	9.16229	39.023	yes	no	no	no	no	no	no	no	no	no	0	0
ENSG00000277753	MUC20	0.151134	0.77597	-0.813807	0.0459921	-0.964941	0.00261326	53.3042	44.0416	23.9656	yes	no	no	no	no	no	no	no	no	no	0	0
ENSG00000277807	LILRB1	-1.95915	1.13138e-05	0.00742294	0.993281	1.96657	7.05119e-06	26.8427	1.43942	15.7371	yes	no	no	no	no	no	no	no	no	no	0	0
ENSG00000278006	CCL18	-0.403839	0.382073	0.67167	0.106963	1.07551	0.0266022	1.22044	0.596532	7.01574	yes	no	no	no	no	no	no	no	yes	no	0	1
ENSG00000278114	MUC20	-0.126654	0.835369	0.550861	0.265926	0.677515	0.0939626	9.53869	9.32882	12.5495	yes	no	no	no	no	no	no	no	no	no	0	0
ENSG00000278167	CCL18	-2.55043	5.2782e-09	-0.615619	0.254894	1.93481	1.48525e-05	100.542	2.20759	18.1193	yes	no	no	no	no	no	no	no	yes	no	0	1
ENSG00000278355	LILRA5	-1.37225	0.00330292	-0.390009	0.51229	0.982238	0.0581401	3.12132	0.392139	0.927682	yes	no	no	no	no	no	no	no	no	no	0	0
ENSG00000278634	LILRA2	-0.608301	0.254457	0.639634	0.233042	1.24794	0.00927731	3.3659	1.22426	3.36374	yes	no	no	no	no	no	no	no	no	no	0	0
ENSG00000278843	MMP28	-0.921204	0.0523336	0.567733	0.284768	1.48894	0.00031547	18.7437	4.9321	23.419	yes	no	no	no	no	no	no	no	no	no	0	0
ENSG00000281123	FCGBP	-1.45488	0.000165737	0.0604316	0.926552	1.51531	3.06404e-06	120.422	36.3984	114.906	yes	no	yes	yes	no	no	no	no	no	no	2	0
ENSG00000281244	ADAMTS13	0.187807	0.516767	-0.238848	0.41513	-0.426656	0.0203594	67.8254	66.3793	49.748	yes	no	no	no	no	no	no	no	no	no	0	0
ENSG00000000003	TSPAN6	0.854065	1.45046e-06	0.449904	0.022197	-0.404161	0.00387866	1957.36	4191.43	3070.22	no	no	no	no	no	no	no	no	no	no	0	0
ENSG00000000938	FGR	-0.986973	0.00399159	0.40838	0.323301	1.39535	1.08771e-07	94.6982	35.1868	86.8179	no	no	no	no	no	no	no	no	no	no	0	0
ENSG00000001561	ENPP4	-0.433135	0.187615	0.628285	0.046934	1.06142	1.20811e-06	63.8404	50.4259	100.611	no	no	no	no	no	no	no	no	no	no	0	0
ENSG00000002746	HECW1	0.504381	0.0248947	0.0602703	0.860015	-0.444111	0.00772552	125.729	170.566	125.562	no	no	no	no	no	no	no	no	no	no	0	0
ENSG00000002933	TMEM176A	1.52903	0.000108328	0.799814	0.071182	-0.729213	0.0536049	106.928	378.949	205.089	no	no	no	no	no	no	no	no	no	no	0	0
ENSG00000003147	ICA1	-0.235456	0.451188	0.346918	0.25006	0.582374	0.00303226	97.9435	79.631	120.38	no	no	no	no	no	no	no	no	no	no	0	0
ENSG00000003400	CASP10	-1.29348	0.000138447	-0.222982	0.640648	1.0705	0.000125852	84.0174	21.476	60.7842	no	no	no	no	no	no	no	no	no	no	0	0
ENSG00000004776	HSPB6	0.949765	7.39271e-05	0.478949	0.0780287	-0.470816	0.0160512	945.558	1756.92	1236.2	no	no	no	no	no	no	no	no	no	no	0	0
ENSG00000004846	ABCB5	-0.653789	0.164264	0.215458	0.72027	0.869247	0.0281378	11.7851	5.8401	13.9205	no	no	no	no	no	no	no	no	no	no	0	0
ENSG00000004948	CALCR	-0.615476	0.24514	1.12511	0.0186771	1.74058	0.000191842	1.69013	0.538654	9.21146	no	no	no	no	no	no	no	no	no	no	0	0
ENSG00000005020	SKAP2	-0.478962	0.0482171	0.066486	0.852216	0.545448	0.00174573	292.79	237.138	354.052	no	no	no	no	no	no	no	no	no	no	0	0
ENSG00000005059	CCDC109B	-0.738476	4.21249e-05	-0.279835	0.195407	0.45864	0.000909411	351.787	225.219	313.84	no	no	no	no	no	no	no	no	no	no	0	0
ENSG00000005102	MEOX1	-0.975491	0.0277304	0.885768	0.0541208	1.86126	2.73974e-07	47.6108	15.4226	85.7277	no	no	no	no	no	no	no	no	no	no	0	0
ENSG00000005249	PRKAR2B	-1.42086	5.42105e-06	-0.543178	0.138984	0.877681	0.000759139	92.25	35.9795	57.6949	no	no	no	no	no	no	no	no	no	no	0	0
ENSG00000005379	BZRAP1	0.207922	0.28515	-0.307456	0.101726	-0.515378	1.77989e-05	748.06	755.242	551.503	no	no	no	no	no	no	no	no	no	no	0	0
ENSG00000005513	SOX8	0.943433	7.7216e-05	0.464946	0.0876103	-0.478487	0.0135672	867.706	1595.53	1171.26	no	no	no	no	no	no	no	no	no	no	0	0
ENSG00000005884	ITGA3	-0.374441	0.1002	0.00631135	0.987059	0.380752	0.0212263	347.431	214.127	313.97	no	no	no	no	no	no	no	no	no	no	0	0
ENSG00000005961	ITGA2B	0.394517	0.268554	-0.417617	0.25671	-0.812134	0.000871159	77.4371	92.6147	47.424	no	no	no	no	no	no	no	no	no	no	0	0
ENSG00000005981	ASB4	0.114231	0.768608	-0.479461	0.127324	-0.593693	0.00718766	32.6895	30.5385	19.3276	no	no	no	no	no	no	no	no	no	no	0	0
ENSG00000006071	ABCC8	0.574954	0.0849047	-0.0828081	0.865386	-0.657762	0.00916015	146.368	162.288	104.801	no	no	no	no	no	no	no	no	no	no	0	0
ENSG00000006118	TMEM132A	-1.1169	0.00411152	0.222622	0.6796	1.33952	2.65851e-05	34.1571	8.12649	23.2814	no	no	no	no	no	no	no	no	no	no	0	0
ENSG00000006327	TNFRSF12A	0.430214	0.261155	1.1792	0.000416277	0.748986	0.00623446	236.4	261.971	425.065	no	no	no	no	no	no	no	no	no	no	0	0
ENSG00000006451	RALA	-0.451277	0.0137521	0.120463	0.623387	0.57174	7.43109e-06	324.347	247.374	365.46	no	no	no	no	no	no	no	no	no	no	0	0
ENSG00000006534	ALDH3B1	-0.366031	0.0863789	0.266343	0.257498	0.632374	9.03266e-06	410.086	251.71	398.161	no	no	no	no	no	no	no	no	no	no	0	0
ENSG00000006740	ARHGAP44	-0.0750805	0.877334	0.724888	0.0378001	0.799968	0.00220413	73.4223	63.7699	103.873	no	no	no	no	no	no	no	no	no	no	0	0
ENSG00000006747	SCIN	0.345719	0.131607	-0.117715	0.690366	-0.463434	0.00353654	3325.58	4492.62	3135.72	no	no	no	no	no	no	no	no	no	no	0	0
ENSG00000007129	CEACAM21	-0.990102	0.0411648	-0.0656554	0.931201	0.924446	0.055993	3.56822	1.06228	1.9494	no	no	no	no	no	no	no	no	no	no	0	0
ENSG00000007255	TRAPPC6A	-0.460279	0.00922332	-0.840128	8.14131e-07	-0.379849	0.00412832	218.775	151.914	108.1	no	no	no	no	no	no	no	no	no	no	0	0
ENSG00000007264	MATK	-0.192952	0.740453	1.21525	0.00451714	1.4082	8.40889e-05	7.34774	5.75451	19.2781	no	no	no	no	no	no	no	no	no	no	0	0
ENSG00000007908	SELE	-1.98041	9.93667e-06	0.696766	0.185831	2.67718	2.27476e-09	38.8478	2.07111	68.1086	no	no	no	no	no	no	no	no	no	no	0	0
ENSG00000007933	FMO3	-0.948216	0.0266382	-0.0153976	0.983038	0.932818	0.0127805	20.6647	9.03065	22.2342	no	no	no	no	no	no	no	no	no	no	0	0
ENSG00000007968	E2F2	-0.489673	0.350803	0.288159	0.630739	0.777832	0.0791682	5.79793	3.15362	3.37513	no	no	no	no	no	no	no	no	no	no	0	0
ENSG00000008226	DLEC1	0.196601	0.597584	-0.282222	0.444948	-0.478823	0.0484401	35.6797	34.5631	23.4689	no	no	no	no	no	no	no	no	no	no	0	0
ENSG00000008256	CYTH3	-0.103422	0.71167	0.668116	0.00136127	0.771538	1.15284e-07	545.37	433.267	759.264	no	no	no	no	no	no	no	no	no	no	0	0
ENSG00000008735	MAPK8IP2	-0.190724	0.501881	-0.848919	0.0002272	-0.658195	0.000127197	56.1303	42.3114	26.8135	no	no	no	no	no	no	no	no	no	no	0	0
ENSG00000009790	TRAF3IP3	-1.42893	0.00157222	0.0416069	0.956534	1.47054	0.000630029	14.2121	3.38262	13.4268	no	no	no	no	no	no	no	no	no	no	0	0
ENSG00000010030	ETV7	-1.80837	5.19963e-11	-1.21201	2.71688e-05	0.596358	0.0175911	47.7176	10.4593	16.1595	no	no	no	no	no	no	no	no	no	no	0	0
ENSG00000010327	STAB1	-0.725973	0.0216403	0.626024	0.0611751	1.352	3.05474e-09	1267.48	424.227	1148.16	no	no	no	no	no	no	no	no	no	no	0	0
ENSG00000010610	CD4	0.594904	0.0430999	1.29554	2.08581e-06	0.700632	0.00122028	442.37	564.208	907.961	no	no	no	no	no	no	no	no	no	no	0	0
ENSG00000010671	BTK	-1.17192	0.00657233	0.67335	0.165013	1.84527	3.49256e-07	47.4054	13.3443	65.036	no	no	no	no	no	no	no	no	no	no	0	0
ENSG00000010810	FYN	-0.6349	0.00148215	0.143707	0.598617	0.778607	4.29615e-08	418.701	224.195	405.924	no	no	no	no	no	no	no	no	no	no	0	0
ENSG00000010932	FMO1	-1.65239	8.76371e-05	-0.574078	0.258479	1.07831	0.00757871	46.1274	6.97914	16.6243	no	no	no	no	no	no	no	no	no	no	0	0
ENSG00000011052	NME2	0.0752684	0.859752	0.562355	0.0744788	0.487087	0.0397663	132.344	153.684	204.697	no	no	no	no	no	no	no	no	no	yes	0	1
ENSG00000011083	SLC6A7	-0.273845	0.643491	0.832515	0.0877458	1.10636	0.00906843	2.29173	1.60445	3.44961	no	no	no	no	no	no	no	no	no	no	0	0
ENSG00000011198	ABHD5	-0.49963	0.0116094	0.0677791	0.817151	0.56741	5.1627e-05	76.5445	53.4371	68.7567	no	no	no	no	no	no	no	no	no	no	0	0
ENSG00000011347	SYT7	-1.2708	0.0056551	0.127174	0.855597	1.39798	0.00129478	18.4473	3.59439	12.8591	no	no	no	no	no	no	no	no	no	no	0	0
ENSG00000011426	ANLN	-0.900425	0.00997963	0.0161381	0.978643	0.916563	0.00102984	86.7728	31.553	59.0387	no	no	no	no	no	no	no	no	no	no	0	0
ENSG00000011600	TYROBP	-1.31436	0.00125959	0.556859	0.249595	1.87122	3.58672e-08	449.642	91.6195	429.757	no	no	no	no	no	no	no	no	no	no	0	0
ENSG00000011677	GABRA3	-0.121398	0.859848	1.17493	0.0132181	1.29633	0.00452074	1.20128	0.676835	5.18799	no	no	no	no	no	no	no	no	no	no	0	0
ENSG00000012779	ALOX5	-0.828479	0.0679045	0.690483	0.148964	1.51896	3.3024e-05	18.5406	6.99003	23.3871	no	no	no	no	no	no	no	no	no	no	0	0
ENSG00000013810	TACC3	-0.482142	0.0770528	0.096108	0.800485	0.57825	0.00329572	97.0496	51.0442	72.6722	no	no	no	no	no	no	no	no	no	no	0	0
ENSG00000015133	CCDC88C	-0.737469	0.0947384	0.446249	0.373019	1.18372	0.000779348	23.2029	10.0429	24.915	no	no	no	no	no	no	no	no	no	no	0	0
ENSG00000015285	WAS	-0.891299	0.0103451	0.28584	0.519552	1.17714	1.02198e-05	46.5775	16.6074	42.4939	no	no	no	no	no	no	no	no	no	no	0	0
ENSG00000015475	BID	-0.826885	0.00841781	0.132437	0.771432	0.959322	5.8664e-05	129.486	54.3205	105.221	no	no	no	no	no	no	no	no	no	no	0	0
ENSG00000016391	CHDH	0.0412606	0.873327	-0.392315	0.0360343	-0.433576	0.000729563	733.978	740.208	526.867	no	no	no	no	no	no	no	no	no	no	0	0
ENSG00000017483	SLC38A5	-0.0931489	0.851215	0.42835	0.290001	0.521499	0.0796648	133.683	102.788	149.052	no	no	no	no	no	no	no	no	no	no	0	0
ENSG00000018236	CNTN1	-1.82032	1.83602e-05	-0.664477	0.187154	1.15584	0.00511554	121.011	10.9049	27.883	no	no	yes	yes	no	no	no	no	no	no	2	0
ENSG00000018280	SLC11A1	-1.49231	3.90279e-05	-0.511115	0.245984	0.981191	0.00187433	159.881	35.1048	73.8941	no	no	no	no	no	no	no	no	no	no	0	0
ENSG00000018510	AGPS	-0.0821007	0.726852	0.40471	0.0269386	0.48681	8.55416e-05	477.659	449.613	649.328	no	no	no	no	no	no	no	no	no	no	0	0
ENSG00000019169	MARCO	-1.0961	0.0128418	0.799313	0.0933647	1.89542	3.04662e-07	581.875	142.751	801.458	no	no	yes	no	no	no	yes	no	no	no	2	0
ENSG00000019505	SYT13	1.83817	7.98576e-08	2.43276	1.00651e-12	0.594591	0.0621014	29.4333	153.323	236.269	no	no	no	no	no	no	no	no	no	no	0	0
ENSG00000019582	CD74	-1.34327	1.23529e-05	0.419234	0.270068	1.76251	4.57573e-13	5067.05	1448.55	5541.34	no	no	no	no	no	no	no	no	no	no	0	0
ENSG00000019991	HGF	-1.54842	0.000183938	0.175529	0.776451	1.72395	1.70493e-06	29.366	5.13655	22.7704	no	no	no	no	no	no	no	no	yes	no	0	1
ENSG00000020181	GPR124	-0.106755	0.809411	0.774379	0.0181482	0.881134	0.000288889	337.227	218.41	442.046	no	no	no	no	no	no	no	no	no	no	0	0
ENSG00000021300	PLEKHB1	1.45066	1.26638e-07	0.943314	0.00132032	-0.507348	0.0341646	380.232	1136.64	668.903	no	no	no	no	no	no	no	no	no	no	0	0
ENSG00000021461	CYP3A43	0.144488	0.783549	-0.843287	0.0390789	-0.987775	0.00228279	7.4813	7.32969	2.80564	no	no	no	no	no	no	no	no	no	no	0	0
ENSG00000021488	SLC7A9	1.01189	0.00105944	0.499355	0.166025	-0.512531	0.0330263	5.8532	11.3205	7.77672	no	no	no	no	no	no	no	no	no	no	0	0
ENSG00000021645	NRXN3	0.636541	0.156029	1.55238	0.000102637	0.915843	0.00928852	6.58495	17.7535	34.0517	no	no	no	no	no	no	no	no	no	no	0	0
ENSG00000023445	BIRC3	-0.678819	0.0105222	-0.0337981	0.938773	0.645021	0.0012982	135.757	80.0926	140.331	no	no	no	no	no	no	no	no	no	no	0	0
ENSG00000023902	PLEKHO1	-0.987871	3.0063e-06	-0.0864811	0.792595	0.901389	9.8128e-09	336.035	126.868	224.121	no	no	no	no	no	no	no	no	no	no	0	0
ENSG00000024526	DEPDC1	-1.12592	0.00882776	0.0349165	0.96125	1.16084	0.00229622	11.6001	4.46604	9.38046	no	no	no	no	no	no	no	no	no	no	0	0
ENSG00000025708	TYMP	-0.594285	0.0562018	0.483799	0.148058	1.07808	8.56189e-07	554.96	252.315	592.407	no	no	no	yes	no	no	no	no	no	no	1	0
ENSG00000026751	SLAMF7	-0.762255	0.13429	0.801577	0.1167	1.56383	0.000530186	4.72966	2.00543	11.6378	no	no	no	no	no	no	no	no	no	no	0	0
ENSG00000029153	ARNTL2	-0.373605	0.261297	0.856234	0.00391648	1.22984	6.95596e-09	202.007	153.534	381.704	no	no	no	no	no	no	no	no	no	no	0	0
ENSG00000029534	ANK1	-0.973258	0.0250292	0.293512	0.602194	1.26677	0.00057817	20.382	7.69146	15.5766	no	no	no	no	no	no	no	no	no	no	0	0
ENSG00000030110	BAK1	0.239932	0.255506	0.664842	0.000309588	0.42491	0.00160014	107.921	117.044	149.941	no	no	no	no	no	no	no	no	no	no	0	0
ENSG00000033867	SLC4A7	-0.301913	0.212641	0.116921	0.701074	0.418834	0.0121763	243.307	199.963	269.063	no	no	no	no	no	no	no	no	no	no	0	0
ENSG00000034510	TMSB10	-1.01301	3.62843e-05	-0.168126	0.62894	0.844884	5.6693e-06	4230.25	1418.46	2506.46	no	no	no	no	no	no	no	no	no	no	0	0
ENSG00000035403	VCL	0.0335606	0.865261	0.45232	0.000796067	0.41876	8.67817e-06	1467.72	1444.52	1879.75	no	no	no	yes	no	no	no	no	no	no	1	0
ENSG00000038210	PI4K2B	-0.419755	0.0459362	0.0847699	0.773919	0.504525	0.000669647	160.914	153.481	214.636	no	no	no	no	no	no	no	no	no	no	0	0
ENSG00000038945	MSR1	-1.15775	0.00236287	0.775442	0.0619446	1.93319	1.99897e-10	336.763	88.8865	432.692	no	no	no	no	no	no	no	no	no	no	0	0
ENSG00000039560	RAI14	0.292061	0.285352	0.93598	6.42627e-05	0.643919	0.000254809	557.614	658.944	1060.47	no	no	no	no	no	no	no	no	no	no	0	0
ENSG00000040341	STAU2	-0.104676	0.612027	0.280669	0.116241	0.385346	0.000902331	240.192	232.372	300.907	no	no	no	no	no	no	no	no	no	no	0	0
ENSG00000041353	RAB27B	-1.32875	0.00199572	0.0696483	0.921459	1.3984	0.000274855	13.9417	5.61603	17.1278	no	no	no	no	no	no	no	no	no	no	0	0
ENSG00000043462	LCP2	-1.49349	0.00035276	0.354313	0.520836	1.8478	3.13195e-07	82.9298	13.7352	73.1352	no	no	no	no	no	no	no	no	no	no	0	0
ENSG00000043591	ADRB1	-0.662875	0.206215	0.365935	0.542089	1.02881	0.0364548	1.06195	0.489966	1.56834	no	no	no	no	no	no	no	no	no	no	0	0
ENSG00000046889	PREX2	-0.161402	0.723796	0.61601	0.0969751	0.777412	0.00440827	119.735	108.942	216.09	no	no	no	no	no	no	no	no	no	no	0	0
ENSG00000047936	ROS1	-0.539664	0.320599	0.804653	0.114722	1.34432	0.00592401	3.49423	1.76616	7.47189	no	no	no	no	no	no	no	no	no	no	0	0
ENSG00000048540	LMO3	-0.153605	0.718925	-0.688192	0.0410865	-0.534587	0.0437444	159.642	126.502	97.7233	no	no	no	no	no	no	no	no	no	no	0	0
ENSG00000048740	CELF2	-0.0673009	0.896503	1.27085	0.00021776	1.33815	4.75528e-07	135.322	109.993	321.843	no	no	no	no	no	no	no	no	no	no	0	0
ENSG00000049249	TNFRSF9	-0.109387	0.829568	1.27444	0.000242257	1.38383	1.66388e-07	11.678	10.9156	33.5214	no	no	no	no	no	no	no	no	no	no	0	0
ENSG00000049759	NEDD4L	-0.305176	0.362677	0.104397	0.804902	0.409573	0.0870682	74.3276	58.2143	74.6402	no	no	no	no	no	no	no	no	no	no	0	0
ENSG00000050344	NFE2L3	0.439417	0.323269	1.70233	3.93185e-06	1.26291	3.23369e-05	22.3205	37.6881	96.448	no	no	no	no	no	no	no	no	no	no	0	0
ENSG00000051128	HOMER3	-0.352718	0.0287796	0.137019	0.49533	0.489737	8.67817e-06	416.999	277.629	382.777	no	no	no	no	no	no	no	no	no	no	0	0
ENSG00000051180	RAD51	-0.75338	0.0325397	-0.194174	0.680562	0.559207	0.0614093	19.3011	8.47	11.8515	no	no	no	no	no	no	no	no	no	no	0	0
ENSG00000053918	KCNQ1	-1.417	0.000392173	0.301692	0.577688	1.71869	3.06837e-07	41.5058	8.67437	39.8047	no	no	no	no	no	no	no	no	no	no	0	0
ENSG00000054277	OPN3	-0.0350593	0.932176	0.462257	0.109846	0.497317	0.0142491	64.1257	57.4454	86.6852	no	no	no	no	no	no	no	no	no	no	0	0
ENSG00000054356	PTPRN	1.12651	0.00525949	0.390172	0.445408	-0.736336	0.0334874	2.92618	8.92975	6.33748	no	no	no	no	no	no	no	no	no	no	0	0
ENSG00000054523	KIF1B	0.0401687	0.851922	0.567693	9.37542e-05	0.527524	2.04218e-07	561.094	582.153	822.458	no	no	no	no	no	no	no	no	no	no	0	0
ENSG00000055813	CCDC85A	1.1233	7.37664e-08	0.732865	0.00103301	-0.39044	0.0251449	443.978	1149.12	938.076	no	no	no	no	no	no	no	no	no	no	0	0
ENSG00000056558	TRAF1	0.37022	0.0393084	-0.162396	0.460036	-0.532616	1.37806e-05	696.667	729.92	520.286	no	no	no	no	no	no	no	no	no	no	0	0
ENSG00000056998	GYG2	0.733161	0.00163739	0.219679	0.465588	-0.513482	0.00421591	175.483	343.976	236.889	no	no	no	no	no	no	no	no	no	no	0	0
ENSG00000057294	PKP2	-0.440488	0.394621	0.262389	0.657653	0.702878	0.0975155	5.48455	4.07941	6.41566	no	no	no	no	no	no	no	no	no	no	0	0
ENSG00000057657	PRDM1	-1.19014	0.00310464	0.167054	0.77724	1.35719	5.95033e-05	37.8874	12.6735	37.8424	no	no	no	no	no	no	no	no	no	no	0	0
ENSG00000057704	TMCC3	-1.39745	0.0014625	0.0566208	0.938773	1.45407	0.000306041	50.5719	9.27634	28.6406	no	no	no	no	no	no	no	no	no	no	0	0
ENSG00000059377	TBXAS1	-1.19025	0.00102307	0.52375	0.218893	1.714	2.21344e-09	74.2532	19.0525	78.8449	no	no	no	no	no	no	no	no	no	no	0	0
ENSG00000060558	GNA15	-1.32382	0.00183707	0.582705	0.242674	1.90653	1.38237e-07	46.0628	9.56603	50.6042	no	no	no	no	no	no	no	no	no	no	0	0
ENSG00000060709	RIMBP2	0.636422	0.0147535	0.152623	0.669493	-0.483799	0.0167264	101.099	157.154	117.212	no	no	no	no	no	no	no	no	no	no	0	0
ENSG00000061656	SPAG4	0.180127	0.498799	-0.441617	0.060055	-0.621744	6.99814e-05	145.683	185.868	125.308	no	no	no	no	no	no	no	no	no	no	0	0
ENSG00000061918	GUCY1B3	-0.446089	0.19047	0.565561	0.0935567	1.01165	1.05887e-05	100.206	56.4982	117.07	no	no	no	no	no	no	no	no	no	no	0	0
ENSG00000063127	SLC6A16	-1.78028	4.94347e-11	-2.42724	8.94495e-19	-0.646957	0.00660155	205.427	45.8548	27.4488	no	no	no	no	no	no	no	no	no	no	0	0
ENSG00000064195	DLX3	0.487559	0.0226318	0.938046	3.60677e-06	0.450488	0.00387224	197.931	242.773	362.278	no	no	no	no	no	no	no	no	no	no	0	0
ENSG00000064201	TSPAN32	0.0950703	0.802708	0.482708	0.106294	0.387638	0.0779413	26.1175	25.8432	37.6332	no	no	no	no	no	no	no	no	no	no	0	0
ENSG00000064218	DMRT3	-0.590902	0.176039	0.340105	0.48476	0.931008	0.0639106	1.36194	0.167713	2.36533	no	no	no	no	no	no	no	no	no	no	0	0
ENSG00000064300	NGFR	-0.713076	0.0729197	0.337784	0.476301	1.05086	0.000630029	49.6139	23.3847	67.455	no	no	no	no	no	no	no	no	no	no	0	0
ENSG00000064652	SNX24	-0.50074	0.00351029	-0.0470895	0.860887	0.45365	0.000279721	178.429	123.232	170.179	no	no	no	no	no	no	no	no	no	no	0	0
ENSG00000064655	EYA2	-1.40054	0.000283101	0.0898789	0.885372	1.49042	4.05572e-06	37.0745	7.73317	29.7546	no	no	no	no	no	no	no	no	no	no	0	0
ENSG00000064692	SNCAIP	-0.0656288	0.882549	0.868895	0.00442519	0.934523	2.92518e-05	45.6215	41.4795	82.8809	no	no	no	no	no	no	no	no	no	no	0	0
ENSG00000064763	FAR2	-1.41543	3.41001e-05	0.46466	0.262233	1.88009	1.03889e-11	56.642	12.6089	62.2059	no	no	no	no	no	no	no	no	no	no	0	0
ENSG00000064989	CALCRL	-1.92965	1.03235e-05	0.339643	0.57318	2.26929	2.59056e-08	173.569	22.439	260.007	no	no	no	no	no	no	no	no	no	no	0	0
ENSG00000065325	GLP2R	0.386934	0.267251	0.831953	0.00796563	0.445018	0.0849593	43.823	51.7818	75.2292	no	no	no	no	no	no	no	no	no	no	0	0
ENSG00000065534	MYLK	-0.669646	0.0047469	-0.245487	0.408075	0.424159	0.0245751	1150.49	684.573	958.742	no	no	no	no	no	no	no	no	no	no	0	0
ENSG00000065600	TMEM206	-0.172531	0.611633	0.482666	0.0973637	0.655197	0.000943239	62.4247	48.7758	79.3118	no	no	no	no	no	no	no	no	no	no	0	0
ENSG00000065615	CYB5R4	-0.840058	1.69934e-05	-0.3595	0.113914	0.480558	0.00160661	391.791	240.068	322.125	no	no	no	no	no	no	no	no	no	no	0	0
ENSG00000065621	GSTO2	-0.024486	0.944307	-0.583664	0.0087976	-0.559178	0.000448259	356.458	363.568	231.389	no	no	no	no	no	no	no	no	no	no	0	0
ENSG00000066056	TIE1	-0.967588	0.0167652	0.0494629	0.940201	1.01705	0.00287951	157.173	35.9556	112.55	no	no	no	no	no	no	no	no	no	no	0	0
ENSG00000066185	ZMYND12	0.441307	0.0434658	-0.143709	0.61404	-0.585016	9.95233e-05	70.591	102.63	71.3873	no	no	no	no	no	no	no	no	no	no	0	0
ENSG00000066279	ASPM	-1.25969	0.00285253	0.272182	0.636585	1.53187	2.54281e-05	37.6326	9.80754	30.3462	no	no	no	no	no	no	no	no	no	no	0	0
ENSG00000066294	CD84	-1.46024	0.000412138	0.947737	0.0342022	2.40798	1.30609e-11	248.94	49.8423	393.58	no	no	yes	no	no	no	no	no	no	no	1	0
ENSG00000066322	ELOVL1	0.0114025	0.960785	0.53211	0.000230792	0.520707	2.0877e-07	576.612	571.768	769.751	no	no	no	no	no	no	no	no	no	no	0	0
ENSG00000066336	SPI1	-1.31765	0.000645109	0.652629	0.139817	1.97028	4.35167e-10	141.156	28.755	143.364	no	no	no	no	no	no	no	no	no	no	0	0
ENSG00000066382	MPPED2	0.164327	0.537374	-0.324822	0.184829	-0.48915	0.002211	325.199	369.053	260.768	no	no	no	no	no	no	no	no	no	no	0	0
ENSG00000066405	CLDN18	0.357111	0.540234	-0.524039	0.350964	-0.88115	0.0842044	1.33531	1.61507	0.600816	no	no	no	no	no	no	no	no	no	no	0	0
ENSG00000066629	EML1	0.693212	0.00482389	1.40282	2.20782e-09	0.709612	9.64171e-05	862.833	1248.03	2071.68	no	no	no	no	no	no	no	no	no	no	0	0
ENSG00000067113	PPAP2A	-0.0492555	0.835369	0.597585	0.000258194	0.646841	1.25319e-08	638.206	591.944	928.22	no	no	no	no	no	no	no	no	no	no	0	0
ENSG00000067606	PRKCZ	1.15279	5.59185e-15	0.757221	9.82971e-07	-0.395571	0.000658268	1348.2	3006.2	2357.81	no	no	no	no	no	no	no	no	no	no	0	0
ENSG00000067715	SYT1	-1.34767	0.00382942	0.0969345	0.893653	1.4446	0.00182827	8.50721	1.33684	5.72845	no	no	no	no	no	no	no	no	no	no	0	0
ENSG00000068489	PRR11	-0.906064	0.0158253	-0.186593	0.721907	0.719471	0.0249225	39.6523	19.0871	26.5776	no	no	no	no	no	no	no	no	no	no	0	0
ENSG00000068615	REEP1	0.456663	0.324596	1.60851	3.17894e-05	1.15185	0.000383911	9.7369	13.3897	38.4628	no	no	no	no	no	no	no	no	no	no	0	0
ENSG00000068831	RASGRP2	-0.452888	0.386683	0.540108	0.298143	0.992996	0.0155733	10.513	6.0405	13.6448	no	no	no	no	no	no	no	no	no	no	0	0
ENSG00000068976	PYGM	-0.540245	0.0781511	-0.0545083	0.905341	0.485737	0.0393513	19.7292	12.4894	16.6916	no	no	no	no	no	no	no	no	no	no	0	0
ENSG00000069122	GPR116	-1.35701	0.00343756	0.622678	0.248205	1.97969	7.52869e-06	182.55	34.3691	309.992	no	no	no	yes	no	no	no	no	no	no	1	0
ENSG00000069424	KCNAB2	-0.614275	0.000614114	-0.144425	0.549904	0.46985	0.000466719	217.525	125.617	165.934	no	no	no	no	no	no	no	no	no	no	0	0
ENSG00000070190	DAPP1	-1.9171	8.76829e-06	0.504262	0.346025	2.42136	7.04143e-10	11.7991	1.5116	12.2514	no	no	no	no	no	no	no	no	no	no	0	0
ENSG00000070367	EXOC5	-0.0785677	0.659569	0.313531	0.028783	0.392099	3.9942e-05	548.472	548.574	738.862	no	no	no	no	no	no	no	no	no	no	0	0
ENSG00000070614	NDST1	-0.255562	0.28399	0.241575	0.337939	0.497136	0.0012858	697.079	459.905	660.878	no	no	no	no	no	no	no	no	no	no	0	0
ENSG00000070882	OSBPL3	0.219558	0.565732	1.21665	4.3543e-05	0.997092	1.17675e-05	151.245	150.131	312.001	no	no	no	no	no	no	no	no	no	no	0	0
ENSG00000071054	MAP4K4	-0.86053	1.52522e-05	-0.149168	0.593651	0.711363	1.45099e-06	2102.68	985.23	1622.85	no	no	no	no	no	no	no	no	no	no	0	0
ENSG00000072163	LIMS2	-0.678343	0.0231281	0.181174	0.650903	0.859517	9.72818e-05	133.882	62.9645	128.618	no	no	no	no	no	no	no	no	no	no	0	0
ENSG00000072201	LNX1	0.256814	0.475711	0.847294	0.00490887	0.59048	0.0126597	343.962	418.159	663.668	no	no	no	no	no	no	no	no	no	no	0	0
ENSG00000072310	SREBF1	0.11834	0.615552	-0.35346	0.0775492	-0.4718	0.000405163	1473.81	1267.8	1029.31	no	no	no	no	no	no	no	no	no	no	0	0
ENSG00000072401	UBE2D1	-0.294717	0.166638	0.159774	0.522787	0.454491	0.00138189	118.563	117.298	167.205	no	no	no	no	no	no	no	no	no	no	0	0
ENSG00000072571	HMMR	-0.985857	0.0195503	0.0923676	0.886858	1.07823	0.00287951	23.503	8.88726	17.2843	no	no	no	no	no	no	no	no	no	no	0	0
ENSG00000072694	FCGR2B	-1.32418	0.00255367	0.630462	0.216137	1.95464	3.13195e-07	170.69	33.6264	238.083	no	no	no	no	no	no	no	no	no	no	0	0
ENSG00000072818	ACAP1	-0.17697	0.582246	-0.937662	0.000207768	-0.760692	5.69766e-05	99.2747	78.3644	44.1826	no	no	no	no	no	no	no	no	no	no	0	0
ENSG00000072832	CRMP1	-0.972186	0.0429887	0.138337	0.841183	1.11052	0.0138093	6.76698	1.51095	6.51267	no	no	no	no	no	no	no	no	no	no	0	0
ENSG00000072858	SIDT1	-0.524728	0.261983	0.405134	0.425461	0.929862	0.0102272	11.5383	5.57638	13.2215	no	no	no	no	no	no	no	no	no	no	0	0
ENSG00000072864	NDE1	-0.396278	0.0363908	0.00266287	0.993596	0.398941	0.00327344	173.909	140.871	160.142	no	no	no	no	no	no	no	no	no	no	0	0
ENSG00000072952	MRVI1	-1.46307	2.43776e-05	-0.196516	0.69648	1.26656	9.04179e-06	70.8645	21.697	70.0331	no	no	no	no	no	no	no	no	no	no	0	0
ENSG00000073150	PANX2	-0.743731	0.0183291	-1.28153	2.36279e-05	-0.537796	0.039025	102.643	50.3547	32.2876	no	no	no	no	no	no	no	no	no	no	0	0
ENSG00000073605	GSDMB	-0.0195226	0.959957	-0.482622	0.0684074	-0.463099	0.0153571	278.535	221.352	166.975	no	no	no	no	no	no	no	no	no	no	0	0
ENSG00000073670	ADAM11	-0.626781	0.0318349	-1.3219	1.50048e-06	-0.695117	0.00177487	82.6904	40.5972	28.78	no	no	no	no	no	no	no	no	no	no	0	0
ENSG00000073711	PPP2R3A	0.0658565	0.790626	0.474648	0.00955283	0.408791	0.00172986	302.518	317.975	404.456	no	no	no	no	no	no	no	no	no	no	0	0
ENSG00000073737	DHRS9	-1.84484	3.10603e-05	-0.678401	0.193646	1.16644	0.0102158	27.7502	2.55012	6.88226	no	no	no	no	no	no	no	no	no	no	0	0
ENSG00000074181	NOTCH3	-0.575321	0.181671	0.945696	0.0197205	1.52102	1.00169e-06	398.86	147.688	652.144	no	no	no	no	no	no	no	no	no	no	0	0
ENSG00000074370	ATP2A3	0.531317	0.0182644	0.981146	4.66997e-06	0.44983	0.00714798	120.996	145.149	226.807	no	no	yes	no	no	no	no	no	no	no	1	0
ENSG00000074410	CA12	-1.90381	4.22858e-07	-0.159456	0.785333	1.74435	5.31098e-08	236.493	37.2076	144.561	no	no	no	no	no	no	no	no	no	no	0	0
ENSG00000075035	WSCD2	0.0998952	0.752356	-0.425143	0.0937595	-0.525038	0.00252953	3305.75	3188.55	2322.83	no	no	no	no	no	no	no	no	no	no	0	0
ENSG00000075340	ADD2	-0.419621	0.461858	0.648485	0.225076	1.06811	0.0335654	6.88376	3.92077	12.2469	no	no	no	no	no	no	no	no	no	no	0	0
ENSG00000075391	RASAL2	0.180902	0.526112	0.621418	0.008584	0.440515	0.013345	434.363	444.771	590.974	no	no	no	no	no	no	no	no	no	no	0	0
ENSG00000075651	PLD1	-0.038633	0.885819	0.402134	0.0374718	0.440767	0.000881103	270.078	250.097	348.059	no	no	no	no	no	no	no	no	no	no	0	0
ENSG00000075702	WDR62	0.812059	0.00049367	0.244458	0.413428	-0.567601	0.00145445	81.0047	119.57	83.142	no	no	no	no	no	no	no	no	no	no	0	0
ENSG00000075884	ARHGAP15	-1.31442	0.00056841	0.285507	0.578795	1.59992	3.12772e-07	28.8487	9.18036	31.9958	no	no	no	no	no	no	no	no	no	no	0	0
ENSG00000076344	RGS11	0.634347	0.0836554	1.46514	1.02248e-05	0.830797	0.00175617	11.3595	17.6337	33.5999	no	no	no	no	no	no	no	no	no	no	0	0
ENSG00000076356	PLXNA2	0.187179	0.582215	1.02157	0.000113612	0.834393	2.47937e-05	416.715	376.801	751.005	no	no	no	no	no	no	no	no	no	no	0	0
ENSG00000076641	PAG1	-0.141112	0.785506	0.752286	0.0601035	0.893398	0.00393125	50.9002	37.6713	83.775	no	no	no	no	no	no	no	no	no	no	0	0
ENSG00000076706	MCAM	-0.999814	0.0248978	0.81461	0.0848575	1.81442	9.2205e-07	351.173	78.5562	572.127	no	no	yes	yes	no	no	no	no	no	no	2	0
ENSG00000076944	STXBP2	-1.25647	0.000602494	-0.0762723	0.896507	1.1802	0.000103934	50.1432	14.5405	32.2839	no	no	no	no	no	no	no	no	no	no	0	0
ENSG00000077063	CTTNBP2	0.295041	0.433565	-0.506951	0.151813	-0.801992	0.00106656	871.226	1008.79	590.906	no	no	no	no	no	no	no	no	no	no	0	0
ENSG00000077420	APBB1IP	-0.974956	0.00886397	0.732889	0.0671837	1.70784	2.67504e-09	97.4315	37.537	160.617	no	no	no	no	no	no	no	no	no	no	0	0
ENSG00000077549	CAPZB	-0.0947259	0.64255	0.415637	0.010314	0.510363	3.24129e-06	2356.47	1960.46	2777.19	no	no	no	no	no	no	no	no	no	no	0	0
ENSG00000077943	ITGA8	-0.654108	0.199093	0.726716	0.154607	1.38082	0.00124076	13.9878	5.87944	27.1682	no	no	no	no	no	no	no	no	no	no	0	0
ENSG00000078018	MAP2	-0.702869	0.0865295	0.45076	0.326257	1.15363	0.000233097	27.047	14.3909	48.0262	no	no	no	no	no	no	no	no	no	no	0	0
ENSG00000078053	AMPH	-0.657538	0.015158	0.104887	0.78987	0.762425	0.000127197	135.856	80.7546	137.826	no	no	no	no	no	no	no	no	no	no	0	0
ENSG00000078124	ACER3	-0.0880862	0.781165	0.594628	0.0113017	0.682714	2.84157e-05	145.963	140.397	235.627	no	no	no	no	no	no	no	no	no	no	0	0
ENSG00000078237	C12orf5	-0.0383574	0.937117	0.730473	0.0210328	0.76883	0.000951718	49.4589	46.1136	80.6967	no	no	no	no	no	no	no	no	no	no	0	0
ENSG00000078596	ITM2A	1.26831	1.81999e-06	0.838295	0.00324763	-0.430015	0.0651161	3019.62	8676.7	5798.92	no	no	no	no	no	no	no	no	no	no	0	0
ENSG00000078795	PKD2L2	-0.264266	0.613918	-0.993648	0.020993	-0.729382	0.0601622	6.41418	4.48022	2.57831	no	no	no	no	no	no	no	no	no	no	0	0
ENSG00000078814	MYH7B	0.00320584	0.993685	-0.671961	0.00868838	-0.675167	0.000269388	193.82	138.881	84.4147	no	no	no	no	no	no	no	no	no	no	0	0
ENSG00000079215	SLC1A3	-1.54222	0.000182198	0.262296	0.651435	1.80452	3.90626e-07	90.9608	17.9885	90.0233	no	no	no	no	no	no	no	no	no	no	0	0
ENSG00000080031	PTPRH	-0.29231	0.512202	0.550741	0.177263	0.843052	0.0042277	14.1295	9.55253	19.808	no	no	no	no	no	no	no	no	no	no	0	0
ENSG00000080224	EPHA6	-0.836469	0.092869	0.319228	0.601362	1.1557	0.0113493	1.97826	1.0671	3.30679	no	no	no	no	no	no	no	no	no	no	0	0
ENSG00000080839	RBL1	-0.34638	0.113601	0.0360059	0.912552	0.382386	0.0133689	104.642	82.4368	107.058	no	no	no	no	no	no	no	no	no	no	0	0
ENSG00000080986	NDC80	-0.15881	0.684737	0.450294	0.178763	0.609104	0.00821175	37.3694	32.2143	49.764	no	no	no	no	no	no	no	no	no	no	0	0
ENSG00000081087	OSTM1	-0.234382	0.33104	0.234334	0.35362	0.468716	0.00245375	470.929	442.787	603.586	no	no	no	no	no	no	no	no	no	no	0	0
ENSG00000081181	ARG2	0.406614	0.0585895	0.827858	3.48331e-05	0.421244	0.00509227	70.4488	95.4263	121.533	no	no	no	no	no	no	no	no	no	no	0	0
ENSG00000081237	PTPRC	-1.46071	0.000152911	0.633577	0.15864	2.09428	6.21063e-11	170.83	38.4758	213.385	no	no	no	no	no	no	no	no	no	no	0	0
ENSG00000081277	PKP1	0.356879	0.414786	1.06265	0.00419121	0.705775	0.0239808	42.9676	47.3103	84.2423	no	no	no	no	no	no	no	no	no	no	0	0
ENSG00000081320	STK17B	-0.508561	0.0907694	0.633984	0.0330929	1.14255	1.9457e-08	166.057	99.0618	254.762	no	no	no	no	no	no	no	no	no	no	0	0
ENSG00000081377	CDC14B	-0.434447	0.0495909	0.138156	0.631757	0.572603	0.000213569	342.096	241.247	355.285	no	no	no	no	no	no	no	no	no	no	0	0
ENSG00000081923	ATP8B1	-0.405717	0.197163	0.465731	0.143523	0.871448	3.51886e-05	196	146.568	257.797	no	no	no	no	no	no	no	no	no	no	0	0
ENSG00000081985	IL12RB2	0.853265	0.00124337	0.414103	0.178084	-0.439163	0.043148	112.73	218.04	161.586	no	no	no	no	no	no	yes	no	no	no	1	0
ENSG00000082212	ME2	-0.380015	0.0272573	0.0682218	0.781441	0.448237	0.000193311	301.716	239.061	326.903	no	no	no	no	no	no	no	no	no	no	0	0
ENSG00000082397	EPB41L3	0.313518	0.377128	0.881794	0.00386916	0.568276	0.0199623	436.795	491.539	889.184	no	no	no	no	no	no	no	no	no	no	0	0
ENSG00000082482	KCNK2	-1.17062	0.00147836	0.407792	0.37356	1.57841	6.82571e-08	222.405	53.9759	204.382	no	no	no	no	no	no	no	no	no	no	0	0
ENSG00000082701	GSK3B	-0.305242	0.0583561	0.124975	0.531615	0.430216	8.20721e-05	687.223	490.82	676.371	no	no	no	no	no	no	no	no	no	no	0	0
ENSG00000082781	ITGB5	0.324549	0.17673	0.843548	8.24798e-05	0.518999	0.00138056	6297.85	6734.15	9280.05	no	no	no	no	no	no	no	no	no	no	0	0
ENSG00000083814	ZNF671	-0.664879	0.138558	0.622837	0.178026	1.28772	0.000190094	10.2011	3.18104	10.3718	no	no	no	no	no	no	no	no	no	no	0	0
ENSG00000084070	SMAP2	-0.374784	0.0380272	0.15651	0.480353	0.531295	1.57908e-05	339.352	249.624	356.657	no	no	no	no	no	no	no	no	no	no	0	0
ENSG00000085276	MECOM	-1.27236	0.000656937	0.0356143	0.956166	1.30798	2.22707e-05	52.9156	14.1751	54.811	no	no	no	no	no	no	no	no	no	no	0	0
ENSG00000085449	WDFY1	-0.026234	0.909251	0.436138	0.00531356	0.462372	1.75483e-05	808.28	819.668	1117.76	no	no	no	no	no	no	no	no	no	no	0	0
ENSG00000085563	ABCB1	-0.385535	0.369935	0.174479	0.737309	0.560014	0.0838325	31.8644	24.2545	46.9164	no	no	no	no	no	no	no	no	no	no	0	0
ENSG00000085831	TTC39A	-1.0152	0.0161421	-0.113533	0.858155	0.901668	0.0162876	11.4704	3.6765	9.68538	no	no	no	no	no	no	no	no	no	no	0	0
ENSG00000085840	ORC1	-0.314515	0.435497	0.30372	0.471854	0.618235	0.0256197	11.154	6.58585	9.57941	no	no	no	no	no	no	no	no	no	no	0	0
ENSG00000086300	SNX10	-0.635781	0.109313	0.391729	0.386717	1.02751	0.000585151	56.3093	37.7372	84.6592	no	no	no	no	no	no	no	no	no	no	0	0
ENSG00000086696	HSD17B2	-0.360768	0.344495	-0.910753	0.00711212	-0.549985	0.0523777	18.9753	14.8141	9.21356	no	no	no	no	no	no	no	no	no	no	0	0
ENSG00000086730	LAT2	-0.718874	0.05188	0.952719	0.00822414	1.67159	4.42932e-10	54.6056	25.4365	87.3824	no	no	no	no	no	no	no	no	no	no	0	0
ENSG00000087076	HSD17B14	-1.40658	7.72657e-10	-1.80725	4.07451e-15	-0.400672	0.0462794	417.983	131.545	95.2834	no	no	no	no	no	no	no	no	no	no	0	0
ENSG00000087258	GNAO1	-0.558915	0.183499	0.683051	0.0987179	1.24197	3.66511e-05	13.849	9.18729	25.0677	no	no	no	no	no	no	no	no	no	no	0	0
ENSG00000087586	AURKA	-0.758838	0.0523731	-0.0105832	0.987342	0.748255	0.0201509	18.4039	7.58682	13.1426	no	no	no	no	no	no	no	no	no	no	0	0
ENSG00000087589	CASS4	-1.13143	0.00318932	0.279541	0.5804	1.41098	5.91905e-06	10.7831	3.1803	10.2678	no	no	no	no	no	no	no	no	no	no	0	0
ENSG00000088325	TPX2	-1.29278	0.000474341	-0.108412	0.851986	1.18437	0.000133642	79.8722	18.5844	37.2827	no	no	no	no	yes	no	no	no	no	no	1	0
ENSG00000088340	FER1L4	0.782668	0.000333034	0.102643	0.752867	-0.680026	2.5425e-05	199.017	271.299	194.435	no	no	no	no	no	no	no	no	no	no	0	0
ENSG00000088538	DOCK3	0.0296595	0.960572	0.881248	0.0225518	0.851588	0.00446163	4.30953	4.26495	8.12636	no	no	no	no	no	no	no	no	no	no	0	0
ENSG00000088756	ARHGAP28	-1.01985	2.9449e-05	-0.143076	0.686525	0.876774	2.00998e-06	229.145	95.5691	177.327	no	no	no	no	no	no	no	no	no	no	0	0
ENSG00000088808	PPP1R13B	-0.198212	0.246369	-0.625943	2.30984e-05	-0.42773	7.16118e-05	606.87	492.635	359.259	no	no	no	no	no	no	no	no	no	no	0	0
ENSG00000088832	FKBP1A	-0.196469	0.277094	0.233693	0.20013	0.430163	0.000145559	1585.34	1265.82	1681.1	no	no	no	yes	no	no	no	no	no	no	1	0
ENSG00000089041	P2RX7	-0.193006	0.634088	0.885213	0.00520032	1.07822	3.14439e-06	49.0332	37.1155	78.1281	no	no	no	no	no	no	no	no	no	no	0	0
ENSG00000089356	FXYD3	0.424845	0.13947	-0.460592	0.11914	-0.885437	3.93173e-06	76.8406	111.439	59.8245	no	no	no	no	no	no	no	no	no	no	0	0
ENSG00000089472	HEPH	0.176616	0.667317	0.815893	0.0112904	0.639277	0.0108705	90.0613	98.2734	158.822	no	no	no	no	no	no	no	no	no	no	0	0
ENSG00000089505	CMTM1	-0.110861	0.758402	0.273376	0.39362	0.384238	0.0684052	18.0418	12.3437	18.3592	no	no	no	no	no	no	no	no	no	no	0	0
ENSG00000089558	KCNH4	-0.656935	0.205529	0.209709	0.749763	0.866644	0.0702208	1.84055	0.767131	1.71915	no	no	no	no	no	no	no	no	no	no	0	0
ENSG00000089639	GMIP	-0.138507	0.62585	0.289515	0.26219	0.428023	0.010902	122.196	91.018	119.154	no	no	no	no	no	no	no	no	no	no	0	0
ENSG00000089685	BIRC5	-1.13161	0.0076613	-0.359283	0.50542	0.77233	0.0540656	37.7214	9.47619	12.6571	no	no	no	no	no	no	no	no	no	no	0	0
ENSG00000089737	DDX24	0.11916	0.740453	-0.259804	0.431254	-0.378964	0.083234	517.173	626.353	450.396	no	no	no	no	no	no	no	no	no	no	0	0
ENSG00000089820	ARHGAP4	-0.898885	0.000548553	-0.231478	0.497398	0.667407	0.00104368	142.451	49.8148	92.5703	no	no	no	no	no	no	no	no	no	no	0	0
ENSG00000089847	ANKRD24	-0.181334	0.592811	-0.678219	0.0146432	-0.496884	0.0205898	107.369	67.9753	54.7076	no	no	no	no	no	no	no	no	no	no	0	0
ENSG00000090104	RGS1	-1.27905	0.00296019	0.723715	0.134166	2.00276	4.47435e-08	86.3066	20.592	127.4	no	no	no	no	no	no	no	no	no	no	0	0
ENSG00000090776	EFNB1	-0.505567	0.00190435	0.0863175	0.712047	0.591884	2.55358e-07	348.386	208.561	314.948	no	no	no	no	no	no	no	no	no	no	0	0
ENSG00000090889	KIF4A	0.392506	0.218902	0.979836	0.000534668	0.58733	0.00774864	47.1784	51.8501	80.0306	no	no	no	no	no	no	no	no	no	no	0	0
ENSG00000091106	NLRC4	-1.80331	3.54075e-05	0.0687418	0.925183	1.87205	3.6205e-06	16.028	2.40128	13.0089	no	no	no	no	no	no	no	no	no	no	0	0
ENSG00000091317	CMTM6	0.000932164	0.996896	0.562744	3.83837e-05	0.561812	3.49244e-09	453.337	539.768	772.031	no	no	no	no	no	no	no	no	no	no	0	0
ENSG00000091409	ITGA6	0.092353	0.740453	0.634855	0.00203355	0.542502	0.000264165	770.249	833.104	1275.78	no	no	no	no	no	no	no	no	no	no	0	0
ENSG00000091428	RAPGEF4	0.892999	0.00131545	1.38613	3.37924e-07	0.493127	0.0301754	82.8968	160.182	259.957	no	no	no	no	no	no	no	no	no	no	0	0
ENSG00000091490	SEL1L3	-0.49952	0.146286	0.391398	0.294308	0.890918	0.000235495	60.5614	34.4887	70.0333	no	no	no	no	no	no	no	no	no	no	0	0
ENSG00000091536	MYO15A	0.156343	0.580753	-0.253116	0.354276	-0.409459	0.0189508	89.3004	79.1947	63.4089	no	no	no	no	no	no	no	no	no	no	0	0
ENSG00000091622	PITPNM3	0.155279	0.684149	0.944243	0.000988476	0.788964	0.00024531	47.637	45.9667	80.9803	no	no	no	no	no	no	no	no	no	no	0	0
ENSG00000091844	RGS17	-0.499408	0.216508	0.519162	0.209003	1.01857	0.000416273	24.0485	16.5307	35.0662	no	no	no	no	no	no	no	no	no	no	0	0
ENSG00000091972	CD200	-0.538701	0.240604	0.687116	0.127387	1.22582	0.00033787	45.6304	21.5854	68.5286	no	no	no	no	no	no	no	no	no	no	0	0
ENSG00000092096	SLC22A17	0.853533	4.6421e-09	0.461237	0.00381257	-0.392296	0.000531564	1451.59	2417.36	1736.89	no	no	no	no	no	no	no	no	no	no	0	0
ENSG00000092295	TGM1	-0.175494	0.701568	-0.744602	0.0422865	-0.569108	0.0565785	17.1696	13.785	6.71838	no	no	no	no	no	no	no	no	no	no	0	0
ENSG00000092421	SEMA6A	-0.507086	0.220346	0.527998	0.213119	1.03508	0.000507905	33.134	20.3664	43.3755	no	no	no	no	no	no	no	no	no	no	0	0
ENSG00000092445	TYRO3	0.0435146	0.908465	0.70509	0.0061188	0.661576	0.000372399	85.177	92.278	148.362	no	no	no	no	no	no	no	no	no	no	0	0
ENSG00000092820	EZR	0.084647	0.806592	1.05638	1.01929e-05	0.971733	2.7675e-08	952.827	869.551	1721.9	no	no	no	yes	no	no	no	no	yes	no	1	1
ENSG00000092853	CLSPN	-0.419659	0.376114	0.350104	0.490963	0.769762	0.0319305	14.7168	7.74772	13.4805	no	no	no	no	no	no	no	no	no	no	0	0
ENSG00000092929	UNC13D	-0.861449	9.68092e-05	-1.24917	1.12273e-08	-0.387722	0.0353623	259.659	108.043	84.9079	no	no	no	no	no	no	no	no	no	no	0	0
ENSG00000093009	CDC45	-1.17032	0.0079948	-0.0673855	0.924354	1.10293	0.00657751	12.1375	3.0994	7.86099	no	no	no	no	no	no	no	no	no	no	0	0
ENSG00000094804	CDC6	-0.598687	0.0666096	0.0223778	0.966151	0.621065	0.0128494	44.6678	23.231	42.4177	no	no	no	no	no	no	no	no	no	no	0	0
ENSG00000095015	MAP3K1	-0.265691	0.24281	0.181738	0.476301	0.44743	0.00269518	103.518	94.4508	131.151	no	no	no	no	no	no	no	no	no	no	0	0
ENSG00000095370	SH2D3C	-1.31	0.000283297	-0.169427	0.751188	1.14057	0.000156667	65.9524	15.2794	46.6576	no	no	no	no	no	no	no	no	no	no	0	0
ENSG00000095383	TBC1D2	-0.784658	0.000629749	0.0130319	0.973818	0.79769	2.37474e-06	167.654	70.5254	129.378	no	no	no	no	no	no	no	no	no	no	0	0
ENSG00000095585	BLNK	-1.18381	0.00374455	0.844315	0.0517425	2.02812	8.84998e-10	15.6889	4.52745	24.0588	no	no	no	no	no	no	no	no	no	no	0	0
ENSG00000095596	CYP26A1	-1.51758	0.000187029	-0.687539	0.140958	0.830045	0.0337421	30.435	5.59279	13.0431	no	no	no	no	no	no	no	no	no	no	0	0
ENSG00000095739	BAMBI	0.562944	0.00155835	0.134158	0.57961	-0.428786	0.00123272	653.766	1142.13	802.495	no	no	no	no	no	no	no	no	no	no	0	0
ENSG00000095951	HIVEP1	0.3406	0.0628514	0.723902	1.98295e-05	0.383302	0.00284314	697.923	814.837	1105.83	no	no	no	no	no	no	no	no	no	no	0	0
ENSG00000096433	ITPR3	-0.194038	0.453027	0.212659	0.426186	0.406697	0.0133845	2146.97	1628.93	2190.77	no	no	no	no	no	no	no	no	no	no	0	0
ENSG00000096996	IL12RB1	-0.600554	0.145984	0.0923042	0.875101	0.692858	0.0373565	10.1173	4.99089	8.00181	no	no	no	no	no	no	no	no	no	no	0	0
ENSG00000097021	ACOT7	-0.457507	0.00622051	0.0577648	0.817772	0.515272	1.31765e-05	363.838	231.61	331.397	no	no	no	no	no	no	no	no	no	no	0	0
ENSG00000099204	ABLIM1	-0.176715	0.595255	0.283075	0.379432	0.459791	0.0282262	403.469	320.572	473.705	no	no	no	no	no	no	no	no	no	no	0	0
ENSG00000099282	TSPAN15	-0.338175	0.448055	1.00437	0.00764741	1.34254	3.17137e-06	98.1659	50.2323	149.447	no	no	no	no	no	no	no	no	no	no	0	0
ENSG00000099338	CATSPERG	-0.0287398	0.948944	-0.4631	0.142313	-0.43436	0.0599766	22.7267	18.9254	15.8256	no	no	no	no	no	no	no	no	no	no	0	0
ENSG00000099365	STX1B	0.036128	0.92422	-0.721721	0.00386916	-0.757849	2.23594e-05	74.0626	62.5214	38.9603	no	no	no	no	no	no	no	no	no	no	0	0
ENSG00000099377	HSD3B7	0.254671	0.47685	1.29448	5.34207e-06	1.03981	1.56648e-06	471.422	449.073	952.68	no	no	no	no	no	no	no	no	no	no	0	0
ENSG00000099785	MARCH2	-0.486066	0.0235705	0.185185	0.489032	0.671251	7.2284e-06	230.286	131.382	223.151	no	no	no	no	no	no	no	no	no	no	0	0
ENSG00000099889	ARVCF	-0.471216	0.0569064	-0.0490494	0.894767	0.422167	0.0234026	98.5641	57.8223	81.3227	no	no	no	no	no	no	no	no	no	no	0	0
ENSG00000099954	CECR2	-0.400494	0.353623	-1.29247	0.000583955	-0.891977	0.00667964	7.86998	5.2497	2.40246	no	no	no	no	no	no	no	no	no	no	0	0
ENSG00000099957	P2RX6	0.222519	0.553493	-0.292323	0.437628	-0.514842	0.0360249	54.0834	63.1932	48.8756	no	no	no	no	no	no	no	no	no	no	0	0
ENSG00000099994	SUSD2	0.41362	0.306442	1.19496	0.000583541	0.781342	0.00607941	37.334	35.8771	75.4371	no	no	no	no	no	no	no	no	no	no	0	0
ENSG00000099998	GGT5	-1.48815	0.000103349	0.406972	0.407511	1.89512	2.31208e-09	220.332	45.1265	243.49	no	no	no	no	no	no	no	no	no	no	0	0
ENSG00000100024	UPB1	0.528923	0.283889	-0.255848	0.668896	-0.784771	0.0526026	2.48499	3.57632	2.39485	no	no	no	no	no	no	no	no	no	no	0	0
ENSG00000100027	YPEL1	-0.840688	0.000918151	-0.423647	0.145043	0.417041	0.0496512	69.1028	35.6299	43.5877	no	no	no	no	no	no	no	no	no	no	0	0
ENSG00000100036	SLC35E4	-0.18865	0.482985	0.800302	0.000226753	0.988952	1.14256e-10	102.892	71.0506	140.764	no	no	no	no	no	no	no	no	no	no	0	0
ENSG00000100055	CYTH4	-1.15174	0.00494468	0.762559	0.0892693	1.9143	1.01485e-08	123.964	28.6508	132.12	no	no	no	no	no	no	no	no	no	no	0	0
ENSG00000100060	MFNG	-1.16224	0.00812305	0.250092	0.677564	1.41233	0.000259096	43.9634	8.43705	36.3571	no	no	no	no	no	no	no	no	no	no	0	0
ENSG00000100065	CARD10	-1.0157	0.010444	0.0797724	0.896806	1.09547	0.000935588	35.3535	8.19664	30.315	no	no	yes	no	no	no	no	no	no	no	1	0
ENSG00000100122	CRYBB1	-1.18228	0.00604677	0.266502	0.644027	1.44878	9.65138e-05	9.962	1.89915	6.93858	no	no	no	no	no	no	no	no	no	no	0	0
ENSG00000100156	SLC16A8	0.325591	0.325895	-0.426762	0.196866	-0.752354	0.000567099	29.9746	33.3506	17.7145	no	no	no	no	no	no	no	no	no	no	0	0
ENSG00000100191	SLC5A4	-0.59781	0.199927	0.548644	0.249595	1.14645	0.0234577	1.1828	0.345842	3.3145	no	no	no	no	no	no	no	no	no	no	0	0
ENSG00000100280	AP1B1	-0.0756904	0.727266	0.309872	0.0765903	0.385562	0.000951095	948.244	738.279	969.629	no	no	no	no	no	no	no	no	no	no	0	0
ENSG00000100302	RASD2	-1.06681	0.00590733	-0.451809	0.330764	0.615005	0.0859507	18.3356	5.35763	12.9868	no	no	no	no	no	no	no	no	no	no	0	0
ENSG00000100345	MYH9	-0.157789	0.458436	0.396344	0.0332574	0.554133	7.66259e-06	4803.25	3554.24	5303.03	no	no	no	no	no	no	no	no	no	yes	0	1
ENSG00000100365	NCF4	-1.64842	0.000170662	0.589613	0.262639	2.23803	1.61823e-08	54.0354	5.59729	50.9294	no	no	no	no	no	no	no	no	no	no	0	0
ENSG00000100368	CSF2RB	-1.36518	0.00160141	0.536049	0.301856	1.90123	4.23519e-07	70.572	12.0116	77.2115	no	no	no	no	no	no	no	no	no	no	0	0
ENSG00000100385	IL2RB	-0.954091	0.0383952	-0.00669275	0.993393	0.947398	0.0254543	12.9404	5.82039	12.2853	no	no	no	no	no	no	no	no	no	no	0	0
ENSG00000100433	KCNK10	-0.614895	0.13834	-0.00958386	0.988759	0.605311	0.0747228	5.44997	3.45944	7.16851	no	no	no	no	no	no	no	no	no	no	0	0
ENSG00000100523	DDHD1	-0.114607	0.68383	0.27529	0.271675	0.389897	0.0175214	319.394	271.426	379.217	no	no	no	no	no	no	no	no	no	no	0	0
ENSG00000100526	CDKN3	-0.549629	0.0868056	0.193559	0.635927	0.743188	0.00144442	61.8364	37.7371	70.4438	no	no	no	no	no	no	no	no	no	no	0	0
ENSG00000100558	PLEK2	-0.357954	0.475534	0.756221	0.0894276	1.11418	0.00133867	6.70322	4.81933	11.6367	no	no	no	no	no	no	no	no	no	no	0	0
ENSG00000100592	DAAM1	-0.0931859	0.679354	0.412466	0.0205951	0.505652	2.61486e-05	293.978	288.16	372.793	no	no	no	no	no	no	no	no	no	no	0	0
ENSG00000100596	SPTLC2	-0.175664	0.479616	0.246832	0.31154	0.422497	0.00603796	551.24	448.812	554.216	no	no	no	no	no	no	no	no	no	no	0	0
ENSG00000100650	SRSF5	-0.253171	0.0447593	-0.636406	3.88596e-08	-0.383235	5.66767e-06	12163.8	9067.12	7563.8	no	no	no	no	no	no	no	no	no	no	0	0
ENSG00000100678	SLC8A3	0.541216	0.213728	1.1387	0.00382971	0.597483	0.092225	24.7615	63.4021	97.4877	no	no	no	no	no	no	no	no	no	no	0	0
ENSG00000100739	BDKRB1	-0.300605	0.432363	0.618043	0.0719396	0.918648	0.000140774	21.5137	14.841	29.4522	no	no	no	no	no	no	no	no	no	no	0	0
ENSG00000100814	CCNB1IP1	-1.02633	2.32208e-08	-1.42773	7.59408e-15	-0.401398	0.00715007	2448.5	1264.88	935.57	no	no	no	no	no	no	no	no	no	no	0	0
ENSG00000101003	GINS1	-0.367421	0.254203	0.0602702	0.892757	0.427691	0.0628586	16.8684	13.8837	17.9227	no	no	no	no	no	no	no	no	no	no	0	0
ENSG00000101004	NINL	0.331159	0.0948748	-0.0688547	0.802645	-0.400013	0.00367307	254.072	300.83	218.011	no	no	no	no	no	no	no	no	no	no	0	0
ENSG00000101057	MYBL2	-1.54254	0.000409946	-0.166318	0.799481	1.37622	0.000785181	29.7503	4.05053	8.18849	no	no	no	no	no	no	no	no	no	no	0	0
ENSG00000101079	NDRG3	-0.0663588	0.774072	0.319578	0.0776561	0.385937	0.00144829	433.386	432.136	548.672	no	no	no	no	no	no	no	no	no	no	0	0
ENSG00000101082	SLA2	-0.397174	0.461858	0.315767	0.588393	0.712941	0.0979667	1.86262	1.25129	2.09395	no	no	no	no	no	no	no	no	no	no	0	0
ENSG00000101098	RIMS4	-1.83345	4.64741e-05	-0.465935	0.415828	1.36751	0.00319182	13.6667	1.19248	7.78937	no	no	no	no	no	no	no	no	no	no	0	0
ENSG00000101104	PABPC1L	0.0450559	0.88308	-0.367161	0.113011	-0.412217	0.00964772	293.105	231.779	175.203	no	no	no	no	no	no	no	no	no	no	0	0
ENSG00000101134	DOK5	-0.646382	0.0162265	-0.117565	0.76014	0.528816	0.0112046	152.715	95.894	130.982	no	no	no	no	no	no	no	no	no	no	0	0
ENSG00000101160	CTSZ	-0.0638	0.794498	0.582209	0.00093328	0.646009	1.19496e-07	4130.39	3267.62	5070.18	no	no	yes	yes	no	no	no	no	no	no	2	0
ENSG00000101162	TUBB1	-0.166599	0.798367	1.52553	0.000802411	1.69213	8.1933e-05	0.888737	0.927365	4.59804	no	no	no	no	no	no	no	no	no	no	0	0
ENSG00000101187	SLCO4A1	-1.56777	0.00015527	-0.449998	0.389488	1.11777	0.0037616	21.7699	4.45477	13.9553	no	no	no	no	no	no	no	no	no	no	0	0
ENSG00000101213	PTK6	0.877556	0.00018279	0.43689	0.105618	-0.440666	0.0132962	19.4277	36.1532	27.941	no	no	no	no	no	no	no	no	no	no	0	0
ENSG00000101265	RASSF2	-1.15353	0.00353444	1.00373	0.0146545	2.15726	1.59899e-11	96.3293	24.9489	144.412	no	no	no	no	no	no	no	no	no	no	0	0
ENSG00000101331	CCM2L	-1.87856	3.08722e-05	-0.0364263	0.963417	1.84213	6.16758e-05	25.957	1.66573	16.6242	no	no	no	no	no	no	no	no	no	no	0	0
ENSG00000101335	MYL9	-0.221559	0.467151	0.639823	0.013805	0.861382	1.82582e-06	717.994	484.271	907.02	no	no	no	no	no	no	no	no	no	no	0	0
ENSG00000101336	HCK	-1.6212	9.88901e-05	0.283863	0.62478	1.90506	1.58735e-07	140.308	21.624	106.504	no	no	no	no	no	no	no	no	no	no	0	0
ENSG00000101347	SAMHD1	-1.10188	0.000455132	0.848355	0.0107356	1.95024	6.1709e-16	339.561	101.846	451.6	no	no	no	no	no	no	no	no	no	no	0	0
ENSG00000101412	E2F1	-1.02293	0.000204395	-0.460087	0.150736	0.562843	0.014922	44.1769	17.123	23.1498	no	no	no	no	no	no	no	no	no	no	0	0
ENSG00000101445	PPP1R16B	-1.57522	0.000583859	0.044918	0.954339	1.62013	0.00055525	44.1855	7.16839	33.8614	no	no	no	no	no	no	no	no	no	no	0	0
ENSG00000101447	FAM83D	-0.954163	0.0221815	-0.057525	0.931577	0.896638	0.0138422	12.8162	3.47596	5.6179	no	no	no	no	no	no	no	no	no	no	0	0
ENSG00000101608	MYL12A	-0.374604	0.00543262	0.0305813	0.886441	0.405185	1.99624e-05	2487.1	2072.24	2680.27	no	no	no	no	no	no	no	no	no	no	0	0
ENSG00000101695	RNF125	-1.09195	7.69064e-05	-0.17131	0.663479	0.920637	1.89196e-05	67.3624	26.9366	55.7925	no	no	no	no	no	no	no	no	no	no	0	0
ENSG00000101773	RBBP8	0.0119531	0.970187	0.44125	0.0339821	0.429297	0.00312363	153.061	165.044	224.626	no	no	no	no	no	no	no	no	no	no	0	0
ENSG00000101871	MID1	0.0299705	0.950916	0.794837	0.0113969	0.764867	0.00115318	95.4207	73.6585	135.758	no	no	no	no	no	no	no	no	no	no	0	0
ENSG00000101916	TLR8	-1.58941	0.0001015	0.732354	0.11441	2.32177	3.88746e-11	25.5232	5.99569	39.6716	no	no	no	no	no	no	no	no	no	no	0	0
ENSG00000101955	SRPX	-0.402015	0.173934	0.0532465	0.90031	0.455261	0.0360194	250.239	213.695	294.589	no	no	no	no	no	no	no	no	no	no	0	0
ENSG00000102010	BMX	-1.13981	0.0148174	0.19751	0.76515	1.33732	0.00239761	15.4467	3.91632	16.6766	no	no	no	no	no	no	no	no	no	no	0	0
ENSG00000102032	RENBP	-0.9666	0.00246762	0.368232	0.341528	1.33483	2.90595e-08	41.4898	13.7073	37.9402	no	no	no	no	no	no	no	no	no	no	0	0
ENSG00000102048	ASB9	-1.06678	0.0200186	0.170543	0.793768	1.23732	0.00290179	8.65328	2.35019	7.87003	no	no	no	no	no	no	no	no	no	no	0	0
ENSG00000102218	RP2	0.238128	0.173934	0.763423	5.71427e-07	0.525296	1.21398e-06	141.632	181.072	256.963	no	no	no	no	no	no	no	no	no	no	0	0
ENSG00000102221	JADE3	-0.615316	0.0547494	-0.0581438	0.904146	0.557172	0.0259151	40.6711	28.3048	38.4078	no	no	no	no	no	no	no	no	no	no	0	0
ENSG00000102271	KLHL4	-1.0313	0.0197508	0.319184	0.573399	1.35048	0.000358018	9.04175	3.48005	9.28832	no	no	no	no	no	no	no	no	no	no	0	0
ENSG00000102287	GABRE	-1.10049	0.00283873	-0.2461	0.623065	0.854389	0.00697059	40.9402	9.77805	23.3887	no	no	no	no	no	no	no	no	no	no	0	0
ENSG00000102290	PCDH11X	-1.17293	0.00225877	-2.11725	2.16213e-08	-0.944325	0.00919025	18.0577	6.45565	2.25859	no	no	no	no	no	no	no	no	no	no	0	0
ENSG00000102466	FGF14	1.12513	0.000178217	0.355275	0.346372	-0.769857	0.00146456	73.5436	179.303	83.3445	no	no	no	no	no	no	no	no	no	no	0	0
ENSG00000102575	ACP5	-0.0580082	0.924651	1.38162	0.00040034	1.43963	6.49792e-06	283.95	289.911	1491.07	no	no	no	no	no	no	no	no	no	no	0	0
ENSG00000102753	KPNA3	0.0656594	0.760888	0.46514	0.00331171	0.399481	0.000350298	304.902	386.817	493.466	no	no	no	no	no	no	no	no	no	no	0	0
ENSG00000102781	KATNAL1	0.15919	0.390922	0.604625	8.46489e-05	0.445435	5.5058e-05	381.24	427.191	575.007	no	no	no	no	no	no	no	no	no	no	0	0
ENSG00000102804	TSC22D1	0.583769	0.00346202	0.0558721	0.858021	-0.527897	0.000343912	17816.6	27525.4	18480.5	no	no	no	no	no	no	no	no	no	no	0	0
ENSG00000102878	HSF4	0.385773	0.0708322	-0.263008	0.271222	-0.648781	6.02903e-06	376.982	362.295	281.648	no	no	no	no	no	no	no	no	no	no	0	0
ENSG00000102879	CORO1A	-1.43322	5.28041e-05	0.0889707	0.877732	1.52219	1.21815e-07	142.739	30.6392	87.8295	no	no	no	yes	no	no	no	no	no	no	1	0
ENSG00000102886	GDPD3	-0.221357	0.448784	-0.627931	0.0123907	-0.406573	0.0375301	67.4962	44.2247	35.8274	no	no	no	no	no	no	no	no	no	no	0	0
ENSG00000102934	PLLP	-0.0217555	0.972427	0.72361	0.0837406	0.745365	0.0247941	13.6247	13.0947	24.5729	no	no	no	no	no	no	no	no	no	no	0	0
ENSG00000102935	ZNF423	0.478222	0.0902327	1.07389	3.09025e-05	0.595666	0.00282474	72.1992	94.1784	156.641	no	no	no	no	no	no	no	no	no	no	0	0
ENSG00000102981	PARD6A	-0.326726	0.301365	0.087063	0.833213	0.413789	0.0654946	13.7222	9.40084	12.4465	no	no	no	no	no	no	no	no	no	no	0	0
ENSG00000102996	MMP15	-0.415587	0.350707	0.912948	0.02067	1.32854	1.02326e-05	41.5213	19.9161	56.8182	no	no	no	no	no	no	no	no	no	no	0	0
ENSG00000103056	SMPD3	0.609684	0.189042	1.50831	0.000252534	0.898628	0.0175903	34.5008	81.5311	196.021	no	no	no	no	no	no	no	no	no	no	0	0
ENSG00000103067	ESRP2	-0.586928	0.10811	-1.16903	0.000607423	-0.582106	0.0522212	20.9261	11.5774	8.27585	no	no	no	no	no	no	no	no	no	no	0	0
ENSG00000103187	COTL1	-0.629659	0.00689437	0.0530677	0.885762	0.682727	5.93229e-05	836.002	425.585	675.391	no	no	no	no	no	no	no	no	no	no	0	0
ENSG00000103241	FOXF1	0.550057	0.154454	1.33177	0.000103745	0.781709	0.00369477	5.79478	9.21567	17.6538	no	no	no	no	no	no	no	no	no	no	0	0
ENSG00000103316	CRYM	-1.18233	0.0114662	0.32973	0.5873	1.51206	0.000529265	5.53133	1.15524	5.19268	no	no	no	no	no	no	no	no	no	no	0	0
ENSG00000103335	PIEZO1	0.203542	0.284742	-0.215704	0.272193	-0.419246	0.000504409	6080.34	5773.47	4377.58	no	no	no	no	no	no	no	no	no	no	0	0
ENSG00000103485	QPRT	-0.701932	0.0197919	0.0839186	0.852724	0.785851	0.000525903	33.4963	15.6095	29.6424	no	no	no	no	no	no	no	no	no	no	0	0
ENSG00000103522	IL21R	0.136006	0.792918	0.877543	0.0236132	0.741537	0.0175787	17.737	17.2348	34.2157	no	no	no	no	no	no	no	no	no	no	0	0
ENSG00000103534	TMC5	-0.156765	0.788258	-1.14738	0.0084574	-0.990611	0.0110301	5.46292	4.99309	2.50969	no	no	no	no	no	no	no	no	no	no	0	0
ENSG00000103546	SLC6A2	0.0117169	0.987827	1.38433	0.00205521	1.37262	0.0061164	0.147643	0.828204	6.91068	no	no	no	no	no	no	no	no	no	no	0	0
ENSG00000103642	LACTB	-0.329781	0.162918	0.29312	0.243226	0.622901	6.16758e-05	145.472	116.401	171.596	no	no	no	no	no	no	no	no	no	no	0	0
ENSG00000103811	CTSH	-1.12797	0.000162516	0.12385	0.785542	1.25182	4.29615e-08	362.716	113.108	273.503	no	no	yes	no	no	no	no	no	no	no	1	0
ENSG00000103855	CD276	0.379637	0.095273	0.935013	5.80519e-06	0.555376	0.0003694	1358.12	1578.97	2203.9	no	no	no	no	no	no	no	no	no	no	0	0
ENSG00000103966	EHD4	-0.765696	0.000595679	0.213891	0.460149	0.979587	1.26688e-09	431.431	191.043	410.897	no	no	no	no	no	no	no	no	no	no	0	0
ENSG00000104177	MYEF2	0.248496	0.580753	1.21965	0.000488682	0.971156	0.000413886	11.7699	14.6183	25.3849	no	no	no	no	no	no	no	no	no	no	0	0
ENSG00000104267	CA2	-0.503393	0.238682	0.392253	0.401563	0.895646	0.00497538	91.3664	75.0458	154.067	no	no	no	no	no	no	no	no	no	no	0	0
ENSG00000104313	EYA1	-0.526794	0.285947	0.330404	0.552356	0.857198	0.0305443	4.47083	3.14255	5.80505	no	no	no	no	no	no	no	no	no	no	0	0
ENSG00000104435	STMN2	-0.57467	0.277565	1.61008	0.000367593	2.18475	1.46649e-07	9.40959	4.73916	47.9126	no	no	no	no	no	no	no	no	no	no	0	0
ENSG00000104450	SPAG1	-0.328922	0.209799	0.326712	0.228144	0.655634	0.000119943	64.1927	44.9079	75.9833	no	no	no	no	no	no	no	no	no	no	0	0
ENSG00000104490	NCALD	-0.876476	0.00728568	0.344899	0.389167	1.22137	5.91858e-07	54.9284	29.4302	72.2473	no	no	no	no	no	no	no	no	no	no	0	0
ENSG00000104497	SNX16	-0.242214	0.366617	0.346163	0.182234	0.588377	0.000415213	70.0447	71.6852	108.12	no	no	no	no	no	no	no	no	no	no	0	0
ENSG00000104689	TNFRSF10A	-0.849471	0.0215464	-0.0212205	0.972642	0.82825	0.00601455	51.5485	27.4458	48.8687	no	no	no	no	no	no	no	no	no	no	0	0
ENSG00000104783	KCNN4	0.494597	0.205659	1.51454	8.20297e-06	1.01994	0.000234268	90.9136	111.606	252.062	no	no	no	no	no	no	no	no	no	no	0	0
ENSG00000104808	DHDH	-0.0596008	0.906748	-0.695935	0.0599843	-0.636335	0.0282856	13.8243	11.6097	6.3029	no	no	no	no	no	no	no	no	no	no	0	0
ENSG00000104856	RELB	-0.90901	1.8911e-05	-0.513067	0.0286713	0.395943	0.0244394	170.614	74.9792	92.3411	no	no	no	no	no	no	no	no	no	no	0	0
ENSG00000104888	SLC17A7	-0.580787	0.0765207	0.188136	0.654031	0.768923	0.00123998	14.8257	8.00281	16.2814	no	no	no	no	no	no	no	no	no	no	0	0
ENSG00000104894	CD37	-1.2265	0.00218663	0.718423	0.106365	1.94492	2.41508e-09	44.0192	12.9153	56.9047	no	no	no	no	no	no	no	no	no	no	0	0
ENSG00000104903	LYL1	-0.788835	0.00217894	-0.0231682	0.957876	0.765667	7.89833e-05	57.4328	23.2908	42.0041	no	no	no	no	no	no	no	no	no	no	0	0
ENSG00000104951	IL4I1	-0.339922	0.486981	0.430234	0.377211	0.770156	0.0292232	12.5827	11.0449	14.5978	no	no	no	no	no	no	no	no	no	no	0	0
ENSG00000104953	TLE6	-0.271521	0.317717	-0.751272	0.00152147	-0.479751	0.00838464	85.2988	66.1097	49.6853	no	no	no	no	no	no	no	no	no	no	0	0
ENSG00000104967	NOVA2	-1.60818	0.000439095	0.221699	0.736877	1.82988	7.88035e-05	19.2253	2.02018	16.9828	no	no	no	no	no	no	no	no	no	no	0	0
ENSG00000105011	ASF1B	-1.05558	0.00345355	-0.423423	0.332442	0.632162	0.0505061	26.7393	9.38657	12.9133	no	no	no	no	no	no	no	no	no	no	0	0
ENSG00000105048	TNNT1	-0.820192	0.099198	0.0755553	0.919234	0.895747	0.0591173	3.8341	1.39421	3.27529	no	no	no	no	no	no	no	no	no	no	0	0
ENSG00000105122	RASAL3	-1.17543	0.00435031	0.6783	0.137602	1.85373	4.10476e-08	20.1622	4.78252	21.9785	no	no	no	no	no	no	no	no	no	no	0	0
ENSG00000105173	CCNE1	0.0519751	0.919492	0.74224	0.0343341	0.690265	0.00731814	8.26588	8.94847	14.1101	no	no	no	no	no	no	no	no	no	no	0	0
ENSG00000105327	BBC3	-0.510371	0.0470243	0.127487	0.712587	0.637858	0.000508129	35.0436	20.8435	30.5987	no	no	no	no	no	no	no	no	no	no	0	0
ENSG00000105357	MYH14	0.550076	0.050764	-0.0559804	0.895068	-0.606056	0.00353088	315.89	449.15	283.975	no	no	no	no	no	no	no	no	no	no	0	0
ENSG00000105383	CD33	-1.19092	0.00635555	0.512349	0.323707	1.70327	5.40963e-06	38.4191	9.81978	37.2737	no	no	no	no	no	no	no	no	no	no	0	0
ENSG00000105426	PTPRS	-0.329264	0.0694384	-0.723702	1.53779e-05	-0.394438	0.00181768	3827.65	2452.27	1945.42	no	no	yes	yes	no	no	no	no	no	no	2	0
ENSG00000105479	CCDC114	0.125163	0.760888	-0.527595	0.112358	-0.652758	0.0052734	29.5124	30.8941	20.6774	no	no	no	no	no	no	no	no	no	no	0	0
ENSG00000105501	SIGLEC5	-0.896138	0.0465339	0.249044	0.667026	1.14518	0.0252481	5.5059	0.788235	4.0996	no	no	no	no	no	no	no	no	no	no	0	0
ENSG00000105509	HAS1	-0.592125	0.164429	0.704298	0.097867	1.29642	3.70705e-05	99.812	45.5794	131.652	no	no	no	no	no	no	no	no	no	no	0	0
ENSG00000105519	CAPS	0.303962	0.274484	0.777227	0.00150917	0.473266	0.0126806	805.155	857.172	1169.14	no	no	no	no	no	no	no	no	no	no	0	0
ENSG00000105609	LILRB5	-0.40917	0.396126	1.56698	7.45512e-05	1.97615	1.24166e-09	41.8546	30.4736	157.487	no	no	no	no	no	no	no	no	no	no	0	0
ENSG00000105767	CADM4	-0.832094	0.0292338	0.129754	0.812997	0.961848	0.00163709	39.2678	20.173	34.3078	no	no	no	no	no	no	no	no	no	no	0	0
ENSG00000105784	RUNDC3B	-1.08918	0.0207374	0.286838	0.644086	1.37602	0.00165769	10.8572	2.29281	13.8376	no	no	no	no	no	no	no	no	no	no	0	0
ENSG00000105810	CDK6	0.142543	0.580591	0.526898	0.0125844	0.384355	0.0136959	308.684	363.057	495.017	no	no	no	no	no	no	no	no	no	no	0	0
ENSG00000105851	PIK3CG	-0.965851	0.0318349	0.982898	0.0306945	1.94875	1.1487e-07	17.0512	5.5818	34.1903	no	no	no	no	no	no	no	no	no	no	0	0
ENSG00000105855	ITGB8	-0.764819	0.0117128	0.0353564	0.943825	0.800175	0.000562859	1674.33	1044.32	1949.3	no	no	no	no	no	no	no	no	no	no	0	0
ENSG00000105880	DLX5	0.884492	6.4643e-07	0.409904	0.0417159	-0.474587	0.000545211	840.742	1492.06	1030.39	no	no	no	no	no	no	no	no	no	no	0	0
ENSG00000105963	ADAP1	-0.746317	0.0749954	0.0473247	0.942216	0.793642	0.0234026	27.448	12.2206	24.718	no	no	no	no	no	no	no	no	no	no	0	0
ENSG00000105967	TFEC	-1.47475	0.000301594	0.709333	0.126044	2.18408	2.61214e-10	34.2334	9.25699	55.7137	no	no	no	no	no	no	no	no	no	no	0	0
ENSG00000105974	CAV1	-0.203781	0.275422	0.352215	0.0443269	0.555996	1.07913e-06	3785.08	3184.33	4690.39	no	no	no	no	no	no	no	no	no	no	0	0
ENSG00000105997	HOXA3	0.152972	0.484715	-0.318453	0.110814	-0.471426	0.000264804	156.144	166.177	125.213	no	no	no	no	no	no	no	no	no	no	0	0
ENSG00000106004	HOXA5	0.188411	0.418435	-0.258433	0.260051	-0.446844	0.00184814	188.131	234.137	177.067	no	no	no	no	no	no	no	no	no	no	0	0
ENSG00000106034	CPED1	-0.285599	0.169727	0.195402	0.404753	0.481001	0.000463655	277.161	222.595	320.618	no	no	no	no	no	no	no	no	no	no	0	0
ENSG00000106038	EVX1	1.56252	3.90491e-06	0.766336	0.0443481	-0.796182	0.00546254	14.9611	66.1447	30.5204	no	no	no	no	no	no	no	no	no	no	0	0
ENSG00000106066	CPVL	-1.2172	0.000669757	0.205795	0.68596	1.42299	6.48231e-07	226.275	61.9764	211.855	no	no	no	no	no	no	no	no	no	no	0	0
ENSG00000106069	CHN2	-0.375362	0.430148	0.238653	0.658847	0.614015	0.091304	12.3684	7.98896	10.9299	no	no	no	no	no	no	no	no	no	no	0	0
ENSG00000106070	GRB10	0.182748	0.368076	0.803926	1.34734e-06	0.621178	1.89034e-07	391.532	398.399	612.659	no	no	no	no	no	no	no	no	no	no	0	0
ENSG00000106078	COBL	0.225429	0.558551	1.14943	0.000143227	0.923998	6.99814e-05	105.74	111.658	237.111	no	no	no	no	no	no	no	no	no	no	0	0
ENSG00000106133	NSUN5P2	0.446684	0.00262389	0.0625103	0.777071	-0.384174	0.000331722	159.289	175.008	137.645	no	no	no	no	no	no	no	no	no	no	0	0
ENSG00000106392	C1GALT1	-0.258251	0.458272	0.517822	0.10225	0.776073	0.000376672	308.676	268.53	484.601	no	no	no	no	no	no	no	no	no	no	0	0
ENSG00000106462	EZH2	-0.828875	0.00882262	0.0393969	0.939965	0.868272	0.000387146	35.2745	16.8752	30.9803	no	no	no	no	no	no	no	no	no	no	0	0
ENSG00000106484	MEST	-0.503718	0.258177	0.974133	0.0161563	1.47785	2.29074e-06	45.4705	25.5993	82.6746	no	no	no	no	no	no	no	no	no	no	0	0
ENSG00000106511	MEOX2	-0.0631805	0.885819	0.80885	0.00792023	0.87203	9.94071e-05	127.76	119.912	237.035	no	no	no	no	no	no	no	no	no	no	0	0
ENSG00000106546	AHR	-1.08707	0.000828137	0.606041	0.0976105	1.69311	1.59679e-11	324.635	97.6446	419.752	no	no	no	no	no	no	no	no	no	no	0	0
ENSG00000106554	CHCHD3	-0.54103	0.000283649	0.0351257	0.885136	0.576156	4.78666e-08	320.883	212.666	313.207	no	no	no	no	no	no	no	no	no	no	0	0
ENSG00000106560	GIMAP2	-1.32572	1.70551e-05	-0.121573	0.79758	1.20415	7.23099e-07	71.849	22.6327	63.4725	no	no	no	no	no	no	no	no	no	no	0	0
ENSG00000106789	CORO2A	-0.189727	0.656976	0.360574	0.36036	0.550302	0.0388229	10.1005	7.95768	12.43	no	no	no	no	no	no	no	no	no	no	0	0
ENSG00000106829	TLE4	0.32163	0.271396	0.883596	0.000529085	0.561966	0.00403627	135.18	170.164	236.007	no	no	no	no	no	no	no	no	no	no	0	0
ENSG00000106852	LHX6	-1.73339	0.00012466	0.254059	0.691303	1.98744	2.11037e-05	16.7627	1.00994	16.8392	no	no	no	no	no	no	no	no	no	no	0	0
ENSG00000106868	SUSD1	-0.379903	0.219182	0.229358	0.519722	0.609261	0.00430775	70.4748	49.0356	63.2996	no	no	no	no	no	no	no	no	no	no	0	0
ENSG00000106952	TNFSF8	-1.34318	0.00087645	0.750973	0.0926552	2.09415	4.23612e-10	29.5846	5.4839	32.7118	no	no	no	no	no	no	no	no	no	no	0	0
ENSG00000107099	DOCK8	0.914492	6.86667e-06	1.51005	3.80343e-14	0.595554	0.00011354	290.52	497.913	756.135	no	no	no	no	no	no	no	no	no	no	0	0
ENSG00000107105	ELAVL2	-0.743172	0.138659	0.462402	0.410189	1.20557	0.00612431	3.02679	1.22063	5.83961	no	no	no	no	no	no	no	no	no	no	0	0
ENSG00000107130	NCS1	-0.422851	0.0535613	0.236722	0.352226	0.659573	9.73315e-06	216.683	134.307	214.914	no	no	no	no	no	no	no	no	no	no	0	0
ENSG00000107242	PIP5K1B	-0.508784	0.341861	0.729252	0.150912	1.23804	0.00396015	4.08367	2.4082	6.58598	no	no	no	no	no	no	no	no	no	no	0	0
ENSG00000107249	GLIS3	-0.917169	0.000385014	-0.199709	0.57227	0.71746	0.000335582	369.68	191.621	329.695	no	no	no	no	no	no	no	no	no	no	0	0
ENSG00000107263	RAPGEF1	-0.690445	7.65425e-05	-0.17302	0.449979	0.517425	7.0781e-05	630.896	345.565	497.543	no	no	no	no	no	no	no	no	no	no	0	0
ENSG00000107282	APBA1	-0.293662	0.438791	0.190199	0.66024	0.483861	0.0704963	75.1703	51.8387	77.4629	no	no	no	no	no	no	no	no	no	no	0	0
ENSG00000107295	SH3GL2	0.101915	0.881316	1.26867	0.00593854	1.16675	0.0212864	0.285091	1.05571	4.90746	no	no	no	no	no	no	no	no	no	no	0	0
ENSG00000107338	SHB	-1.22461	4.21459e-06	-0.364881	0.266846	0.85973	4.53834e-05	75.6173	24.5337	44.2448	no	no	no	no	no	no	no	no	no	no	0	0
ENSG00000107438	PDLIM1	-0.559346	0.193023	1.1684	0.00275374	1.72775	1.49254e-08	192.999	71.8137	321.383	no	no	no	no	no	no	no	no	no	no	0	0
ENSG00000107443	CCNJ	0.297619	0.0945748	0.727704	5.0024e-06	0.430085	0.000100835	36.7504	48.377	61.7358	no	no	no	no	no	no	no	no	no	no	0	0
ENSG00000107796	ACTA2	-1.51377	0.000190459	0.858579	0.0560253	2.37235	1.03889e-11	564.267	73.9255	762.848	no	no	no	no	no	no	no	no	no	no	0	0
ENSG00000107798	LIPA	-0.647198	0.0101812	0.420874	0.133394	1.06807	2.09363e-09	674.777	335.984	673.61	no	no	no	no	no	no	no	no	no	no	0	0
ENSG00000107954	NEURL1	0.46672	0.0661067	-0.0115149	0.977912	-0.478235	0.00979134	72.777	91.6045	66.1381	no	no	no	no	no	no	no	no	no	no	0	0
ENSG00000107957	SH3PXD2A	-0.176857	0.426073	0.414126	0.0351869	0.590983	6.27169e-06	1429.81	1156.65	1820.13	no	no	no	no	no	no	no	no	no	no	0	0
ENSG00000108001	EBF3	-0.926548	0.0304646	1.16989	0.00531091	2.09644	5.82087e-10	30.1731	10.6445	65.2137	no	no	no	no	no	no	no	no	no	no	0	0
ENSG00000108219	TSPAN14	-1.15124	1.13326e-10	-0.235822	0.305718	0.915417	1.59679e-11	387.339	149.648	268.361	no	no	no	no	no	no	no	no	no	no	0	0
ENSG00000108511	HOXB6	-0.496038	0.303765	1.3421	0.00109748	1.83814	3.91362e-08	7.26126	4.28685	21.3772	no	no	no	no	no	no	no	no	no	no	0	0
ENSG00000108515	ENO3	0.0381005	0.915763	-0.358488	0.187451	-0.396588	0.0340927	33.2582	29.9956	24.1673	no	no	no	no	no	no	no	no	yes	no	0	1
ENSG00000108518	PFN1	-0.218761	0.252516	0.166087	0.432645	0.384848	0.00192542	3846.99	2623.49	3423.14	no	no	yes	yes	no	no	no	no	no	no	2	0
ENSG00000108684	ASIC2	-0.501955	0.289848	-1.46001	0.000370553	-0.95805	0.0102245	39.7051	18.6709	6.1626	no	no	no	no	no	no	no	no	no	no	0	0
ENSG00000108798	ABI3	-1.3977	0.000104024	-0.00206533	0.997361	1.39563	2.37474e-06	51.7598	11.2351	39.7416	no	no	no	no	no	no	no	no	no	no	0	0
ENSG00000108813	DLX4	0.263014	0.450949	0.971024	0.000719892	0.70801	0.00135288	143.277	148.808	291.812	no	no	no	no	no	no	no	no	no	no	0	0
ENSG00000108846	ABCC3	-0.939478	0.00431148	-0.160566	0.73415	0.778912	0.00364385	126.074	49.7765	75.3552	no	no	no	no	no	no	no	no	no	no	0	0
ENSG00000108932	SLC16A6	-1.04497	0.00621465	0.175853	0.747231	1.22082	8.23871e-05	29.667	11.5415	23.2498	no	no	no	no	no	no	no	no	no	no	0	0
ENSG00000108947	EFNB3	0.930591	0.00331567	1.44061	3.09708e-06	0.51002	0.0559357	44.3414	98.5843	138.455	no	no	no	no	no	no	no	no	no	no	0	0
ENSG00000108960	MMD	-0.665542	0.0185134	0.123098	0.759776	0.78864	0.000164474	72.8456	42.1267	64.9196	no	no	no	no	no	no	no	no	no	no	0	0
ENSG00000108984	MAP2K6	0.494897	0.0625523	0.0196697	0.964065	-0.475227	0.0169014	1178.93	1642.75	1152.06	no	no	no	no	no	no	no	no	no	no	0	0
ENSG00000109063	MYH3	0.377109	0.216863	-0.268973	0.432619	-0.646081	0.00197749	85.5746	101.993	67.8469	no	no	no	no	no	no	no	no	no	no	0	0
ENSG00000109089	CDR2L	0.104755	0.589218	0.556853	0.000226924	0.452097	2.1378e-05	194.042	187.367	233.28	no	no	no	no	no	no	no	no	no	no	0	0
ENSG00000109107	ALDOC	0.498011	0.00552586	0.00615202	0.984603	-0.491859	0.000151175	2065.92	2673.39	1811.32	no	no	no	yes	no	no	no	no	no	no	1	0
ENSG00000109436	TBC1D9	-0.395945	0.215243	0.477465	0.13531	0.87341	3.97887e-05	149.524	101.398	194.307	no	no	no	no	no	no	no	no	no	no	0	0
ENSG00000109452	INPP4B	-0.213453	0.459383	0.252868	0.388897	0.466321	0.0112014	176.927	156.603	227.215	no	no	no	no	no	no	no	no	no	no	0	0
ENSG00000109667	SLC2A9	-1.09491	2.3041e-05	-0.567985	0.0492525	0.526928	0.0155105	49.8995	22.1147	33.0066	no	no	no	no	no	no	no	no	no	no	0	0
ENSG00000109738	GLRB	0.443199	0.125814	1.06883	4.26132e-05	0.625634	0.00196171	90.3821	131.811	201.215	no	no	yes	no	no	no	no	no	no	no	1	0
ENSG00000109743	BST1	-1.03346	1.48259e-05	-0.390651	0.167443	0.642806	0.000693172	79.7677	32.3649	52.3247	no	no	yes	yes	no	no	no	no	no	no	2	0
ENSG00000109790	KLHL5	-0.454306	0.00263545	-0.0349805	0.885136	0.419325	0.000117992	287.127	221.311	306.674	no	no	no	no	no	no	no	no	no	no	0	0
ENSG00000109805	NCAPG	-1.18368	0.00567139	-0.0352794	0.961111	1.1484	0.00269897	21.21	6.77294	15.6158	no	no	no	no	no	no	no	no	no	no	0	0
ENSG00000109814	UGDH	0.372776	0.045145	0.816092	2.30387e-06	0.443316	0.000653862	1032.23	1339.44	1879.94	no	no	no	no	no	no	no	no	no	no	0	0
ENSG00000109819	PPARGC1A	0.14901	0.494573	-0.278909	0.169422	-0.427919	0.000985154	147.283	148.405	122.758	no	no	no	no	no	no	no	no	no	no	0	0
ENSG00000109943	CRTAM	-0.475576	0.356203	0.635043	0.201138	1.11062	0.00486282	5.52689	2.76837	9.02671	no	no	no	no	no	no	no	no	no	no	0	0
ENSG00000110047	EHD1	-0.55434	0.010264	0.0574355	0.863544	0.611775	8.67756e-05	396.46	193.928	288.247	no	no	no	no	no	no	no	no	no	no	0	0
ENSG00000110057	UNC93B1	-0.311924	0.074378	0.263234	0.159085	0.575158	5.02385e-07	298.677	192.488	295.777	no	no	no	no	no	no	no	no	no	no	0	0
ENSG00000110077	MS4A6A	-1.4436	0.000488903	0.590873	0.229204	2.03447	7.41678e-09	567.793	100.689	607.382	no	no	no	no	no	no	no	no	no	no	0	0
ENSG00000110079	MS4A4A	-2.12935	1.44103e-07	-0.0171513	0.982046	2.1122	4.51343e-09	207.322	17.253	113.209	no	no	no	no	no	no	no	no	no	no	0	0
ENSG00000110090	CPT1A	-0.536498	0.0199023	0.316396	0.229198	0.852893	9.63192e-08	524.217	304.201	552.409	no	no	no	no	no	no	no	no	no	no	0	0
ENSG00000110092	CCND1	0.0599284	0.890381	1.08131	0.000182271	1.02138	2.25154e-06	644.364	590.355	1291.87	no	no	no	no	no	no	no	no	no	no	0	0
ENSG00000110218	PANX1	-0.855999	6.4643e-07	-0.317282	0.11778	0.538716	3.5728e-05	286.974	165.255	233.655	no	no	no	no	no	no	no	no	no	no	0	0
ENSG00000110324	IL10RA	-1.30348	0.000396304	0.407077	0.379785	1.71055	6.95596e-09	154.204	39.5109	143.999	no	no	no	no	no	no	no	no	no	no	0	0
ENSG00000110395	CBL	-0.0784103	0.733874	0.476212	0.00599805	0.554622	2.55681e-06	192.936	170.932	249.284	no	no	no	no	no	no	no	no	no	no	0	0
ENSG00000110400	PVRL1	-0.208385	0.414369	0.335537	0.166226	0.543922	0.000508736	138.582	100.414	164.264	no	no	no	no	no	no	no	no	no	no	0	0
ENSG00000110427	KIAA1549L	-1.06869	0.00214536	-0.109345	0.837384	0.959347	0.000785181	22.8997	6.73306	15.0126	no	no	no	no	no	no	no	no	no	no	0	0
ENSG00000110448	CD5	-0.228451	0.707384	0.698836	0.163156	0.927287	0.0848739	1.14688	1.16577	4.30524	no	no	no	no	no	no	no	no	no	no	0	0
ENSG00000110660	SLC35F2	-0.352389	0.2347	0.336819	0.277336	0.689208	0.000446785	46.9373	36.3792	65.3515	no	no	no	no	no	no	no	no	no	no	0	0
ENSG00000110675	ELMOD1	0.0459585	0.945064	1.21481	0.00296784	1.16885	0.000515692	5.40344	6.68254	15.2769	no	no	no	no	no	no	no	no	no	no	0	0
ENSG00000110719	TCIRG1	-0.56128	0.0107757	-0.0261084	0.94265	0.535172	0.000990418	697.617	371.095	579.488	no	no	no	no	no	no	no	no	no	no	0	0
ENSG00000110848	CD69	-1.09848	0.0222286	0.46832	0.41419	1.5668	0.000783199	6.69107	1.52446	8.46716	no	no	no	no	no	no	no	no	no	no	0	0
ENSG00000110852	CLEC2B	-1.57762	4.01234e-05	0.552389	0.231277	2.13001	3.8767e-11	72.8014	13.944	81.2045	no	no	no	no	no	no	no	no	no	no	0	0
ENSG00000110876	SELPLG	-1.0103	0.0202204	0.934883	0.037938	1.94519	4.10476e-08	103.639	28.8955	150.602	no	no	no	no	no	no	no	no	no	no	0	0
ENSG00000110880	CORO1C	-0.353577	0.0569962	0.205746	0.337544	0.559324	7.68172e-06	1746.53	1227.66	1870.23	no	no	no	no	no	no	no	no	no	no	0	0
ENSG00000110900	TSPAN11	0.990195	0.000923624	1.64078	1.71056e-08	0.650586	0.00772552	372.44	732.076	1258.5	no	no	no	no	no	no	no	no	no	no	0	0
ENSG00000110934	BIN2	-1.2934	0.00309791	0.272673	0.649595	1.56607	5.46758e-05	48.8256	10.1232	38.5292	no	no	no	no	no	no	no	no	no	no	0	0
ENSG00000111181	SLC6A12	0.633932	0.118143	1.33896	0.000291071	0.705028	0.0260372	12.0402	25.2069	33.352	no	no	no	no	no	no	no	no	no	no	0	0
ENSG00000111199	TRPV4	1.18783	2.3778e-10	0.640324	0.00168499	-0.547508	0.000201329	3923.07	8518.8	6009.33	no	no	no	no	no	no	no	no	no	no	0	0
ENSG00000111206	FOXM1	-1.16616	0.0018513	0.0538571	0.931655	1.22002	7.85065e-05	57.9966	14.5847	33.3615	no	no	no	no	no	no	no	no	no	no	0	0
ENSG00000111252	SH2B3	-0.218925	0.268367	0.551747	0.00156206	0.770672	1.14256e-10	399.499	303.065	505.679	no	no	no	no	no	no	no	no	no	no	0	0
ENSG00000111319	SCNN1A	-1.78952	1.57832e-11	-2.30404	8.13623e-18	-0.51452	0.0283402	2079.65	388.311	275.706	no	no	no	no	no	no	no	no	no	no	0	0
ENSG00000111331	OAS3	-0.328837	0.378886	0.727037	0.0289973	1.05587	9.66158e-06	155.927	98.175	229.033	no	no	no	no	no	no	no	no	no	no	0	0
ENSG00000111335	OAS2	-0.749618	0.0346699	0.38588	0.354887	1.1355	1.92265e-05	127.902	52.279	145.018	no	no	no	no	no	no	no	no	no	no	0	0
ENSG00000111404	RERGL	-0.00853672	0.990929	1.0737	0.0114582	1.08224	0.0351931	0	1.65021	9.07111	no	no	no	no	no	no	no	no	no	no	0	0
ENSG00000111432	FZD10	0.424482	0.285624	1.39503	3.75221e-05	0.970549	0.000407366	91.5796	101.884	235.101	no	no	no	no	no	no	no	no	no	no	0	0
ENSG00000111450	STX2	0.154959	0.377296	0.72039	4.4699e-07	0.56543	2.45346e-08	324.644	348.85	506.321	no	no	no	no	no	no	no	no	no	no	0	0
ENSG00000111452	GPR133	-1.06011	0.000639187	-1.59556	1.82042e-07	-0.53545	0.0496828	151.583	52.0851	31.0399	no	no	no	no	no	no	no	no	no	no	0	0
ENSG00000111602	TIMELESS	-0.31087	0.182417	0.0982479	0.746746	0.409118	0.011017	118.849	82.2571	105.096	no	no	no	no	no	no	no	no	no	no	0	0
ENSG00000111664	GNB3	0.711999	0.00155139	0.12794	0.690068	-0.58406	0.000512854	74.313	94.4902	63.642	no	no	no	no	no	no	no	no	no	no	0	0
ENSG00000111670	GNPTAB	0.0891609	0.685564	0.514046	0.00212953	0.424885	0.00036776	387.704	468.452	592.591	no	no	no	no	no	no	no	no	no	no	0	0
ENSG00000111679	PTPN6	-0.513958	0.0488537	0.0643961	0.868952	0.578354	0.00231375	178.066	105.847	149.329	no	no	no	no	no	no	no	no	no	no	0	0
ENSG00000111729	CLEC4A	-0.368157	0.299536	0.579616	0.082183	0.947773	3.77447e-05	22.2215	16.7547	35.3454	no	no	no	no	no	no	no	no	no	no	0	0
ENSG00000111796	KLRB1	-1.45114	0.00149052	0.392425	0.501488	1.84357	0.000111339	3.15129	0.169254	4.3366	no	no	no	no	no	no	no	no	no	no	0	0
ENSG00000111801	BTN3A3	-0.113338	0.715393	0.432521	0.0867537	0.545859	0.00148679	132.405	113.71	163.113	no	no	no	no	no	no	no	no	no	no	0	0
ENSG00000111859	NEDD9	-0.706925	0.013673	0.143329	0.722443	0.850254	6.20841e-05	321.691	157.248	308.782	no	no	no	no	no	no	no	no	no	no	0	0
ENSG00000111863	ADTRP	0.471927	0.182363	1.49218	1.26884e-06	1.02025	2.4376e-05	74.7036	115.997	264.932	no	no	no	no	no	no	no	no	no	no	0	0
ENSG00000111885	MAN1A1	-0.330767	0.0412082	0.144839	0.464788	0.475606	1.51407e-05	2299.54	1938.45	2804.55	no	no	yes	yes	no	no	no	no	no	no	2	0
ENSG00000111981	ULBP1	0.471158	0.128554	0.97542	0.000547556	0.504262	0.0210201	16.7166	27.7485	36.6766	no	no	no	no	no	no	no	no	no	no	0	0
ENSG00000112079	STK38	0.231364	0.0698536	0.621874	6.9378e-08	0.390509	2.28369e-06	355.716	401.6	493.534	no	no	no	no	no	no	no	no	no	no	0	0
ENSG00000112139	MDGA1	-0.734096	0.0153526	-0.151944	0.720537	0.582151	0.0160146	165.416	79.6648	132.313	no	no	no	no	no	no	no	no	no	no	0	0
ENSG00000112186	CAP2	0.969674	0.00107756	1.77286	5.03836e-10	0.803185	0.000390987	32.8658	69.4594	130.365	no	no	no	no	no	no	no	no	no	no	0	0
ENSG00000112195	TREML2	0.272999	0.607247	1.22485	0.00288033	0.951848	0.00468669	1.82163	2.80456	5.43148	no	no	no	no	no	no	no	no	no	no	0	0
ENSG00000112208	BAG2	-0.000199961	0.999406	0.555428	0.0062409	0.555628	9.15154e-05	162.466	177.047	255.009	no	no	no	no	no	no	no	no	no	no	0	0
ENSG00000112210	RAB23	0.0893719	0.798087	0.975152	6.92307e-05	0.88578	7.21564e-07	258.643	274.16	508.544	no	no	no	no	no	no	no	no	no	no	0	0
ENSG00000112214	FHL5	-1.06046	0.0244169	0.491058	0.37287	1.55152	0.00159831	10.8247	2.16293	21.5944	no	no	no	no	no	no	no	no	no	no	0	0
ENSG00000112297	AIM1	-1.00205	0.00981231	0.669971	0.116413	1.67202	3.84743e-08	94.9199	33.897	129.081	no	no	no	no	no	no	no	no	no	no	0	0
ENSG00000112299	VNN1	-1.99295	2.45344e-07	-0.0762594	0.904585	1.91669	1.10673e-08	21.1442	3.30449	16.7675	no	no	no	yes	no	no	no	no	no	no	1	0
ENSG00000112379	KIAA1244	0.556809	0.124153	1.19215	0.000301037	0.635336	0.0199623	27.2179	44.334	75.5585	no	no	no	no	no	no	no	no	no	no	0	0
ENSG00000112414	GPR126	1.08764	4.55397e-09	0.665001	0.000867461	-0.422641	0.00485777	2412.1	5717.11	4544.16	no	no	yes	no	no	no	no	no	no	no	1	0
ENSG00000112419	PHACTR2	0.0153121	0.961542	0.499786	0.0164097	0.484474	0.00100138	644.348	628.47	903.193	no	no	no	no	no	no	no	no	no	no	0	0
ENSG00000112541	PDE10A	-0.434087	0.322293	0.675839	0.103342	1.10993	0.000286826	27.8402	17.2065	46.5633	no	no	no	no	no	no	no	no	no	no	0	0
ENSG00000112559	MDFI	1.18378	1.97666e-09	0.765188	0.000280799	-0.418588	0.0100111	1576.05	3296.86	2411.22	no	no	no	no	no	no	no	no	no	no	0	0
ENSG00000112599	GUCA1B	-0.0538474	0.882549	-0.509473	0.0591449	-0.455625	0.0226563	22.6401	18.5415	12.9975	no	no	no	no	no	no	no	no	no	no	0	0
ENSG00000112742	TTK	-0.524041	0.232592	0.0681364	0.913361	0.592177	0.0974661	17.1034	14.0173	17.4268	no	no	no	yes	no	no	no	no	no	no	1	0
ENSG00000112782	CLIC5	-0.773862	0.100286	0.521717	0.317172	1.29558	0.000968631	80.0143	31.8443	114.728	no	no	no	no	no	no	no	no	no	no	0	0
ENSG00000112902	SEMA5A	-0.720284	0.0696465	0.590837	0.164337	1.31112	1.13987e-05	157.175	74.8491	220.535	no	no	no	no	no	no	no	no	no	no	0	0
ENSG00000112984	KIF20A	-1.23977	0.00436706	0.044744	0.950695	1.28451	0.00104074	37.0317	7.85036	21.3085	no	no	no	no	no	no	no	no	no	no	0	0
ENSG00000113211	PCDHB6	0.288778	0.234711	-0.0984617	0.752878	-0.38724	0.0204605	146.662	177.124	140.303	no	no	no	no	no	no	no	no	no	no	0	0
ENSG00000113273	ARSB	0.511962	0.00280005	0.924645	2.1658e-08	0.412683	0.000989176	272.284	396.892	491.554	no	no	no	no	no	no	no	no	no	no	0	0
ENSG00000113361	CDH6	-1.1527	0.00595593	0.551121	0.258635	1.70382	9.64927e-07	36.5709	11.9367	58.2137	no	no	no	yes	no	no	no	no	no	no	1	0
ENSG00000113368	LMNB1	-1.8004	3.75508e-10	-1.1106	0.000283636	0.689803	0.00624673	82.4588	21.342	33.2739	no	no	no	no	no	no	no	no	no	no	0	0
ENSG00000113389	NPR3	-0.0220622	0.971052	0.844377	0.030838	0.866439	0.00518428	52.0331	41.8645	104.459	no	no	no	no	no	no	no	no	no	no	0	0
ENSG00000113532	ST8SIA4	-1.05529	0.00733683	0.378846	0.440619	1.43413	6.39827e-06	97.1707	29.1583	114.815	no	no	no	no	no	no	no	no	no	yes	0	1
ENSG00000113555	PCDH12	0.319059	0.377234	1.20866	5.47641e-05	0.889598	0.000125852	139.136	125.791	250.62	no	no	no	no	no	no	no	no	no	no	0	0
ENSG00000113645	WWC1	-0.0631003	0.914754	0.623841	0.151576	0.686942	0.045722	28.2191	27.0122	45.345	no	no	no	no	no	no	no	no	no	yes	0	1
ENSG00000113721	PDGFRB	-0.695877	0.000180436	-0.0440274	0.885136	0.651849	1.45673e-06	4543.71	2319	3895.15	no	no	no	yes	no	no	yes	no	no	no	2	0
ENSG00000113722	CDX1	-1.54736	0.000292037	-0.486031	0.353238	1.06133	0.0102629	7.05678	1.48293	4.19571	no	no	no	no	no	no	no	no	no	no	0	0
ENSG00000113749	HRH2	-1.49069	0.000456641	-0.581378	0.247236	0.909309	0.0302475	12.041	1.60373	4.32956	no	no	no	no	no	no	no	no	no	no	0	0
ENSG00000113810	SMC4	-0.151871	0.484724	0.236052	0.258962	0.387923	0.00325057	403.055	376.617	491.139	no	no	no	no	no	no	yes	no	no	no	1	0
ENSG00000113916	BCL6	-0.929376	1.11252e-05	-1.45628	2.71871e-12	-0.526905	0.00148679	12025.8	4574.13	3528.16	no	no	no	no	no	no	no	no	no	no	0	0
ENSG00000114013	CD86	-1.41911	0.00037529	0.571477	0.226262	1.99058	2.20651e-09	57.1521	14.2395	69.6862	no	no	no	no	no	no	no	no	no	no	0	0
ENSG00000114346	ECT2	-0.174689	0.642554	0.639288	0.0370143	0.813977	0.000171784	58.644	50.6703	84.5243	no	no	no	no	no	no	no	no	no	no	0	0
ENSG00000114405	C3orf14	0.0517939	0.893036	0.923483	0.000322646	0.871689	2.81336e-06	70.5801	74.2127	134.821	no	no	no	no	no	no	no	no	no	no	0	0
ENSG00000114455	HHLA2	-0.482193	0.199967	-1.11831	0.00103226	-0.636119	0.028658	24.564	12.1716	9.15742	no	no	no	no	no	no	no	no	no	no	0	0
ENSG00000114529	C3orf52	0.886131	0.0119977	1.50702	7.83811e-06	0.620892	0.0269244	8.18954	17.2373	27.6829	no	no	no	no	no	no	no	no	no	no	0	0
ENSG00000114547	ROPN1B	0.701838	0.0231924	0.0549127	0.910582	-0.646926	0.00663756	30.767	49.8002	31.8415	no	no	no	no	no	no	no	no	no	no	0	0
ENSG00000114654	EFCC1	-0.142069	0.794976	0.623749	0.154607	0.765818	0.0218551	9.00211	6.5732	12.3562	no	no	no	no	no	no	no	no	no	no	0	0
ENSG00000114737	CISH	-1.70592	5.43345e-13	-2.22998	9.00372e-21	-0.524055	0.00931894	746.184	172.053	130.333	no	no	no	no	no	no	no	no	no	no	0	0
ENSG00000114738	MAPKAPK3	-0.657572	5.50795e-06	-0.130385	0.504882	0.527187	5.86331e-07	417.023	252.206	369.893	no	no	no	no	no	no	no	no	no	no	0	0
ENSG00000114854	TNNC1	-0.614162	0.014122	-1.25274	1.79773e-07	-0.638576	0.000929121	53.3181	25.945	18.2154	no	no	no	no	no	no	no	no	no	no	0	0
ENSG00000114999	TTL	-0.0754174	0.669084	0.36017	0.00903405	0.435587	2.61121e-06	477.68	456.563	601.655	no	no	no	no	no	no	no	no	no	no	0	0
ENSG00000115091	ACTR3	-0.346704	0.0391059	0.229987	0.221885	0.576691	2.91221e-07	1848.12	1315.26	1896.03	no	no	no	yes	no	no	no	no	no	no	1	0
ENSG00000115163	CENPA	-1.56535	0.000295478	-0.0309436	0.967047	1.53441	0.00011354	8.54865	1.21142	4.16424	no	no	no	no	no	no	no	no	no	no	0	0
ENSG00000115165	CYTIP	-1.11443	0.00689437	0.784384	0.0775934	1.89881	1.25251e-08	31.7039	11.8425	46.1554	no	no	no	no	no	no	no	no	no	no	0	0
ENSG00000115232	ITGA4	-1.19783	0.00571163	0.114349	0.864545	1.31217	0.000641365	45.0689	13.7463	36.4679	no	no	no	no	no	no	no	no	no	no	0	0
ENSG00000115252	PDE1A	-0.575974	0.0361524	-0.178578	0.619158	0.397396	0.0701668	424.665	278.726	395.368	no	no	no	no	no	no	no	no	no	no	0	0
ENSG00000115267	IFIH1	-0.182693	0.410615	0.305165	0.143201	0.487858	0.00026484	122.905	104.683	154.67	no	no	no	no	no	no	no	no	no	no	0	0
ENSG00000115271	GCA	-0.646922	0.00319193	-0.260965	0.328658	0.385957	0.0270538	114.858	74.5321	95.3364	no	no	no	no	no	no	no	no	no	no	0	0
ENSG00000115361	ACADL	-1.60808	9.71998e-08	-2.15735	8.26432e-13	-0.549271	0.0450093	442.101	98.0161	60.0267	no	no	no	no	no	no	no	no	no	no	0	0
ENSG00000115363	EVA1A	-0.220846	0.679767	0.465775	0.337544	0.686621	0.0635081	22.8142	13.9347	25.4568	no	no	no	no	no	no	no	no	no	no	0	0
ENSG00000115468	EFHD1	-0.314087	0.301613	-0.737279	0.00632722	-0.423191	0.0495476	1346.34	918.852	669.525	no	no	no	no	no	no	no	no	no	no	0	0
ENSG00000115526	CHST10	1.62014	1.25017e-17	1.17914	1.86825e-09	-0.440997	0.00446753	453.717	1605	1175.16	no	no	no	no	no	no	no	no	no	no	0	0
ENSG00000115641	FHL2	-0.231655	0.408245	0.440654	0.0867278	0.672309	8.65141e-05	244.132	199.919	314.462	no	no	no	no	no	no	no	no	no	no	0	0
ENSG00000115762	PLEKHB2	-0.0699303	0.735309	0.435817	0.00497226	0.505748	1.62235e-06	521.359	503.053	690.608	no	no	no	no	no	no	no	no	no	no	0	0
ENSG00000115896	PLCL1	-1.79764	4.10749e-06	0.176221	0.76467	1.97386	3.49244e-09	36.4972	6.16632	34.4796	no	no	no	no	no	no	no	no	no	no	0	0
ENSG00000115902	SLC1A4	1.03381	4.59041e-12	0.647737	4.48697e-05	-0.386069	0.00106527	3103.75	6298.98	4888.42	no	no	no	no	no	no	no	no	no	no	0	0
ENSG00000115919	KYNU	-1.3352	0.00017393	0.225876	0.65467	1.56108	4.25857e-08	332.335	80.7717	282.603	no	no	no	no	no	no	no	no	no	no	0	0
ENSG00000115935	WIPF1	-0.255676	0.182827	0.274626	0.164229	0.530302	1.60491e-05	1525.57	1151.28	1775.85	no	no	no	no	no	no	no	no	no	no	0	0
ENSG00000115956	PLEK	-1.399	0.000224393	0.289459	0.577259	1.68846	5.60932e-08	210.984	40.4328	159.473	no	no	no	no	no	no	no	no	no	no	0	0
ENSG00000115963	RND3	-0.484526	0.0156723	-0.048725	0.875341	0.435801	0.00321312	908.521	645.059	925.161	no	no	no	no	no	no	no	no	no	no	0	0
ENSG00000115993	TRAK2	0.161827	0.365358	0.801712	3.17421e-08	0.639884	7.74218e-10	806.779	886.594	1374.36	no	no	no	no	no	no	no	no	no	no	0	0
ENSG00000116117	PARD3B	-0.258958	0.2275	0.31724	0.137954	0.576198	2.01218e-05	186.978	151.14	242.038	no	no	no	no	no	no	no	no	no	no	0	0
ENSG00000116151	MORN1	-0.426473	0.0164535	-0.81781	1.57517e-06	-0.391337	0.00311895	110.669	68.5534	52.0611	no	no	no	no	no	no	no	no	no	no	0	0
ENSG00000116237	ICMT	0.462753	0.00508682	0.853229	7.75731e-08	0.390476	0.0012381	648.446	915.81	1117.63	no	no	no	no	no	no	no	no	no	no	0	0
ENSG00000116525	TRIM62	-0.522492	0.00998171	-0.057555	0.852108	0.464937	0.00182827	48.4623	30.9672	46.7751	no	no	no	no	no	no	no	no	no	no	0	0
ENSG00000116544	DLGAP3	-0.987652	0.00145334	-1.62609	1.09237e-07	-0.638439	0.0196101	30.0223	10.4354	6.90744	no	no	no	no	no	no	no	no	no	no	0	0
ENSG00000116574	RHOU	-0.30038	0.219486	-0.776363	0.000344958	-0.475983	0.00392393	2132.63	1720.67	1291.51	no	no	no	no	no	no	no	no	no	no	0	0
ENSG00000116661	FBXO2	0.175929	0.464314	-0.405969	0.057597	-0.581898	4.22939e-05	4031.09	4202.16	2934.87	no	no	no	no	no	no	no	no	no	no	0	0
ENSG00000116701	NCF2	-1.46618	0.000168801	0.338295	0.512904	1.80448	2.69097e-08	133.111	26.4676	107.375	no	no	no	no	no	no	no	no	no	no	0	0
ENSG00000116741	RGS2	-0.0257081	0.947262	0.443918	0.0960295	0.469626	0.0127127	810.15	929.514	1196.24	no	no	no	no	no	no	no	no	no	no	0	0
ENSG00000116761	CTH	-0.489698	0.0119687	-0.970915	1.76459e-07	-0.481218	0.000727355	225.953	165.108	120.364	no	no	no	no	no	no	no	no	no	no	0	0
ENSG00000116783	TNNI3K	-0.0590756	0.86733	-0.449618	0.0907204	-0.390542	0.0422058	49.8195	45.0753	35.9771	no	no	no	no	no	no	no	no	no	no	0	0
ENSG00000116793	PHTF1	0.336316	0.0487371	0.760865	1.34734e-06	0.42455	0.000226576	127.44	171.037	207.473	no	no	no	no	no	no	no	no	no	no	0	0
ENSG00000116815	CD58	0.192218	0.408245	0.94331	4.28744e-07	0.751092	2.08692e-08	163.325	186.794	333.787	no	no	no	no	no	no	no	no	no	no	0	0
ENSG00000116824	CD2	-1.12223	0.01879	0.655145	0.218469	1.77738	0.000147707	4.52113	0.936335	9.08938	no	no	no	no	no	no	no	no	no	no	0	0
ENSG00000116833	NR5A2	-1.16357	0.00990562	0.136836	0.838455	1.30041	0.0015084	11.8303	3.60473	13.1985	no	no	no	no	no	no	no	no	no	no	0	0
ENSG00000116882	HAO2	0.379973	0.49894	-0.42538	0.462497	-0.805353	0.0877492	1.80796	1.75573	0.746266	no	no	no	no	no	no	no	no	no	no	0	0
ENSG00000116990	MYCL	-1.24518	0.00782891	-0.324438	0.596622	0.920739	0.0838221	5.56511	0.723832	1.85073	no	no	no	no	no	no	no	no	no	no	0	0
ENSG00000117009	KMO	-0.829887	0.0810102	0.41915	0.449476	1.24904	0.00220514	8.74341	3.07216	8.08321	no	no	no	no	no	no	no	no	no	no	0	0
ENSG00000117016	RIMS3	-0.251176	0.42645	0.13088	0.725657	0.382057	0.0738251	26.7734	22.4813	31.9811	no	no	no	no	no	no	no	no	no	no	0	0
ENSG00000117091	CD48	-1.97319	9.73542e-06	-0.459733	0.421135	1.51346	0.00187238	28.0695	1.47139	9.28076	no	no	no	no	no	no	no	no	no	no	0	0
ENSG00000117115	PADI2	-0.515496	0.348502	0.596727	0.27206	1.11222	0.021007	3.0962	1.60851	3.59708	no	no	no	no	no	no	no	no	no	no	0	0
ENSG00000117152	RGS4	-0.441411	0.351483	0.239372	0.6663	0.680783	0.0682662	43.0368	19.5265	33.4152	no	no	no	no	no	no	no	no	no	no	0	0
ENSG00000117245	KIF17	-0.779604	0.110921	0.0798693	0.911776	0.859474	0.0574692	10.0024	2.95362	6.67964	no	no	no	no	no	no	no	no	no	no	0	0
ENSG00000117298	ECE1	-0.654555	0.000887191	0.0410806	0.897185	0.695635	9.77165e-07	952.332	498.436	923.846	no	no	no	no	no	no	no	no	no	no	0	0
ENSG00000117308	GALE	-0.0455888	0.81365	-0.453756	0.000977088	-0.408167	2.34483e-05	959.889	947.063	709.795	no	no	no	no	no	no	no	no	no	no	0	0
ENSG00000117399	CDC20	-1.19791	0.00159574	-0.186611	0.733122	1.0113	0.00194566	41.4947	8.52381	16.7959	no	no	no	no	no	no	no	no	no	no	0	0
ENSG00000117461	PIK3R3	-0.241787	0.401402	0.169983	0.601396	0.41177	0.032388	161.392	145.596	165.682	no	no	no	no	no	no	no	no	no	no	0	0
ENSG00000117480	FAAH	0.522795	0.0010042	0.142655	0.493305	-0.380139	0.00123739	165.85	202.512	152.854	no	no	no	no	no	no	no	no	no	no	0	0
ENSG00000117595	IRF6	-0.388223	0.471627	0.580332	0.255774	0.968555	0.0184344	4.91669	2.4134	7.01411	no	no	no	no	no	no	no	no	no	no	0	0
ENSG00000117600	LPPR4	-1.04557	0.0176064	0.449172	0.394747	1.49475	6.16758e-05	20.2778	4.90392	25.6468	no	no	no	no	no	no	no	no	no	no	0	0
ENSG00000117632	STMN1	-1.34383	0.000120625	-0.111217	0.839792	1.23261	1.58998e-05	210.577	66.76	121.75	no	no	no	no	no	no	no	no	no	no	0	0
ENSG00000117643	MAN1C1	-0.947303	7.95716e-06	-0.452788	0.0596467	0.494515	0.00334498	367.012	170.505	257.927	no	no	no	no	no	no	no	no	no	no	0	0
ENSG00000117650	NEK2	-0.697304	0.092462	0.251475	0.626849	0.948779	0.00360203	9.08814	4.66907	7.96377	no	no	no	no	no	no	no	no	no	no	0	0
ENSG00000117707	PROX1	-1.65824	0.000139578	-0.658603	0.196312	0.999641	0.02272	13.9603	2.73213	5.69202	no	no	no	no	no	no	no	no	no	no	0	0
ENSG00000117724	CENPF	-0.843776	0.0188164	0.0474623	0.935599	0.891238	0.00189045	99.6202	37.4261	69.7267	no	no	no	no	no	no	no	no	no	no	0	0
ENSG00000118094	TREH	-0.150307	0.820749	-1.19715	0.0124933	-1.04685	0.035724	2.40527	2.06667	0.524634	no	no	no	no	no	no	no	no	no	no	0	0
ENSG00000118193	KIF14	-0.949239	0.0217362	-0.0336921	0.960886	0.915547	0.0103887	14.7396	5.52656	9.37543	no	no	no	no	no	no	no	no	no	no	0	0
ENSG00000118263	KLF7	-0.929447	6.42705e-05	-0.344936	0.218575	0.58451	0.00134558	493.491	224.981	344.785	no	no	no	no	no	no	no	no	no	no	0	0
ENSG00000118503	TNFAIP3	-0.832927	0.000447005	-0.370702	0.183163	0.462224	0.015706	204.913	110.363	158.242	no	no	no	no	no	no	no	no	no	no	0	0
ENSG00000118513	MYB	-0.734957	0.149384	0.653017	0.217065	1.38797	0.0047287	2.41844	0.868547	2.13319	no	no	no	no	no	no	no	no	no	no	0	0
ENSG00000118515	SGK1	0.463717	0.132318	1.11745	5.91406e-05	0.653737	0.00300685	730.393	943.152	1573.91	no	no	no	no	no	no	no	no	no	no	0	0
ENSG00000118640	VAMP8	-0.674076	0.000784853	-0.0480401	0.88256	0.626036	2.1378e-05	370.562	204.39	307.994	no	no	no	no	no	no	no	no	no	no	0	0
ENSG00000118777	ABCG2	-1.36414	0.0019599	0.0324885	0.965787	1.39663	0.000563286	30.2612	7.89227	30.1819	no	no	no	no	no	no	no	no	no	no	0	0
ENSG00000118849	RARRES1	-0.965773	0.00390653	-0.276895	0.526228	0.688878	0.0136304	263.958	175.238	291.294	no	no	no	no	no	no	no	no	no	no	0	0
ENSG00000118898	PPL	-1.79635	1.61449e-08	-0.474179	0.229177	1.32217	3.91907e-07	197.191	39.2643	123.826	no	no	no	no	no	no	no	no	no	no	0	0
ENSG00000118985	ELL2	-1.2774	2.5203e-10	-1.6897	9.33893e-17	-0.412302	0.0145658	11785.9	5306.96	4081.28	no	no	no	no	no	no	no	no	no	no	0	0
ENSG00000119042	SATB2	-0.550189	0.0533371	0.124269	0.751188	0.674458	0.00117194	93.2453	49.9795	95.1761	no	no	no	no	no	no	no	no	no	no	0	0
ENSG00000119139	TJP2	-0.593057	0.00188427	-0.205611	0.390892	0.387446	0.008528	381.124	242.97	321.504	no	no	no	no	no	no	no	no	no	no	0	0
ENSG00000119608	PROX2	1.73273	4.26298e-05	0.657132	0.194209	-1.0756	0.00497901	0.877311	6.38648	2.75344	no	no	no	no	no	no	no	no	no	no	0	0
ENSG00000119771	KLHL29	0.802038	1.77029e-06	0.411636	0.0278572	-0.390402	0.00299568	1255.22	1914.61	1681.39	no	no	no	no	no	no	no	no	no	no	0	0
ENSG00000119888	EPCAM	0.19451	0.714021	1.0105	0.0121319	0.81599	0.0143095	6.14361	10.4083	19.1416	no	no	no	no	no	no	no	no	no	no	0	0
ENSG00000119922	IFIT2	-1.01701	0.000121733	-0.362233	0.260579	0.654778	0.0019538	173.563	81.7055	140.116	no	no	no	no	no	no	no	no	no	no	0	0
ENSG00000119938	PPP1R3C	-0.0792256	0.812033	-0.559427	0.0243837	-0.480202	0.00847592	17775.1	17486.5	13123.5	no	no	no	no	no	no	no	no	no	no	0	0
ENSG00000120075	HOXB5	-0.305007	0.609502	1.23564	0.00774352	1.54065	0.000288192	0.838338	0.667419	3.81195	no	no	no	no	no	no	no	no	no	no	0	0
ENSG00000120149	MSX2	-0.247542	0.532384	0.276448	0.49616	0.52399	0.0495512	39.7725	30.6043	51.3848	no	no	no	no	no	no	no	no	no	no	0	0
ENSG00000120162	MOB3B	-0.955613	2.74573e-05	-0.229633	0.440067	0.72598	2.9593e-05	80.8566	39.9894	66.1423	no	no	no	no	no	no	no	no	no	no	0	0
ENSG00000120254	MTHFD1L	0.188825	0.460402	0.658715	0.00191644	0.46989	0.00285682	541.18	640.404	897.062	no	no	no	no	no	no	no	no	no	no	0	0
ENSG00000120278	PLEKHG1	-0.511491	0.151328	0.950184	0.00400497	1.46167	1.58242e-09	78.2234	50.1649	148.356	no	no	no	no	no	no	no	no	no	no	0	0
ENSG00000120279	MYCT1	-1.53954	0.000678536	0.276261	0.661091	1.8158	2.44788e-05	46.0689	7.53695	56.6271	no	no	no	no	no	no	no	no	no	no	0	0
ENSG00000120280	CXorf21	-1.20572	0.00537527	0.603756	0.220831	1.80948	7.43189e-07	9.42179	2.50637	11.4545	no	no	no	no	no	no	no	no	no	no	0	0
ENSG00000120318	ARAP3	-0.369516	0.142059	0.356897	0.174285	0.726413	1.19733e-05	112.937	73.5206	135.95	no	no	no	no	no	no	no	no	yes	no	0	1
ENSG00000120457	KCNJ5	-1.7566	2.90548e-06	0.191203	0.731721	1.9478	7.44119e-10	59.2277	7.18156	35.4339	no	no	no	no	no	no	no	no	no	no	0	0
ENSG00000120549	KIAA1217	-0.653923	0.0712458	0.516451	0.18703	1.17037	9.6626e-06	240.036	97.7952	246.743	no	no	no	no	no	no	no	no	no	no	0	0
ENSG00000120729	MYOT	1.46041	1.32235e-06	0.805535	0.0151413	-0.654879	0.0101829	41.0146	137.778	91.1796	no	no	no	no	no	no	no	no	no	no	0	0
ENSG00000120875	DUSP4	-1.03831	0.00229561	-0.313076	0.473794	0.72523	0.011794	155.724	60.9987	86.0741	no	no	no	no	no	no	no	no	no	no	0	0
ENSG00000120915	EPHX2	0.160974	0.429695	-0.331765	0.0726986	-0.492739	4.42e-05	603.036	624.467	462.718	no	no	no	no	no	no	no	no	no	no	0	0
ENSG00000121068	TBX2	-1.57575	0.00024385	0.533643	0.307593	2.10939	2.60746e-08	78.6496	8.80894	78.4849	no	no	no	no	no	no	no	no	no	no	0	0
ENSG00000121152	NCAPH	-0.778916	0.0559727	-0.131549	0.820369	0.647367	0.0671517	21.8503	8.74823	12.3367	no	no	no	no	no	no	no	no	no	no	0	0
ENSG00000121207	LRAT	0.576014	0.231422	-1.01244	0.0237227	-1.58846	1.37064e-05	35.4383	53.4238	14.69	no	no	no	no	no	no	no	no	no	no	0	0
ENSG00000121281	ADCY7	-0.248106	0.54211	1.14813	0.000387677	1.39624	9.30899e-09	308.229	186.818	543.294	no	no	no	no	no	no	no	no	no	no	0	0
ENSG00000121297	TSHZ3	-0.139054	0.601368	0.52473	0.0154451	0.663784	7.06325e-06	156.479	129.959	208.96	no	no	no	no	no	no	no	no	no	no	0	0
ENSG00000121552	CSTA	-1.73453	5.41404e-05	-0.197169	0.757181	1.53736	0.000125584	25.2933	3.52437	12.7416	no	yes	no	no	no	no	no	no	no	no	1	0
ENSG00000121716	PILRB	0.208425	0.523563	-0.260158	0.431522	-0.468583	0.0266022	242.342	214.902	164.972	no	no	no	no	no	no	no	no	no	no	0	0
ENSG00000121743	GJA3	1.17911	0.0016021	2.06833	6.44072e-09	0.889215	0.00196709	3.33491	12.8125	27.9816	no	no	no	no	no	no	no	no	no	no	0	0
ENSG00000121753	BAI2	-0.467359	0.181541	0.246175	0.551	0.713534	0.00413089	21.0772	14.6608	20.7037	no	no	no	no	no	no	no	no	no	no	0	0
ENSG00000121769	FABP3	-0.130175	0.768245	0.393008	0.300206	0.523183	0.0516702	329.591	298.028	489.221	no	no	no	no	no	no	no	no	no	no	0	0
ENSG00000121797	CCRL2	-0.767591	0.0114073	-0.121304	0.781828	0.646287	0.00757553	23.5614	10.5793	17.0269	no	no	no	no	no	no	no	no	no	no	0	0
ENSG00000121807	CCR2	-1.33805	0.00382942	0.0376105	0.961499	1.37566	0.00553396	10.1594	1.38999	8.04911	no	no	no	no	no	no	no	no	no	no	0	0
ENSG00000121858	TNFSF10	0.0654383	0.881046	0.542931	0.0952771	0.477493	0.0521346	397.265	371.355	551.551	no	no	no	no	no	no	no	no	no	no	0	0
ENSG00000121933	ADORA3	-0.93329	0.0130944	0.331406	0.481636	1.2647	1.96548e-05	88.6746	23.7517	72.2235	no	no	no	no	no	no	no	no	no	no	0	0
ENSG00000121957	GPSM2	0.512888	0.00560737	0.956111	7.42728e-08	0.443223	0.00111928	595.38	910.89	1179.01	no	no	no	no	no	no	no	no	no	no	0	0
ENSG00000121964	GTDC1	-0.475112	0.0172015	0.0799037	0.781341	0.555016	8.36298e-05	227.09	162.896	253.564	no	no	no	no	no	no	no	no	no	no	0	0
ENSG00000121966	CXCR4	-2.04342	1.16156e-06	0.0185386	0.980881	2.06196	6.47479e-08	154.796	12.7753	81.2603	no	no	no	no	no	no	no	no	no	no	0	0
ENSG00000122121	XPNPEP2	-1.16833	0.013673	0.055011	0.942444	1.22334	0.01531	3.47675	0.398999	2.94352	no	no	no	no	no	no	no	no	no	no	0	0
ENSG00000122122	SASH3	-1.82884	1.55741e-05	0.159772	0.80578	1.98861	1.76353e-07	75.894	8.44323	44.8219	no	no	no	no	no	no	no	no	no	no	0	0
ENSG00000122223	CD244	-1.39582	0.00262043	0.07194	0.923746	1.46776	0.00257163	3.82581	0.522877	3.29985	no	no	no	no	no	no	no	no	no	no	0	0
ENSG00000122224	LY9	-0.790586	0.118663	0.482937	0.395715	1.27352	0.00640705	3.95246	1.68722	5.91979	no	no	no	no	no	no	no	no	no	no	0	0
ENSG00000122254	HS3ST2	-1.54242	0.00014126	0.198456	0.738496	1.74087	5.56629e-07	46.7243	7.92465	37.1478	no	no	no	no	no	no	no	no	no	no	0	0
ENSG00000122420	PTGFR	-0.487915	0.0961192	0.322615	0.328029	0.810529	7.10055e-05	340.057	242.28	484.971	no	no	no	no	no	no	no	no	no	no	0	0
ENSG00000122432	SPATA1	-0.395555	0.28239	-0.889345	0.00770122	-0.49379	0.0848028	15.4621	10.8504	6.30371	no	no	no	no	no	no	no	no	no	no	0	0
ENSG00000122591	FAM126A	-0.392881	0.15442	0.771163	0.00245254	1.16404	9.51416e-11	363.101	224.555	518.818	no	no	no	no	no	no	no	no	no	no	0	0
ENSG00000122644	ARL4A	-0.336998	0.386461	0.745952	0.0311081	1.08295	1.46221e-05	97.675	52.8802	114.764	no	no	no	no	no	no	no	no	no	no	0	0
ENSG00000122691	TWIST1	-0.856684	0.000796694	0.00240438	0.996039	0.859089	6.88021e-06	289.259	144.925	279.035	no	no	no	no	no	no	no	no	no	no	0	0
ENSG00000122694	GLIPR2	-0.406108	0.118737	0.703583	0.00399721	1.10969	8.02053e-11	254.934	148.07	337.508	no	no	yes	yes	no	no	no	no	no	no	2	0
ENSG00000122756	CNTFR	0.738278	0.0172297	0.143678	0.743692	-0.594601	0.0165151	2075.02	3172.11	1883.52	no	no	no	no	no	no	no	no	no	no	0	0
ENSG00000122778	KIAA1549	1.51179	3.99339e-12	1.0646	3.11978e-06	-0.447186	0.0148484	598.941	1699.28	1286.72	no	no	no	no	no	no	no	no	no	no	0	0
ENSG00000122786	CALD1	0.0276359	0.932492	0.614058	0.00344527	0.586422	8.73829e-05	3278.28	2940.81	4631.47	no	no	no	no	no	no	no	no	no	no	0	0
ENSG00000122952	ZWINT	-0.595666	0.0578216	0.00849449	0.98737	0.60416	0.0118303	65.8792	27.2201	40.4619	no	no	no	no	no	no	no	no	no	no	0	0
ENSG00000123095	BHLHE41	0.079191	0.829229	-0.305291	0.323636	-0.384482	0.0687365	3986.86	3986.05	3251.67	no	no	no	no	no	no	no	no	no	no	0	0
ENSG00000123213	NLN	-0.124959	0.60929	0.397753	0.0523246	0.522713	0.000140168	276.515	231.483	330.119	no	no	no	no	no	no	no	no	no	no	0	0
ENSG00000123329	ARHGAP9	-0.141964	0.789463	0.784114	0.0547136	0.926078	0.00361823	33.9935	20.9273	40.5764	no	no	no	no	no	no	no	no	no	no	0	0
ENSG00000123338	NCKAP1L	-1.56475	9.44386e-07	-0.0442793	0.93711	1.52047	2.30079e-09	280.695	67.7609	218.965	no	no	no	no	no	no	no	no	no	no	0	0
ENSG00000123485	HJURP	-0.966952	0.0271141	-0.0107165	0.988764	0.956236	0.0140222	25.0146	6.33947	13.7979	no	no	no	no	no	no	no	no	no	no	0	0
ENSG00000123496	IL13RA2	-0.296232	0.587409	0.934812	0.0384067	1.23104	0.000946321	6.81113	6.24301	20.297	no	no	no	no	no	no	no	no	no	no	0	0
ENSG00000123560	PLP1	-0.623127	0.226948	0.314335	0.601313	0.937461	0.0801822	3.3785	0.901526	4.59506	no	no	no	no	no	no	no	no	no	no	0	0
ENSG00000123610	TNFAIP6	0.407952	0.363591	1.40026	0.000196939	0.992305	0.00183206	487.199	747.982	1721.09	no	no	yes	yes	no	no	no	no	yes	no	2	1
ENSG00000123643	SLC36A1	-0.161328	0.609306	0.551953	0.0342122	0.713281	7.65761e-05	129.992	88.9095	136.248	no	no	no	no	no	no	no	no	no	no	0	0
ENSG00000123685	BATF3	-0.102451	0.734401	0.368032	0.139453	0.470483	0.00443997	60.1546	55.1712	69.6545	no	no	no	no	no	no	no	no	no	no	0	0
ENSG00000123700	KCNJ2	-0.0407639	0.946755	0.706388	0.0881065	0.747152	0.0209472	14.8446	13.484	28.1138	no	no	no	no	no	no	no	no	no	no	0	0
ENSG00000123977	DAW1	0.01685	0.97782	0.697087	0.0840626	0.680237	0.0334376	30.722	28.485	51.0687	no	no	no	no	no	no	no	no	no	no	0	0
ENSG00000124003	MOGAT1	-0.0660322	0.893867	-0.894881	0.0104079	-0.828849	0.00278936	16.6875	12.0873	7.14775	no	no	no	no	no	no	no	no	no	no	0	0
ENSG00000124006	OBSL1	0.483582	0.00193263	-0.00654358	0.981402	-0.490125	1.09491e-05	1966.72	2452.37	1700.84	no	no	no	no	no	no	no	no	no	no	0	0
ENSG00000124019	FAM124B	-1.51028	0.000687821	-0.125261	0.85561	1.38502	0.00109336	14.0131	1.43463	6.43042	no	no	no	no	no	no	no	no	no	no	0	0
ENSG00000124172	ATP5E	-0.266314	0.133458	0.150511	0.468527	0.416825	0.000415213	1847.92	1565.43	2013.27	no	no	no	no	no	no	no	no	no	no	0	0
ENSG00000124216	SNAI1	0.251341	0.367124	-0.306145	0.274135	-0.557486	0.00174797	1193.74	1255.56	969.712	no	no	no	no	no	no	no	no	no	no	0	0
ENSG00000124253	PCK1	-0.56015	0.216379	0.0829465	0.895858	0.643097	0.0892768	74.3459	30.4302	60.8648	no	no	no	no	no	no	no	no	no	no	0	0
ENSG00000124256	ZBP1	0.700968	0.0151038	-0.0417122	0.930195	-0.74268	0.00045545	22.0755	39.5412	22.4234	no	no	no	no	no	no	no	no	no	no	0	0
ENSG00000124343	XG	-0.219392	0.433027	0.453958	0.0729182	0.67335	7.23725e-05	416.548	319.823	608.187	no	no	no	no	no	no	no	no	no	no	0	0
ENSG00000124587	PEX6	-0.18547	0.356654	-0.56467	0.00102225	-0.3792	0.00284723	662.022	527.819	414.576	no	no	no	no	no	no	no	no	no	no	0	0
ENSG00000124772	CPNE5	-0.705327	0.0862824	0.106837	0.856099	0.812165	0.0151285	20.7332	8.89892	16.3498	no	no	no	no	no	no	no	no	no	no	0	0
ENSG00000124813	RUNX2	-1.13089	0.00163846	-0.063244	0.914577	1.06765	0.000297658	283.095	94.0711	218.15	no	no	no	no	no	no	no	no	no	no	0	0
ENSG00000124831	LRRFIP1	-0.0121217	0.962537	0.390634	0.0220749	0.402756	0.000647297	2243.07	2178.31	2937.11	no	no	no	no	no	no	no	no	no	no	0	0
ENSG00000125089	SH3TC1	0.382604	0.0960652	-0.0671664	0.837891	-0.44977	0.00578799	1127.32	1429.07	973.313	no	no	no	no	no	no	no	no	no	no	0	0
ENSG00000125148	MT2A	-2.25942	3.47807e-15	-2.73863	3.45386e-21	-0.479217	0.0708226	101317	10738.4	9371.28	no	no	no	no	no	no	no	no	yes	no	0	1
ENSG00000125266	EFNB2	-1.91077	7.79428e-07	-0.321299	0.546155	1.58947	2.49027e-06	108.812	16.8548	74.1723	no	no	no	no	no	no	no	no	no	no	0	0
ENSG00000125347	IRF1	-1.79661	1.36795e-12	-1.19582	6.96982e-06	0.600798	0.00520883	467.11	97.8215	157.022	no	no	no	no	no	no	no	no	no	no	0	0
ENSG00000125384	PTGER2	-0.0943363	0.789463	0.499379	0.0692723	0.593715	0.00200241	271.38	230.141	381.74	no	no	no	no	no	no	no	no	no	no	0	0
ENSG00000125398	SOX9	-0.152462	0.544331	-0.568318	0.0058228	-0.415855	0.00637606	7606.24	6316.06	4805.63	no	no	no	no	no	no	no	no	no	no	0	0
ENSG00000125430	HS3ST3B1	-0.174199	0.648922	-0.705729	0.021362	-0.53153	0.0261042	315.483	285.983	175.025	no	no	no	no	no	no	no	no	no	no	0	0
ENSG00000125454	SLC25A19	-0.551615	0.0185237	0.19482	0.509415	0.746435	5.7675e-06	75.516	44.0311	73.1339	no	no	no	no	no	no	no	no	no	no	0	0
ENSG00000125534	PPDPF	-0.288582	0.10811	-0.673476	3.80886e-05	-0.384894	0.00170178	4842.37	3293.34	2641.08	no	no	no	no	no	no	no	no	no	no	0	0
ENSG00000125618	PAX8	-0.103178	0.860122	0.680324	0.124091	0.783503	0.0269909	47.6922	46.5629	72.7405	no	no	no	no	no	no	no	no	no	no	0	0
ENSG00000125657	TNFSF9	-0.427851	0.28873	0.262289	0.57227	0.69014	0.0191108	22.821	17.6471	23.3184	no	no	no	no	no	no	no	no	no	no	0	0
ENSG00000125726	CD70	-0.088484	0.890264	1.47682	0.000504677	1.56531	1.88893e-05	13.9058	14.6164	42.5298	no	no	no	no	no	no	no	no	no	no	0	0
ENSG00000125740	FOSB	1.22323	0.00115865	0.510886	0.255774	-0.712341	0.03622	1082.88	3385.04	2095.08	no	no	no	no	no	no	no	no	no	no	0	0
ENSG00000125810	CD93	-1.77575	8.40156e-06	0.477666	0.343481	2.25341	6.20452e-11	552.563	68.0309	587.445	no	no	yes	no	no	no	no	no	no	no	1	0
ENSG00000125910	S1PR4	-0.692848	0.129906	0.29639	0.587899	0.989238	0.0564258	2.71683	0.501428	2.69674	no	no	no	no	no	no	no	no	no	no	0	0
ENSG00000125945	ZNF436	0.0784857	0.695004	0.471036	0.00179653	0.392551	0.000230317	300.624	332.687	456.059	no	no	no	no	no	no	no	no	no	no	0	0
ENSG00000125967	NECAB3	-0.380667	0.0552383	-0.804075	1.44512e-05	-0.423408	0.00302675	177.812	106.43	79.3473	no	no	no	no	no	no	no	no	no	no	0	0
ENSG00000126217	MCF2L	-0.493203	0.285735	0.304503	0.566536	0.797706	0.0270502	39.989	19.1371	52.0231	no	no	no	no	no	no	no	no	no	no	0	0
ENSG00000126259	KIRREL2	0.719989	0.151419	1.66893	0.000176396	0.948937	0.0285023	0.39126	2.41066	6.44112	no	no	no	no	no	no	no	no	no	no	0	0
ENSG00000126264	HCST	-1.30445	0.000129211	-0.104838	0.844261	1.19961	1.44805e-05	52.363	12.0203	28.9754	no	no	no	no	no	no	no	no	no	no	0	0
ENSG00000126778	SIX1	-0.02399	0.948944	0.404635	0.120261	0.428625	0.0189508	345.768	414.787	578.662	no	no	no	no	no	no	no	no	no	no	0	0
ENSG00000126787	DLGAP5	-1.51293	0.000623693	0.0155182	0.984294	1.52845	0.000215135	27.7758	4.20616	13.7903	no	no	no	no	no	no	no	no	no	no	0	0
ENSG00000126860	EVI2A	0.312775	0.289736	0.987808	9.5345e-05	0.675033	0.00045545	420.05	604.67	1041.97	no	no	no	no	no	no	no	no	no	no	0	0
ENSG00000126878	AIF1L	-0.785389	0.119687	0.308078	0.620059	1.09347	0.0209643	24.5396	11.9653	35.5233	no	no	no	no	no	no	no	no	no	no	0	0
ENSG00000126882	FAM78A	-0.697434	0.0648197	0.50868	0.216195	1.20611	1.47769e-05	35.4658	15.1616	33.2687	no	no	no	no	no	no	no	no	no	no	0	0
ENSG00000126895	AVPR2	-1.43901	0.00175305	0.192313	0.77443	1.63132	0.000250192	9.45159	1.48287	11.2592	no	no	no	no	no	no	no	no	no	no	0	0
ENSG00000127074	RGS13	0.48973	0.354402	1.78074	3.77559e-05	1.29101	0.000957033	0.86613	2.66843	10.3707	no	no	no	no	no	no	no	no	no	no	0	0
ENSG00000127084	FGD3	-0.776834	0.0853444	0.28324	0.617725	1.06007	0.0049065	27.0719	11.9942	27.8185	no	no	no	no	no	no	no	no	no	no	0	0
ENSG00000127314	RAP1B	-0.488179	0.000671055	0.00808044	0.974102	0.496259	1.20396e-06	1682.36	1188.55	1761.23	no	no	no	no	no	no	no	no	no	no	0	0
ENSG00000127329	PTPRB	-0.914135	0.0373368	0.7115	0.130752	1.62564	4.97198e-06	144.647	44.6209	238.463	no	no	no	no	no	no	no	no	no	no	0	0
ENSG00000127364	TAS2R4	0.363725	0.344537	-0.267686	0.536346	-0.631411	0.0200465	10.3576	12.7649	8.43471	no	no	no	no	no	no	no	no	no	no	0	0
ENSG00000127399	LRRC61	-0.283333	0.235705	-0.680371	0.00148065	-0.397037	0.0165305	110.412	79.2563	61.3765	no	no	no	no	no	no	no	no	no	no	0	0
ENSG00000127418	FGFRL1	0.435989	0.00717494	0.0358243	0.889251	-0.400164	0.000679328	6556.79	8074.5	6435.53	no	no	no	no	no	no	no	no	no	no	0	0
ENSG00000127507	EMR2	-0.849355	0.0122084	0.148844	0.758711	0.998199	0.000149013	42.2244	14.4597	32.1247	no	no	no	no	no	no	no	no	no	no	0	0
ENSG00000127863	TNFRSF19	0.272253	0.474197	1.04125	0.000834635	0.768998	0.00165535	147.282	179.85	290.327	no	no	no	no	no	no	no	no	no	no	0	0
ENSG00000127920	GNG11	0.18413	0.493652	0.569128	0.0122123	0.384998	0.0247941	469.271	577.915	800.343	no	no	no	no	no	no	no	no	no	no	0	0
ENSG00000127955	GNAI1	-0.714063	0.000212567	-0.0429216	0.891098	0.671142	1.90374e-06	124.693	73.9079	115.245	no	no	no	no	no	no	no	no	no	no	0	0
ENSG00000128203	ASPHD2	0.314154	0.367967	1.07987	0.000201014	0.76572	0.000358674	13.7733	16.8977	30.9398	no	no	no	no	no	no	no	no	no	no	0	0
ENSG00000128242	GAL3ST1	-0.649263	0.0240716	-1.07556	0.000109879	-0.426292	0.0765384	56.6718	25.3261	19.835	no	no	no	no	no	no	no	no	no	no	0	0
ENSG00000128274	A4GALT	-0.525089	0.0299087	0.0943441	0.785425	0.619433	0.000376853	622.392	342.759	549.079	no	no	no	no	no	no	no	no	no	no	0	0
ENSG00000128283	CDC42EP1	-0.958199	4.18011e-09	-0.550726	0.00181265	0.407473	0.00165064	778.332	301.64	390.52	no	no	no	no	no	no	no	no	no	no	0	0
ENSG00000128294	TPST2	-0.391083	0.144708	0.423397	0.122223	0.814481	4.34098e-06	242.18	142.728	234.608	no	no	no	no	no	no	no	no	no	no	0	0
ENSG00000128298	BAIAP2L2	-0.620544	0.0851169	-1.15892	0.000731654	-0.538374	0.0901252	13.8346	5.6161	3.10374	no	no	no	no	no	no	no	no	no	no	0	0
ENSG00000128311	TST	-0.253704	0.230482	-0.682445	0.000263848	-0.428741	0.00222419	211.134	169.725	118.802	no	no	no	no	no	no	no	no	no	no	0	0
ENSG00000128340	RAC2	-1.32578	0.002566	0.562291	0.280741	1.88807	9.04452e-07	53.4917	12.7933	71.0544	no	no	no	no	no	no	no	no	no	no	0	0
ENSG00000128383	APOBEC3A	-1.34141	0.0040787	-0.486783	0.393448	0.854631	0.0948144	7.46498	1.15897	1.80814	no	no	no	no	no	no	no	no	no	no	0	0
ENSG00000128512	DOCK4	-0.796511	0.0141871	0.393213	0.302421	1.18972	7.603e-07	84.17	39.3228	103.028	no	no	no	no	no	no	no	no	no	no	0	0
ENSG00000128567	PODXL	-0.399097	0.353565	1.11182	0.00263091	1.51092	1.01413e-07	268.932	134.115	563.919	no	no	no	no	no	no	no	no	no	no	0	0
ENSG00000128591	FLNC	-1.10974	0.00654378	0.561346	0.235556	1.67108	5.02385e-07	173.848	34.4402	147.588	no	no	no	no	no	no	no	no	no	no	0	0
ENSG00000128594	LRRC4	-1.22632	0.00291712	-0.181773	0.761742	1.04455	0.0046255	30.6824	9.38115	17.6044	no	no	no	no	no	no	no	no	no	no	0	0
ENSG00000128604	IRF5	-1.16766	6.08179e-05	-0.0338041	0.946654	1.13386	4.81739e-07	77.7441	24.1545	57.2267	no	no	no	no	no	no	no	no	no	no	0	0
ENSG00000128641	MYO1B	0.178726	0.515657	0.948385	1.19046e-05	0.769659	1.0848e-06	985.564	1085.07	1980.67	no	no	no	no	no	no	no	no	no	no	0	0
ENSG00000128645	HOXD1	-0.445445	0.269384	0.0635021	0.910296	0.508947	0.099585	11.1527	8.57947	11.9245	no	no	no	no	no	no	no	no	no	no	0	0
ENSG00000128656	CHN1	-0.91257	0.00745129	0.232749	0.610385	1.14532	1.27462e-05	98.0858	28.2274	87.3526	no	no	no	no	no	no	no	no	no	no	0	0
ENSG00000128815	WDFY4	-1.21791	0.00228109	0.132482	0.827	1.35039	5.92879e-05	41.9026	13.5965	38.6965	no	no	no	no	no	no	no	no	no	no	0	0
ENSG00000128917	DLL4	-1.54341	0.000128778	0.119333	0.85109	1.66274	1.57607e-06	69.6047	10.5242	48.1851	no	no	no	no	no	no	no	no	no	no	0	0
ENSG00000129007	CALML4	-0.245731	0.453215	0.183208	0.615162	0.428939	0.0513933	58.9761	41.1056	53.0849	no	no	no	no	no	no	no	no	no	no	0	0
ENSG00000129116	PALLD	-0.148411	0.356632	0.339126	0.017746	0.487537	2.37102e-07	1309.24	1276.64	1799.57	no	no	no	no	no	no	no	no	no	no	0	0
ENSG00000129194	SOX15	-0.079104	0.805232	-0.655439	0.00496134	-0.576335	0.000684595	180.161	130.45	91.5268	no	no	no	no	no	no	no	no	no	no	0	0
ENSG00000129195	FAM64A	-0.900691	0.0337767	-0.156454	0.794307	0.744237	0.0504049	17.5055	5.63429	10.377	no	no	no	no	no	no	no	no	no	no	0	0
ENSG00000129226	CD68	-0.855964	8.30747e-05	-0.251942	0.361994	0.604023	0.000286826	4749.16	2214.1	3477.16	no	no	no	no	no	no	no	no	no	no	0	0
ENSG00000129244	ATP1B2	0.814836	0.00181151	0.34898	0.264596	-0.465856	0.0283389	255.641	468.172	340.528	no	no	no	no	no	no	no	no	no	no	0	0
ENSG00000129250	KIF1C	-0.529202	0.00117891	0.0264206	0.923071	0.555623	1.82582e-06	1537.05	949.675	1434.79	no	no	no	no	no	no	no	no	no	no	0	0
ENSG00000129450	SIGLEC9	-1.51211	0.000423595	0.292246	0.619214	1.80436	2.00998e-06	33.3989	5.39477	27.2833	no	no	no	no	no	no	no	no	no	no	0	0
ENSG00000129465	RIPK3	-0.181148	0.671145	0.722982	0.0346935	0.904129	0.000312548	58.1574	43.7588	83.7904	no	no	no	no	no	no	no	no	no	no	0	0
ENSG00000129467	ADCY4	-0.607314	0.0957809	0.667417	0.0693603	1.27473	7.37846e-07	62.8608	24.8655	81.1275	no	no	no	no	no	no	no	no	no	no	0	0
ENSG00000129596	CDO1	0.0996133	0.707038	-0.290758	0.201138	-0.390371	0.00929166	13734.4	15743.7	13156.5	no	no	no	no	no	no	no	no	no	no	0	0
ENSG00000129646	QRICH2	0.116303	0.755758	-0.50333	0.0926581	-0.619633	0.0031319	69.4428	61.4819	39.75	no	no	no	no	no	no	no	no	no	no	0	0
ENSG00000129810	SGOL1	-0.919146	0.0492928	0.0520719	0.942949	0.971218	0.0228859	5.33147	1.44762	4.23257	no	no	no	no	no	no	no	no	no	no	0	0
ENSG00000129910	CDH15	0.162309	0.780136	1.16484	0.00568358	1.00254	0.00518428	5.72098	8.59357	24.9288	no	no	no	no	no	no	no	no	no	no	0	0
ENSG00000129946	SHC2	-0.0599388	0.905852	0.452417	0.2528	0.512356	0.0791691	30.8433	30.2825	32.9391	no	no	no	no	no	no	no	no	no	no	0	0
ENSG00000129993	CBFA2T3	-0.54518	0.181774	0.3519	0.445043	0.897081	0.00295256	19.5247	9.6703	23.0508	no	no	no	no	no	no	no	no	no	no	0	0
ENSG00000130032	PRRG3	-0.910696	0.0462367	0.25877	0.666179	1.16947	0.00323698	36.7104	14.7561	39.6282	no	no	no	no	no	no	no	no	no	no	0	0
ENSG00000130035	GALNT8	0.482161	0.0213775	-0.0715765	0.815354	-0.553738	0.00021415	2214.87	3263.63	2237.66	no	no	no	no	no	no	no	no	no	no	0	0
ENSG00000130037	KCNA5	-0.665342	0.188678	0.735547	0.142954	1.40089	0.00503876	1.18237	0.472103	3.96197	no	no	no	no	no	no	no	no	no	no	0	0
ENSG00000130038	CRACR2A	-0.544717	0.128832	0.467262	0.218006	1.01198	6.16758e-05	24.1771	13.1915	31.6474	no	no	no	no	no	no	no	no	no	no	0	0
ENSG00000130045	NXNL2	-0.214867	0.464767	-1.06684	6.2971e-06	-0.85197	1.26214e-06	102.084	71.8297	41.0778	no	no	no	no	no	no	no	no	no	no	0	0
ENSG00000130176	CNN1	-0.454663	0.351043	0.79951	0.0735318	1.25417	0.000344617	10.6145	5.72827	21.6653	no	no	no	no	no	no	no	no	no	no	0	0
ENSG00000130201	EXOC3L2	-0.370061	0.481511	0.462834	0.377093	0.832894	0.0384468	12.6049	7.01038	15.1116	no	no	no	no	no	no	no	no	no	no	0	0
ENSG00000130270	ATP8B3	-0.384404	0.350765	0.197631	0.684949	0.582035	0.0553595	22.6836	15.5623	24.2443	no	no	no	no	no	no	no	no	no	no	0	0
ENSG00000130300	PLVAP	-1.54808	0.000632707	0.334348	0.585303	1.88243	1.22843e-05	445.617	65.9508	433.182	no	no	no	no	no	no	no	no	no	no	0	0
ENSG00000130303	BST2	-0.0907977	0.843591	0.665179	0.0519596	0.755977	0.00279878	151.868	107.756	217.901	no	no	no	no	no	no	no	no	no	no	0	0
ENSG00000130307	USHBP1	-1.32507	0.00264666	-0.323149	0.582558	1.00192	0.0185134	31.9566	6.15539	15.7536	no	no	no	no	no	no	no	no	no	no	0	0
ENSG00000130377	ACSBG2	-0.038143	0.958914	0.822445	0.102444	0.860588	0.070705	1.1347	1.76805	3.39991	no	no	no	no	no	no	no	no	no	no	0	0
ENSG00000130429	ARPC1B	-0.47375	0.00222145	-0.0586845	0.801272	0.415066	0.000239337	1993.3	1271.83	1614.33	no	no	no	yes	no	no	no	no	no	no	1	0
ENSG00000130449	ZSWIM6	-0.250396	0.228578	0.168882	0.471854	0.419278	0.00210948	243.172	198.61	269.937	no	no	no	yes	no	no	no	no	no	no	1	0
ENSG00000130477	UNC13A	0.21287	0.713017	0.988375	0.0261806	0.775506	0.0452942	2.47777	3.50175	5.31525	no	no	no	no	no	no	no	no	no	no	0	0
ENSG00000130489	SCO2	0.11529	0.665327	0.509905	0.0153688	0.394615	0.0099812	110.742	98.4259	132.007	no	no	no	no	no	no	no	no	no	no	0	0
ENSG00000130528	HRC	-1.09008	0.0234093	1.03095	0.0343698	2.12102	1.62761e-06	3.97106	0.96665	11.5512	no	no	no	no	no	no	no	no	no	no	0	0
ENSG00000130589	HELZ2	-0.506982	0.0416095	-0.0722552	0.843329	0.434727	0.0212864	262.989	154.06	211.893	no	no	no	no	no	no	no	no	no	no	0	0
ENSG00000130649	CYP2E1	0.275196	0.270991	-0.224299	0.412842	-0.499495	0.00201011	46.5226	52.0759	40.1091	no	no	no	no	no	no	no	no	no	no	0	0
ENSG00000130653	PNPLA7	-0.489367	0.0477563	-1.03156	7.61984e-06	-0.542197	0.00266116	340.085	177.388	128.582	no	no	no	no	no	no	no	no	no	no	0	0
ENSG00000130755	GMFG	-1.13619	0.000490449	-0.192767	0.677692	0.943428	0.0003515	162.974	52.0482	104.195	no	no	no	no	no	no	no	no	no	no	0	0
ENSG00000130775	THEMIS2	-0.422067	0.309868	0.988226	0.00708963	1.41029	3.43312e-07	123.233	60.1847	183.004	no	no	no	no	no	no	no	no	no	no	0	0
ENSG00000131037	EPS8L1	-0.882083	0.0494637	-0.024555	0.973242	0.857528	0.0329275	6.42787	2.14519	6.11315	no	no	no	no	no	no	no	no	no	no	0	0
ENSG00000131055	COX4I2	-1.23338	0.00901327	0.334783	0.587174	1.56816	0.000911803	9.64729	1.84066	11.7889	no	no	no	no	no	no	no	no	no	no	0	0
ENSG00000131080	EDA2R	-0.353912	0.126397	0.0581777	0.860439	0.41209	0.0117872	110.766	79.511	114.104	no	no	no	no	no	no	no	no	no	no	0	0
ENSG00000131097	HIGD1B	-1.16241	0.0112388	0.417546	0.456823	1.57996	0.00131094	7.36885	0.79208	9.77248	no	no	no	no	no	no	no	no	no	no	0	0
ENSG00000131236	CAP1	-0.294438	0.0242565	0.245878	0.0779194	0.540316	6.46935e-10	2974.99	2365.79	3326.77	no	no	no	no	no	no	no	no	no	no	0	0
ENSG00000131378	RFTN1	-0.809941	0.0226446	0.821188	0.0239974	1.63113	6.46935e-10	153.677	58.8564	207.393	no	no	no	no	no	no	no	no	no	no	0	0
ENSG00000131389	SLC6A6	0.149857	0.702953	1.09114	0.000160211	0.941281	1.63113e-05	432.264	426.099	865.806	no	no	no	no	no	no	no	no	no	no	0	0
ENSG00000131401	NAPSB	-0.918097	0.0641506	0.567821	0.300827	1.48592	0.00172312	3.31788	1.04367	4.87451	no	no	no	no	no	no	no	no	no	no	0	0
ENSG00000131459	GFPT2	0.462476	0.0648026	1.08722	2.1934e-06	0.624741	0.000387756	1236.44	1659.39	2802.74	no	no	no	no	no	no	no	no	no	no	0	0
ENSG00000131471	AOC3	-0.237278	0.495829	0.71811	0.0145811	0.955388	4.66806e-06	136.339	99.1991	185.23	no	no	yes	yes	no	no	no	no	no	no	2	0
ENSG00000131477	RAMP2	-0.412347	0.215236	0.306835	0.405563	0.719182	0.00183688	174.999	101.534	185.568	no	no	no	no	no	no	no	no	no	no	0	0
ENSG00000131620	ANO1	1.1814	1.49269e-11	1.65548	5.7795e-21	0.474084	0.00055051	342.575	775.493	1008.9	no	no	no	no	no	no	no	no	no	no	0	0
ENSG00000131634	TMEM204	-0.518284	0.00262258	-0.98002	3.31227e-09	-0.461736	0.000253284	1924.58	1397.11	1002.82	no	no	no	no	no	no	no	no	no	no	0	0
ENSG00000131669	NINJ1	0.00596615	0.98342	-0.451788	0.0125094	-0.457754	0.000291595	2414.63	2015.01	1609.34	no	no	no	no	no	no	no	no	no	no	0	0
ENSG00000131711	MAP1B	-0.244499	0.547515	0.986953	0.00261688	1.23145	4.14378e-07	225.046	152.207	381.594	no	no	no	no	no	no	no	no	no	no	0	0
ENSG00000131747	TOP2A	-0.864425	0.0512887	0.312114	0.57844	1.17654	0.00159167	119.674	41.416	80.5793	no	no	no	no	no	no	no	no	no	no	0	0
ENSG00000131771	PPP1R1B	0.830863	0.0193882	0.243909	0.602834	-0.586955	0.0509279	80.2261	154.082	76.8156	no	no	no	no	no	no	no	no	no	no	0	0
ENSG00000131773	KHDRBS3	-0.988547	0.00296228	0.370304	0.365522	1.35885	7.87104e-08	73.9845	28.356	83.9498	no	no	no	no	no	no	no	no	no	no	0	0
ENSG00000132003	ZSWIM4	-0.552529	0.0076288	-0.133546	0.634853	0.418983	0.00788317	118.25	62.7575	90.6294	no	no	no	no	no	no	no	no	no	no	0	0
ENSG00000132016	C19orf57	0.552214	0.0308542	0.120126	0.737216	-0.432089	0.0255735	30.4422	43.5618	31.5016	no	no	no	no	no	no	no	no	no	no	0	0
ENSG00000132141	CCT6B	-0.0570058	0.866084	-0.575406	0.0169577	-0.518401	0.00305303	77.9233	79.1508	51.3118	no	no	no	no	no	no	no	no	no	no	0	0
ENSG00000132170	PPARG	-1.48385	5.94598e-05	-0.0783097	0.895858	1.40554	5.62265e-06	47.5847	11.0907	32.9803	no	no	no	no	no	no	no	no	no	no	0	0
ENSG00000132199	ENOSF1	0.329245	0.0913279	-0.114702	0.64746	-0.443946	0.000902003	1053.45	1144.74	841.753	no	no	no	no	no	no	no	no	no	no	0	0
ENSG00000132259	CNGA4	0.596882	0.169051	-0.0818044	0.895858	-0.678686	0.0550608	5.01466	6.99623	5.09876	no	no	no	no	no	no	no	no	no	no	0	0
ENSG00000132274	TRIM22	-0.74849	0.00702849	0.244814	0.489032	0.993304	9.61835e-07	237.868	90.0395	208.875	no	no	no	no	no	no	no	no	no	no	0	0
ENSG00000132357	CARD6	0.480154	0.0338642	1.06931	3.70423e-07	0.589154	0.000201329	127.999	166.878	236.507	no	no	no	no	no	no	no	no	no	no	0	0
ENSG00000132471	WBP2	-0.642902	1.73059e-05	-1.03796	1.72862e-12	-0.395058	0.000505968	4437.27	2366.6	1879.63	no	no	no	no	no	no	no	no	no	no	0	0
ENSG00000132514	CLEC10A	-2.25258	2.52192e-07	-0.788376	0.12106	1.46421	0.00099471	48.934	1.92438	10.1692	no	no	no	no	no	no	no	no	no	no	0	0
ENSG00000132530	XAF1	0.0665637	0.802708	0.494358	0.0119361	0.427794	0.00237916	364.431	316.898	446.439	no	no	no	no	no	no	no	no	no	no	0	0
ENSG00000132554	RGS22	0.378882	0.117682	-0.00475438	0.990363	-0.383636	0.0277267	77.5007	93.5319	77.5373	no	no	no	no	no	no	no	no	no	no	0	0
ENSG00000132622	HSPA12B	-1.57791	0.000143718	0.433602	0.410864	2.01152	1.9457e-08	58.117	8.5308	52.5153	no	no	no	no	no	no	no	no	no	no	0	0
ENSG00000132688	NES	-1.3155	0.00291013	0.801539	0.100214	2.11704	3.65025e-08	111.666	22.8389	195.886	no	no	no	no	no	no	no	no	no	no	0	0
ENSG00000132718	SYT11	-0.122895	0.740922	0.800552	0.00373609	0.923448	3.17137e-06	194.473	166.363	332.682	no	no	no	no	no	no	no	no	no	no	0	0
ENSG00000132840	BHMT2	-0.166827	0.632005	0.672374	0.0151025	0.839201	1.45326e-05	34.7706	28.0027	55.4424	no	no	no	no	no	no	no	no	no	no	0	0
ENSG00000132849	INADL	-0.489775	0.0145895	-0.897242	2.93881e-06	-0.407467	0.00663756	713.068	486.094	346.858	no	no	no	no	no	no	no	no	no	no	0	0
ENSG00000132879	FBXO44	-0.075257	0.714711	-0.542988	0.000350445	-0.467731	1.3895e-05	772.646	606.36	446.275	no	no	no	no	no	no	no	no	no	no	0	0
ENSG00000132881	RSG1	-0.711961	0.00130215	-1.16014	9.05938e-08	-0.448181	0.0108975	124.027	76.3841	51.2953	no	no	no	no	no	no	no	no	no	no	0	0
ENSG00000132938	MTUS2	-0.0712039	0.889915	0.611068	0.109935	0.682271	0.0178687	43.407	36.3095	69.9214	no	no	no	no	no	no	no	no	no	no	0	0
ENSG00000132965	ALOX5AP	-0.748467	0.0834033	1.15831	0.00487495	1.90678	5.02919e-09	109.884	48.2548	231.709	no	no	no	no	no	no	no	no	no	no	0	0
ENSG00000133019	CHRM3	-1.15244	0.010506	0.619826	0.223035	1.77226	4.66495e-06	9.07143	3.3867	14.0155	no	no	no	no	no	no	no	no	no	no	0	0
ENSG00000133056	PIK3C2B	0.00393763	0.993685	0.760131	0.0134895	0.756193	0.00092869	79.7067	61.7983	107.273	no	no	no	no	no	no	no	no	no	no	0	0
ENSG00000133083	DCLK1	-0.975315	0.00628126	0.69142	0.0732813	1.66673	1.04332e-09	71.8271	25.4543	104.893	no	no	no	no	no	no	no	no	no	no	0	0
ENSG00000133106	EPSTI1	-1.24507	1.29147e-05	0.0738416	0.874303	1.31891	1.91968e-09	96.2771	29.3456	84.2106	no	no	no	no	no	no	no	no	no	no	0	0
ENSG00000133134	BEX2	-1.10762	0.000153407	-1.73031	1.63725e-09	-0.622688	0.0109324	426.305	165.758	107.627	no	no	no	no	no	no	no	no	no	no	0	0
ENSG00000133216	EPHB2	-0.0966871	0.823795	1.05025	0.000537702	1.14693	3.40263e-07	117.075	78.825	177.953	no	no	no	no	no	no	no	no	no	no	0	0
ENSG00000133392	MYH11	-0.464713	0.330693	1.20434	0.0035551	1.66905	5.67618e-07	27.9511	19.8655	98.9114	no	no	no	yes	no	no	no	no	no	no	1	0
ENSG00000133460	SLC2A11	-0.179667	0.34934	-0.612469	0.000172603	-0.432801	0.000299362	96.8938	72.0606	55.3698	no	no	no	no	no	no	no	no	no	no	0	0
ENSG00000133561	GIMAP6	-1.76587	3.25936e-05	0.412233	0.458002	2.1781	9.08224e-09	178.741	23.855	183.52	no	no	no	no	no	no	no	no	no	no	0	0
ENSG00000133574	GIMAP4	-1.72461	2.65073e-05	0.429419	0.417685	2.15403	1.61846e-09	163.97	22.4644	153.741	no	no	no	no	no	no	no	no	no	no	0	0
ENSG00000133619	KRBA1	0.267767	0.144617	-0.207394	0.303341	-0.475161	7.67017e-05	279.943	283.37	212.189	no	no	no	no	no	no	no	no	no	no	0	0
ENSG00000133800	LYVE1	-1.20323	0.000123121	0.0926193	0.852752	1.29585	9.53382e-08	923.325	289.595	851.774	no	no	yes	yes	no	no	no	no	no	no	2	0
ENSG00000133816	MICAL2	0.306145	0.260787	0.996106	1.99412e-05	0.689961	8.24776e-05	680.102	710.683	1217.26	no	no	no	no	no	no	no	no	no	no	0	0
ENSG00000133874	RNF122	-0.301606	0.462707	0.277095	0.524715	0.5787	0.0401668	18.3789	12.4199	16.7417	no	no	no	no	no	no	no	no	no	no	0	0
ENSG00000133985	TTC9	0.991215	0.00350095	2.04898	2.12243e-10	1.05777	7.0781e-05	93.3614	186.081	419.14	no	no	no	no	no	no	no	no	no	no	0	0
ENSG00000134020	PEBP4	-0.528771	0.109956	-1.11321	0.000252534	-0.584435	0.0204605	211.409	112.898	63.1671	no	no	yes	yes	no	no	no	no	no	no	2	0
ENSG00000134042	MRO	-1.20959	0.00490975	-0.191554	0.75692	1.01804	0.0102799	21.1237	5.42893	11.765	no	no	no	no	no	no	no	no	no	no	0	0
ENSG00000134057	CCNB1	-0.86275	0.00095165	-0.323573	0.310181	0.539177	0.010484	105.241	49.4758	63.1722	no	no	no	no	no	no	no	no	no	no	0	0
ENSG00000134061	CD180	-1.8682	1.20521e-06	0.0646493	0.921501	1.93285	4.41257e-09	48.6374	6.86149	32.3842	no	no	no	no	no	no	no	no	no	no	0	0
ENSG00000134201	GSTM5	0.429435	0.0606818	0.011675	0.97449	-0.41776	0.0126979	637.283	879.852	710.691	no	no	no	no	no	no	no	no	no	no	0	0
ENSG00000134222	PSRC1	-0.00588709	0.989114	-0.522676	0.0568266	-0.516789	0.0090969	227.435	200.044	139.669	no	no	no	no	no	no	no	no	no	no	0	0
ENSG00000134297	PLEKHA8P1	-0.0705658	0.878722	0.398189	0.282154	0.468755	0.071147	20.576	19.6927	27.2084	no	no	no	no	no	no	no	no	no	no	0	0
ENSG00000134317	GRHL1	-0.0631693	0.916091	0.534289	0.239247	0.597458	0.090719	8.44128	7.30535	11.3418	no	no	no	no	no	no	no	no	no	no	0	0
ENSG00000134321	RSAD2	-0.0491728	0.906562	0.520838	0.0891355	0.570011	0.00919257	58.526	52.7583	81.3597	no	no	no	no	no	no	no	no	no	no	0	0
ENSG00000134323	MYCN	-0.526879	0.319407	0.629008	0.223586	1.15589	0.0254015	1.91545	0.881929	5.43538	no	no	no	no	no	no	no	no	no	no	0	0
ENSG00000134460	IL2RA	-1.15522	0.0103288	0.21892	0.726723	1.37414	0.000691024	12.8814	3.07892	10.29	no	no	no	no	no	no	no	no	no	no	0	0
ENSG00000134463	ECHDC3	-0.154781	0.442459	-0.644795	9.36469e-05	-0.490013	3.66573e-05	224.858	211.957	150.936	no	no	no	no	no	no	no	no	no	no	0	0
ENSG00000134508	CABLES1	-0.163828	0.590301	0.297129	0.29742	0.460957	0.0130743	132.652	109.625	149.034	no	no	no	no	no	no	no	no	no	no	0	0
ENSG00000134516	DOCK2	-0.928808	0.0292665	0.495409	0.315081	1.42422	4.14999e-05	101.889	36.88	110.716	no	no	no	no	no	no	no	no	no	no	0	0
ENSG00000134531	EMP1	-0.386927	0.0891778	0.339586	0.160388	0.726513	1.55654e-06	7251.68	5791.66	9242.18	no	no	no	no	no	no	no	no	no	no	0	0
ENSG00000134595	SOX3	-0.0592347	0.936472	-1.02914	0.0320806	-0.969903	0.0671054	2.73726	2.36797	0.392804	no	no	no	no	no	no	no	no	no	no	0	0
ENSG00000134668	SPOCD1	-0.968046	0.0143452	-0.306083	0.547329	0.661963	0.0626032	25.6417	10.4376	18.3703	no	no	no	no	no	no	no	no	no	no	0	0
ENSG00000134690	CDCA8	-1.01873	0.00145538	-0.260191	0.536229	0.758534	0.00405293	21.992	8.57353	12.8033	no	no	no	no	no	no	no	no	no	no	0	0
ENSG00000134775	FHOD3	-0.65847	0.142059	0.460371	0.35282	1.11884	0.00148878	15.5017	8.90619	18.1682	no	no	no	no	no	no	no	no	no	no	0	0
ENSG00000134780	DAGLA	0.335895	0.329098	1.07296	0.000234832	0.737065	0.00098443	35.6305	37.5211	64.7585	no	no	no	no	no	no	no	no	no	no	0	0
ENSG00000134817	APLNR	-1.85185	3.9529e-05	0.266216	0.677477	2.11807	2.93219e-06	174.603	12.5421	167.74	no	no	no	no	no	no	no	no	no	no	0	0
ENSG00000134830	C5AR2	0.188135	0.386134	0.584913	0.0015043	0.396779	0.00358064	490.621	477.746	604.571	no	no	no	no	no	no	no	no	no	no	0	0
ENSG00000134853	PDGFRA	-0.30335	0.0489026	0.143199	0.440914	0.446549	1.70615e-05	5646.53	4439.47	6253.55	no	no	no	no	no	no	no	no	no	no	0	0
ENSG00000135049	AGTPBP1	-0.374062	0.0333938	0.00858485	0.976079	0.382646	0.00224571	170.017	146.057	179.299	no	no	no	no	no	no	no	no	no	no	0	0
ENSG00000135063	FAM189A2	0.339111	0.357123	1.17828	0.000120331	0.839167	0.0003515	17.9786	20.3808	38.1312	no	no	no	no	no	no	no	no	no	no	0	0
ENSG00000135074	ADAM19	-0.464375	0.172029	0.10564	0.819172	0.570015	0.0245751	93.0233	52.5449	81.2461	no	no	no	yes	no	no	no	no	no	no	1	0
ENSG00000135077	HAVCR2	-1.21106	0.000692884	0.425125	0.333609	1.63619	6.70923e-09	141.426	31.3609	127.04	no	no	yes	no	no	no	no	no	no	no	1	0
ENSG00000135083	CCNJL	-0.00300561	0.993685	0.411776	0.0719396	0.414782	0.00877648	39.7279	32.3728	43.4899	no	no	no	no	no	no	no	no	no	no	0	0
ENSG00000135094	SDS	-1.48443	0.000598731	-0.366304	0.515629	1.11813	0.00694706	14.3984	2.2275	10.8237	no	no	no	no	no	no	no	no	no	no	0	0
ENSG00000135111	TBX3	-0.827585	0.0167767	0.334922	0.427789	1.16251	9.07981e-06	25.4364	12.3834	30.8193	no	no	no	no	no	no	no	no	no	no	0	0
ENSG00000135114	OASL	-1.1408	0.00429042	0.254019	0.636979	1.39482	2.52083e-05	13.017	4.14195	12.7946	no	no	no	no	no	no	no	no	no	no	0	0
ENSG00000135116	HRK	-1.31141	0.00434061	0.179294	0.789337	1.49071	0.000630212	9.46706	1.93253	7.82647	no	no	no	no	no	no	no	no	no	no	0	0
ENSG00000135127	CCDC64	-0.590729	0.265477	0.381713	0.517921	0.972442	0.0394151	2.11822	1.04083	3.20129	no	no	no	no	no	no	no	no	no	no	0	0
ENSG00000135144	DTX1	-0.460185	0.369935	0.292152	0.614227	0.752337	0.0703267	6.22089	3.51709	5.71079	no	no	no	no	no	no	no	no	no	no	0	0
ENSG00000135205	CCDC146	0.315354	0.148104	-0.0707704	0.811972	-0.386124	0.0100126	75.9898	94.9247	78.4707	no	no	no	no	no	no	no	no	no	no	0	0
ENSG00000135218	CD36	-1.67673	0.00015527	-0.14803	0.829316	1.5287	0.000337907	676.617	176.345	484.425	no	no	no	no	no	no	no	no	no	no	0	0
ENSG00000135248	FAM71F1	0.41623	0.464994	-0.551649	0.319664	-0.967879	0.0568999	1.27265	1.74537	0.428962	no	no	no	no	no	no	no	no	no	no	0	0
ENSG00000135314	KHDC1	0.25043	0.197842	-0.2279	0.275697	-0.47833	0.000110777	72.0844	99.854	67.1954	no	no	no	no	no	no	no	no	no	no	0	0
ENSG00000135324	MRAP2	1.07077	9.31897e-05	0.661471	0.0272436	-0.409298	0.0869515	395.565	954.614	704.253	no	no	no	no	no	no	no	no	no	no	0	0
ENSG00000135362	PRR5L	-0.183659	0.596665	0.31889	0.331851	0.502548	0.0208214	63.1933	50.3464	69.0649	no	no	no	no	no	no	no	no	no	no	0	0
ENSG00000135424	ITGA7	-0.785973	0.0313676	0.0903378	0.869995	0.876311	0.00251145	79.6281	31.5742	87.2696	no	no	no	no	no	no	no	no	no	no	0	0
ENSG00000135436	FAM186B	-0.147703	0.756855	-0.755354	0.0425766	-0.607651	0.042026	11.8589	10.3162	7.23454	no	no	no	no	no	no	no	no	no	no	0	0
ENSG00000135439	AGAP2	-0.611603	0.068496	0.297692	0.454557	0.909295	0.000173389	20.5404	12.9814	22.9942	no	no	no	no	no	no	no	no	no	no	0	0
ENSG00000135476	ESPL1	0.0698035	0.856315	0.518586	0.0687724	0.448782	0.0315761	32.2494	29.4178	40.9793	no	no	no	no	no	no	no	no	no	no	0	0
ENSG00000135480	KRT7	-0.999075	0.0162244	-0.192479	0.739258	0.806596	0.0308978	7.9112	3.64773	6.41995	no	no	no	no	yes	no	no	no	no	no	1	0
ENSG00000135547	HEY2	0.410229	0.181004	1.11255	3.74562e-05	0.702318	0.000569273	27.5415	38.6711	60.4026	no	no	no	no	no	no	no	no	no	no	0	0
ENSG00000135604	STX11	-1.06638	4.34565e-05	-0.53577	0.0685023	0.530608	0.0142317	152.791	53.6708	72.6973	no	no	no	no	no	no	no	no	no	no	0	0
ENSG00000135605	TEC	-0.4832	0.0905513	0.0444889	0.918369	0.527689	0.0123117	30.7592	20.6867	25.7967	no	no	no	no	no	no	no	no	no	no	0	0
ENSG00000135636	DYSF	1.29298	4.03304e-07	1.82266	6.78009e-13	0.529686	0.0130214	262.308	625.357	939.436	no	no	no	no	no	no	no	no	no	no	0	0
ENSG00000135678	CPM	-0.22961	0.534614	0.238491	0.537434	0.468102	0.0590419	278.46	194.569	272.389	no	no	no	yes	no	no	no	no	no	no	1	0
ENSG00000135821	GLUL	-2.52867	4.27539e-26	-2.04264	1.44071e-16	0.486031	0.0217556	28536.4	3580.65	5069.21	no	no	no	no	no	no	no	no	no	no	0	0
ENSG00000135838	NPL	-0.963819	0.00270941	-0.124177	0.795416	0.839642	0.00106935	241.806	60.3108	111.441	no	no	no	no	no	no	no	no	no	no	0	0
ENSG00000135905	DOCK10	-0.771829	0.0571778	1.01337	0.0106639	1.7852	3.99456e-09	101.712	37.7263	154.55	no	no	no	no	no	no	no	no	no	no	0	0
ENSG00000135914	HTR2B	0.533427	0.138206	1.10124	0.000817446	0.567815	0.0355844	20.6755	40.5351	65.5586	no	no	no	no	no	no	no	no	no	no	0	0
ENSG00000135916	ITM2C	0.622681	0.000651113	0.214715	0.345656	-0.407967	0.00351526	10948.9	15212.4	12636.7	no	no	no	no	no	no	no	no	no	no	0	0
ENSG00000135931	ARMC9	0.0459246	0.813832	-0.34664	0.0163856	-0.392565	6.16758e-05	803.654	824.169	642.155	no	no	no	no	no	no	no	no	no	no	0	0
ENSG00000136010	ALDH1L2	0.519995	0.0283053	0.974997	1.43799e-05	0.455001	0.0103832	375.406	513.37	616.399	no	no	no	no	no	no	no	no	no	no	0	0
ENSG00000136040	PLXNC1	-0.783309	0.0103182	0.394965	0.268063	1.17827	1.34245e-07	108.377	45.5218	125.557	no	no	no	no	no	no	no	no	no	no	0	0
ENSG00000136052	SLC41A2	0.426844	0.128509	1.20403	1.38435e-06	0.777182	3.89783e-05	132.602	174.109	305.207	no	no	no	no	no	no	no	no	no	no	0	0
ENSG00000136108	CKAP2	-0.229559	0.485789	0.302989	0.355528	0.532548	0.0118089	114.027	98.527	128.879	no	no	no	no	no	no	no	no	no	yes	0	1
ENSG00000136160	EDNRB	-1.38957	0.00270335	0.386709	0.515876	1.77628	7.55184e-05	51.9569	10.7948	72.8798	no	no	no	no	no	no	no	no	no	no	0	0
ENSG00000136167	LCP1	-1.56691	0.000102462	0.38044	0.471486	1.94735	1.3626e-08	409.52	89.9861	401.983	no	no	yes	yes	no	no	no	no	no	yes	2	1
ENSG00000136235	GPNMB	-0.683579	0.052344	0.766353	0.0312291	1.44993	1.0347e-08	3099.75	1569.83	4549.42	no	no	no	no	no	no	no	no	no	no	0	0
ENSG00000136286	MYO1G	-1.05484	0.00662162	0.503864	0.26805	1.55871	4.46511e-07	65.7465	17.3065	56.2374	no	no	no	no	no	no	no	no	no	no	0	0
ENSG00000136295	TTYH3	-0.912678	0.00083119	-0.0829869	0.846116	0.829691	7.36033e-05	626.054	217.549	390.057	no	no	no	no	no	no	no	no	no	no	0	0
ENSG00000136404	TM6SF1	-0.976058	0.0268577	1.09386	0.0125547	2.06992	5.47029e-09	17.8219	5.67559	40.6298	no	no	no	no	no	no	no	no	no	no	0	0
ENSG00000136449	MYCBPAP	-0.116435	0.766263	-0.599372	0.0485622	-0.482938	0.0374893	83.5916	71.4251	47.4312	no	no	no	no	no	no	no	no	no	no	0	0
ENSG00000136514	RTP4	-0.950993	0.00530459	-0.179271	0.707304	0.771721	0.00625477	15.6076	6.72186	13.928	no	no	no	no	no	no	no	no	no	no	0	0
ENSG00000136541	ERMN	-0.0206881	0.978196	1.10472	0.0210705	1.12541	0.0247941	1.11092	1.4899	6.6396	no	no	no	no	no	no	no	no	no	no	0	0
ENSG00000136630	HLX	-1.01967	0.000945196	-0.183365	0.673991	0.836309	0.000712494	71.5007	27.3087	52.22	no	no	no	no	no	no	no	no	no	no	0	0
ENSG00000136842	TMOD1	-2.15482	9.69558e-14	-1.66117	2.66748e-08	0.493655	0.063853	1736.03	271.202	406.762	no	no	no	no	no	no	no	no	no	no	0	0
ENSG00000136867	SLC31A2	-0.173382	0.446686	0.449788	0.0227399	0.623171	2.24869e-06	182.614	156.962	242.33	no	no	no	no	no	no	no	no	no	no	0	0
ENSG00000136869	TLR4	-1.58963	2.92719e-13	-0.768247	0.00115016	0.821383	1.26172e-06	528.484	183.852	335.752	no	no	no	no	no	no	no	no	no	no	0	0
ENSG00000136883	KIF12	0.470126	0.171208	-0.0732864	0.882451	-0.543412	0.0341627	24.4095	28.9409	19.2533	no	no	no	no	no	no	no	no	no	no	0	0
ENSG00000137094	DNAJB5	-0.493414	0.00447157	-0.0460476	0.865526	0.447366	0.000375037	152.594	108.031	140.079	no	no	no	no	no	no	no	no	no	no	0	0
ENSG00000137193	PIM1	-1.78924	6.05705e-13	-1.38106	7.94209e-08	0.408178	0.0681471	568.708	135.22	172.871	no	no	no	no	no	no	no	no	no	no	0	0
ENSG00000137285	TUBB2B	1.26025	1.97666e-09	0.686849	0.00269757	-0.573404	0.000610768	1012.71	2548.51	1763.87	no	no	no	no	no	no	no	no	no	no	0	0
ENSG00000137309	HMGA1	-1.50099	8.9859e-07	-0.787073	0.0196027	0.713915	0.00656918	258.455	57.9713	86.5124	no	no	no	no	no	no	no	no	no	no	0	0
ENSG00000137337	MDC1	0.369333	0.400453	-0.259338	0.600427	-0.628672	0.0526279	57.9234	61.5674	45.6679	no	no	no	no	no	no	no	no	no	no	0	0
ENSG00000137404	NRM	-0.496655	0.0649918	0.139616	0.690992	0.636271	0.000740937	12.9234	7.80996	12.8013	no	no	no	no	no	no	no	no	no	no	0	0
ENSG00000137411	VARS2	-0.0136903	0.985748	-0.787469	0.116862	-0.773779	0.0996048	46.2737	42.5303	21.4288	no	no	no	no	no	no	no	no	no	no	0	0
ENSG00000137434	C6orf52	-0.14202	0.751452	-0.685726	0.0529168	-0.543706	0.0535698	13.378	11.4662	8.49869	no	no	no	no	no	no	no	no	no	no	0	0
ENSG00000137460	FHDC1	-0.498102	0.0651515	-0.910979	0.000344958	-0.412878	0.0477061	333.202	221.403	166.538	no	no	no	no	no	no	no	no	no	no	0	0
ENSG00000137462	TLR2	-1.00733	0.000968754	-0.546835	0.114757	0.460493	0.085982	344.103	174.496	229.75	no	no	no	no	no	no	no	no	no	no	0	0
ENSG00000137491	SLCO2B1	-1.35966	0.000600512	0.568916	0.225755	1.92857	3.71266e-09	378.428	72.4793	384.822	no	no	no	no	no	no	no	no	no	no	0	0
ENSG00000137501	SYTL2	-0.288172	0.324649	0.57614	0.030264	0.864312	1.82582e-06	153.883	114.568	232.647	no	no	yes	no	no	no	no	no	no	no	1	0
ENSG00000137502	RAB30	-0.392307	0.0629682	0.0981219	0.731701	0.490429	0.000889706	341.318	228.547	341.623	no	no	no	no	no	no	no	no	no	no	0	0
ENSG00000137507	LRRC32	-1.42797	0.000680554	0.33231	0.554823	1.76028	1.32348e-06	195.334	39.4151	177.293	no	no	no	no	no	no	no	no	no	no	0	0
ENSG00000137672	TRPC6	-1.25644	0.0070935	0.235805	0.716923	1.49225	0.000887152	21.1882	5.28283	27.3729	no	no	no	no	no	no	no	no	no	no	0	0
ENSG00000137727	ARHGAP20	-1.03484	5.71042e-05	-0.261994	0.432059	0.772846	0.000119905	75.3771	32.1014	62.4282	no	no	no	no	no	no	no	no	no	no	0	0
ENSG00000137752	CASP1	-1.58836	3.74662e-07	-0.299222	0.475496	1.28914	3.04662e-07	110.96	26.5563	71.3797	no	no	no	no	no	no	no	no	no	no	0	0
ENSG00000137767	SQRDL	-1.04718	5.24099e-05	-0.0516472	0.903924	0.99553	3.43662e-07	355.427	149.626	309.911	no	no	no	no	no	no	no	no	no	no	0	0
ENSG00000137804	NUSAP1	-1.25306	6.68012e-05	-0.394995	0.310042	0.858069	0.00092068	106.282	35.099	58.0776	no	no	no	no	no	no	no	no	no	no	0	0
ENSG00000137807	KIF23	-0.890774	0.0113706	0.112527	0.830228	1.0033	0.000330677	42.2212	12.9992	27.1591	no	no	no	no	no	no	no	no	no	no	0	0
ENSG00000137809	ITGA11	0.38321	0.119682	0.849274	0.000160395	0.466064	0.00761624	2611.89	3132.56	4271.88	no	no	no	no	no	no	no	no	no	no	0	0
ENSG00000137812	CASC5	-0.548055	0.210579	0.58803	0.185536	1.13608	0.000446785	21.0525	13.3581	31.4224	no	no	no	no	no	no	no	no	no	no	0	0
ENSG00000137819	PAQR5	-0.161607	0.7865	1.05648	0.0164931	1.21808	0.00106898	10.7768	9.25787	19.7118	no	no	no	no	no	no	no	no	no	no	0	0
ENSG00000137841	PLCB2	-0.979788	0.0310445	0.509594	0.334117	1.48938	0.000130385	44.3111	14.8333	46.6308	no	no	no	no	no	no	no	no	no	no	0	0
ENSG00000137845	ADAM10	0.160901	0.458455	0.662525	0.000181053	0.501625	8.81708e-05	699.293	777.102	1104.3	no	no	no	no	no	no	no	no	no	no	0	0
ENSG00000137860	SLC28A2	-0.187184	0.720858	-0.914759	0.0267836	-0.727575	0.0395571	5.72427	5.01805	2.44342	no	no	no	no	no	no	no	no	no	no	0	0
ENSG00000137942	FNBP1L	-0.0378291	0.895097	0.504745	0.0115578	0.542574	8.48268e-05	176.235	185.958	261.377	no	no	no	no	no	no	no	no	no	no	0	0
ENSG00000137959	IFI44L	-0.970692	0.00535619	0.249295	0.593432	1.21999	6.9934e-06	140.391	50.8593	157.059	no	no	no	no	no	no	no	no	no	no	0	0
ENSG00000137960	GIPC2	-1.28609	1.26644e-06	-0.7915	0.00538091	0.494591	0.0368013	38.4602	15.9782	26.3605	no	no	no	no	no	no	no	no	no	no	0	0
ENSG00000137965	IFI44	-0.617489	0.0410761	0.146711	0.722651	0.764199	0.000619642	135.733	67.4083	130.528	no	no	no	no	no	no	no	no	no	no	0	0
ENSG00000137968	SLC44A5	0.176282	0.71239	0.756543	0.0450977	0.580261	0.0565948	21.834	29.4408	42.6058	no	no	no	no	no	no	no	no	no	no	0	0
ENSG00000137976	DNASE2B	-0.236223	0.702337	1.2087	0.00911218	1.44492	0.00321556	0.438797	0.344545	4.34282	no	no	no	no	no	no	no	no	no	no	0	0
ENSG00000138083	SIX3	0.77635	0.0680897	1.65717	2.02595e-05	0.880817	0.00875675	6.01513	11.2939	28.1125	no	no	no	no	no	no	no	no	no	no	0	0
ENSG00000138107	ACTR1A	-0.134206	0.348949	0.266479	0.041348	0.400685	2.21205e-06	1161.97	973.021	1231.94	no	no	no	no	no	no	no	no	no	no	0	0
ENSG00000138109	CYP2C9	-0.583124	0.13433	-1.25391	0.000446885	-0.670783	0.0330883	39.6343	18.6007	11.787	no	no	no	no	no	no	no	no	no	no	0	0
ENSG00000138119	MYOF	-0.186464	0.453098	0.402485	0.0713528	0.588949	7.04887e-05	2339.34	1877.66	2737.85	no	no	no	no	no	no	no	no	no	no	0	0
ENSG00000138135	CH25H	-0.738673	0.123106	0.669429	0.176285	1.4081	0.00029028	5.80497	2.90528	10.6397	no	no	no	no	no	no	no	no	no	no	0	0
ENSG00000138166	DUSP5	-0.94806	0.00203973	-0.31745	0.412158	0.630609	0.0130241	82.7579	35.9939	58.6132	no	no	no	no	no	no	no	no	no	no	0	0
ENSG00000138180	CEP55	-0.963581	0.0289111	0.18245	0.768138	1.14603	0.00268487	24.1929	7.40771	18.671	no	no	no	no	no	no	no	no	no	no	0	0
ENSG00000138185	ENTPD1	-1.364	0.000163261	0.804617	0.0431601	2.16862	2.64269e-13	345.201	61.6758	439.241	no	no	no	no	no	no	no	no	no	no	0	0
ENSG00000138190	EXOC6	-0.320605	0.455758	0.625929	0.109984	0.946534	0.000855439	41.3975	33.0077	77.3734	no	no	no	no	no	no	no	no	no	no	0	0
ENSG00000138411	HECW2	-0.464988	0.338605	0.716225	0.120444	1.18121	0.00102259	71.988	47.95	136.952	no	no	no	no	no	no	no	no	no	no	0	0
ENSG00000138594	TMOD3	-0.130119	0.558716	0.364942	0.0564804	0.495061	9.72818e-05	766.196	707.156	1003.5	no	no	no	no	no	no	no	no	no	no	0	0
ENSG00000138639	ARHGAP24	-0.0375015	0.904985	0.446655	0.0470498	0.484156	0.00188602	332.362	333.041	444.492	no	no	no	no	no	no	no	no	no	no	0	0
ENSG00000138669	PRKG2	0.234005	0.633099	0.82877	0.0381611	0.594765	0.0777045	26.3959	53.7066	66.3973	no	no	no	no	no	no	no	no	no	no	0	0
ENSG00000138670	RASGEF1B	-0.211352	0.505131	0.546959	0.0466511	0.758311	5.86371e-05	109.584	91.5502	146.452	no	no	no	no	no	no	no	no	no	no	0	0
ENSG00000138696	BMPR1B	-0.36181	0.415829	0.683606	0.0902032	1.04542	0.000453606	12.8597	9.31381	22.4072	no	no	no	no	no	no	no	no	no	no	0	0
ENSG00000138735	PDE5A	-0.206206	0.645497	0.669838	0.0723106	0.876044	0.00146024	74.1579	64.6997	148.981	no	no	no	no	no	no	no	no	no	no	0	0
ENSG00000138756	BMP2K	-0.312537	0.263695	0.679387	0.00680623	0.991924	1.157e-08	173.018	123.101	267.267	no	no	no	no	no	no	no	no	no	no	0	0
ENSG00000138758	SEPT11	-1.15546	3.27235e-07	-0.340771	0.222021	0.814689	2.44269e-06	1677.35	707.435	1232.07	no	no	no	no	no	no	no	no	no	no	0	0
ENSG00000138772	ANXA3	0.149407	0.815074	1.15457	0.0125844	1.00516	0.0204675	5.1339	8.02799	14.8516	no	no	no	no	no	no	no	no	no	no	0	0
ENSG00000138778	CENPE	-1.28635	0.000992314	0.129458	0.829069	1.41581	1.47158e-05	46.3158	17.8312	60.8134	no	no	no	no	no	no	no	no	no	no	0	0
ENSG00000138823	MTTP	1.04196	0.00199335	0.509028	0.19613	-0.532936	0.0635767	13.633	36.4824	25.741	no	no	no	no	no	no	no	no	no	no	0	0
ENSG00000138834	MAPK8IP3	0.00868169	0.97619	-0.378709	0.0475706	-0.38739	0.00349137	1881.44	1378.45	1060.15	no	no	no	no	no	no	no	no	no	no	0	0
ENSG00000138944	KIAA1644	-0.510394	0.250937	1.18908	0.00256632	1.69948	4.47817e-08	109.355	53.3495	213.659	no	no	no	no	no	no	no	no	no	no	0	0
ENSG00000138964	PARVG	-1.91303	1.3473e-06	0.215665	0.711977	2.1287	6.46935e-10	63.7362	7.39214	38.228	no	no	no	no	no	no	no	no	no	no	0	0
ENSG00000139193	CD27	-0.583883	0.270924	0.764896	0.131007	1.34878	0.0019538	1.50541	0.752288	2.43057	no	no	no	no	no	no	no	no	no	no	0	0
ENSG00000139220	PPFIA2	-0.889992	0.0308347	0.748551	0.0827705	1.63854	2.88299e-07	15.7534	9.44965	33.1222	no	no	no	no	no	no	no	no	no	no	0	0
ENSG00000139292	LGR5	-2.07347	1.55962e-06	-1.18363	0.0108466	0.889837	0.052855	106.351	5.49468	11.8765	no	no	no	no	no	no	no	no	no	no	0	0
ENSG00000139318	DUSP6	-0.124897	0.728967	0.28427	0.386154	0.409167	0.0608968	561.437	462.992	624.742	no	no	no	no	no	no	no	no	no	no	0	0
ENSG00000139354	GAS2L3	-0.941427	0.00148807	0.24979	0.515629	1.19122	9.10519e-08	31.8694	12.4329	30.8312	no	no	no	no	no	no	no	no	no	no	0	0
ENSG00000139410	SDSL	-1.06476	0.00806852	0.0380971	0.954606	1.10285	0.00116756	17.3398	3.9009	11.8479	no	no	no	no	no	no	no	no	no	no	0	0
ENSG00000139438	FAM222A	-0.434341	0.0975663	-0.918441	0.000149181	-0.4841	0.0118303	137.745	73.2116	52.3439	no	no	no	no	no	no	no	no	no	no	0	0
ENSG00000139567	ACVRL1	-1.49641	0.000185091	0.290874	0.597467	1.78728	1.32282e-07	123.827	18.2523	94.9889	no	no	no	no	no	no	no	no	no	no	0	0
ENSG00000139572	GPR84	-1.24885	0.00685229	-0.0780131	0.915209	1.17084	0.00922534	5.51639	1.34016	3.32671	no	no	no	no	no	no	no	no	no	no	0	0
ENSG00000139626	ITGB7	0.64331	0.0101654	0.183287	0.582019	-0.460023	0.0181542	71.0281	89.8015	67.331	no	no	yes	no	no	no	no	no	no	no	1	0
ENSG00000139629	GALNT6	-0.730546	0.0540531	0.492329	0.241728	1.22287	1.6988e-05	68.1708	26.985	59.4954	no	no	no	no	no	no	no	no	no	no	0	0
ENSG00000139636	LMBR1L	-0.155368	0.410697	-0.543958	0.000575057	-0.38859	0.00074282	389.426	300.868	231.129	no	no	no	no	no	no	no	no	no	no	0	0
ENSG00000139679	LPAR6	-0.315964	0.477418	0.789155	0.0418343	1.10512	0.000148686	117.724	82.1505	189.575	no	no	no	no	no	no	no	no	no	no	0	0
ENSG00000139714	MORN3	-0.605735	0.094308	-0.0404994	0.942212	0.565235	0.0510695	19.8845	10.5037	15.8231	no	no	no	no	no	no	no	no	no	no	0	0
ENSG00000139734	DIAPH3	-0.814204	0.0628846	0.134198	0.829439	0.948402	0.0106351	22.9689	8.32163	16.1681	no	no	no	no	no	no	no	no	no	no	0	0
ENSG00000139880	CDH24	-0.311682	0.338232	0.300155	0.38016	0.611837	0.00413904	28.3759	18.2824	26.955	no	no	no	no	no	no	no	no	no	no	0	0
ENSG00000139926	FRMD6	-0.306832	0.267339	0.566071	0.0268494	0.872903	4.89595e-07	1037.68	690.941	1261.42	no	no	no	no	no	no	no	no	no	no	0	0
ENSG00000139970	RTN1	-0.0861492	0.842546	0.813663	0.00795214	0.899812	5.56085e-05	33.2842	29.2686	59.7304	no	no	no	no	no	no	no	no	no	no	0	0
ENSG00000140009	ESR2	-0.515308	0.162964	-1.15168	0.00068536	-0.636368	0.033328	21.3887	9.74209	5.92225	no	no	no	no	no	no	no	no	no	no	0	0
ENSG00000140030	GPR65	-1.54318	0.000186187	0.43013	0.405268	1.97331	2.64442e-08	12.2759	2.31362	14.0718	no	no	no	no	no	no	no	no	no	no	0	0
ENSG00000140057	AK7	0.138894	0.562994	-0.342405	0.108473	-0.481299	0.000512722	57.681	62.908	47.96	no	no	no	no	no	no	no	no	no	no	0	0
ENSG00000140199	SLC12A6	0.0110657	0.975592	0.478136	0.0448501	0.46707	0.00578799	331.224	308.572	415.492	no	no	no	no	no	no	no	no	no	no	0	0
ENSG00000140254	DUOXA1	-0.252504	0.663623	0.48108	0.367901	0.733583	0.0901252	5.25379	4.01485	9.53655	no	no	no	no	no	no	no	no	no	no	0	0
ENSG00000140263	SORD	-0.391596	0.0749358	0.0617765	0.845412	0.453373	0.00345283	111.555	82.5603	107.373	no	no	no	no	no	no	no	no	no	no	0	0
ENSG00000140287	HDC	-1.15262	0.0118078	0.0266686	0.97194	1.17929	0.0222923	5.38342	0.528661	3.50374	no	no	no	no	no	no	no	no	no	no	0	0
ENSG00000140297	GCNT3	-1.16374	0.00544702	-0.134702	0.829439	1.02903	0.0060959	9.32347	3.40179	9.13284	no	no	no	no	no	no	no	no	no	no	0	0
ENSG00000140379	BCL2A1	-1.3114	0.00260162	-0.445699	0.409904	0.8657	0.0415172	17.398	4.35662	8.25663	no	no	no	no	no	no	no	no	no	no	0	0
ENSG00000140398	NEIL1	0.257807	0.206903	-0.131009	0.594272	-0.388816	0.00441306	216.306	199.524	168.639	no	no	no	no	no	no	no	no	no	no	0	0
ENSG00000140416	TPM1	-0.38349	0.0781511	0.0738839	0.808439	0.457374	0.00289123	1115.57	728.295	1045.04	no	no	no	no	no	no	no	no	no	no	0	0
ENSG00000140459	CYP11A1	0.111176	0.637638	-0.365782	0.0651835	-0.476958	0.000280205	99.7291	103.037	77.7829	no	no	no	no	no	no	no	no	no	no	0	0
ENSG00000140526	ABHD2	0.489642	0.0225628	1.15814	6.77274e-09	0.668498	8.29127e-06	2263.95	2979.53	5058.9	no	no	no	no	no	no	no	no	no	no	0	0
ENSG00000140600	SH3GL3	-1.15707	0.000345633	-1.67	1.95646e-07	-0.512928	0.0855174	47.9732	19.832	13.8819	no	no	no	no	no	no	no	no	no	no	0	0
ENSG00000140678	ITGAX	-0.995006	0.0288843	0.31378	0.593101	1.30879	0.00105623	47.8351	13.628	38.8057	no	no	no	no	no	no	no	no	yes	no	0	1
ENSG00000140749	IGSF6	-1.72802	1.18548e-05	0.262361	0.639418	1.99038	3.49896e-09	99.282	14.0517	67.3925	no	no	no	no	no	no	no	no	no	no	0	0
ENSG00000140853	NLRC5	-0.744759	0.00366085	-0.028706	0.947238	0.716053	0.000201211	120.477	61.975	106.735	no	no	no	no	no	no	no	no	no	no	0	0
ENSG00000140931	CMTM3	-0.389291	0.0229118	0.180315	0.382664	0.569606	1.03484e-06	547.023	375.44	515.751	no	no	no	no	no	no	no	no	no	no	0	0
ENSG00000140937	CDH11	-0.814061	0.00331395	0.216351	0.558207	1.03041	4.41442e-07	2256.21	881.697	1852.92	no	no	no	yes	no	no	no	no	no	no	1	0
ENSG00000140945	CDH13	0.331653	0.328256	1.12423	8.93132e-05	0.792573	0.000373083	1088.24	1306	2255.68	no	no	yes	yes	no	no	no	no	no	no	2	0
ENSG00000140968	IRF8	-1.5877	4.69219e-07	-0.410528	0.301019	1.17717	4.21164e-06	149.336	40.7464	97.1909	no	no	no	no	no	no	no	no	no	no	0	0
ENSG00000141052	MYOCD	-0.868384	0.0819578	1.38568	0.00271423	2.25406	1.41617e-07	1.5825	0.76773	7.98657	no	no	no	no	no	no	no	no	no	no	0	0
ENSG00000141293	SKAP1	-0.0405061	0.953442	1.08665	0.0140962	1.12716	0.00250652	2.59641	2.51815	6.86414	no	no	no	no	no	no	no	no	no	no	0	0
ENSG00000141294	LRRC46	-0.14247	0.770952	-0.732988	0.0555671	-0.590518	0.0565948	10.7778	10.2565	5.90023	no	no	no	no	no	no	no	no	no	no	0	0
ENSG00000141469	SLC14A1	0.414851	0.130466	-0.0746223	0.847135	-0.489474	0.0135427	5381.12	7160.01	5110.4	no	no	no	no	no	no	no	no	no	no	0	0
ENSG00000141480	ARRB2	-0.79228	0.00146946	0.0669112	0.865444	0.859191	2.81787e-06	309.153	134.967	260.956	no	no	no	no	no	no	no	no	no	no	0	0
ENSG00000141497	ZMYND15	-0.633798	0.0741228	0.0673749	0.897666	0.701173	0.0103467	15.2958	7.91775	13.2043	no	no	no	no	no	no	no	no	no	no	0	0
ENSG00000141506	PIK3R5	-0.916982	0.0385739	0.722613	0.127093	1.63959	5.6693e-06	65.8617	20.8206	77.2545	no	no	no	no	no	no	no	no	no	no	0	0
ENSG00000141655	TNFRSF11A	-1.19178	0.00668594	0.79342	0.0973871	1.9852	1.03883e-07	30.6877	8.6993	50.2507	no	no	no	no	no	no	no	no	no	no	0	0
ENSG00000141665	FBXO15	0.157301	0.678034	-0.319908	0.36364	-0.477209	0.0404105	25.4453	30.9178	24.4428	no	no	no	no	no	no	no	no	no	no	0	0
ENSG00000141682	PMAIP1	-0.814458	0.0414519	0.319669	0.51611	1.13413	0.00031685	25.2183	11.8227	26.5025	no	no	no	no	no	no	no	no	no	no	0	0
ENSG00000141837	CACNA1A	-0.122127	0.793221	0.568592	0.125655	0.690719	0.0107811	30.6828	28.9363	51.0582	no	no	no	no	no	no	no	no	no	no	0	0
ENSG00000141934	PPAP2C	-0.658023	0.161831	0.633653	0.192654	1.29168	0.000529997	24.6998	7.69634	31.1336	no	no	no	no	no	no	no	no	no	no	0	0
ENSG00000141968	VAV1	-1.36258	0.000346621	0.00428142	0.99495	1.36686	1.88893e-05	46.8897	9.19318	31.4206	no	no	no	no	no	no	no	no	no	no	0	0
ENSG00000142082	SIRT3	0.0504474	0.723588	-0.342846	0.00123684	-0.393294	4.25857e-08	455.36	433.719	333.375	no	no	no	no	no	no	no	no	no	no	0	0
ENSG00000142149	HUNK	-0.225928	0.631924	0.530162	0.203855	0.756091	0.0134511	41.7163	32.4872	67.8508	no	no	no	no	no	no	no	no	no	no	0	0
ENSG00000142185	TRPM2	-1.69977	3.66654e-05	0.040991	0.954606	1.74076	1.62235e-06	53.8557	5.69223	28.017	no	no	no	no	no	no	no	no	no	no	0	0
ENSG00000142197	DOPEY2	-0.455591	0.164343	0.611052	0.0565629	1.06664	1.27706e-06	87.1652	45.9475	105.654	no	no	no	no	no	no	no	no	no	no	0	0
ENSG00000142327	RNPEPL1	-0.5821	0.00120905	-0.0398668	0.890707	0.542233	3.5078e-05	363.895	204.164	285.206	no	no	no	no	no	no	no	no	no	no	0	0
ENSG00000142347	MYO1F	-1.16835	0.00188458	0.282827	0.57572	1.45118	1.65482e-06	75.7741	21.8473	63.6483	no	no	no	no	no	no	no	no	no	no	0	0
ENSG00000142405	NLRP12	-0.735746	0.110705	0.751047	0.104112	1.48679	3.23278e-05	5.52523	2.20546	7.44548	no	no	no	no	no	no	no	no	no	no	0	0
ENSG00000142583	SLC2A5	-1.32631	0.00044089	-0.183242	0.741561	1.14307	0.000370536	333.269	88.0431	233.881	no	no	no	no	no	no	no	no	no	no	0	0
ENSG00000142621	FHAD1	-0.744036	0.114418	0.467149	0.379315	1.21119	0.00196709	20.2911	8.06723	21.9186	no	no	no	no	no	no	no	no	no	no	0	0
ENSG00000142634	EFHD2	-0.721504	0.00414692	0.284534	0.357401	1.00604	2.75187e-08	382.641	166.305	351.35	no	no	no	no	no	no	no	no	no	no	0	0
ENSG00000142661	MYOM3	0.431662	0.244907	0.932464	0.0052199	0.500801	0.0642271	13.8743	18.7632	27.5664	no	no	no	no	no	no	no	no	no	no	0	0
ENSG00000142731	PLK4	-0.625076	0.0688466	-0.0346538	0.949102	0.590423	0.0288423	28.1594	16.6767	24.4089	no	no	no	no	no	no	no	no	no	no	0	0
ENSG00000142945	KIF2C	-1.10557	0.00057589	-0.570085	0.118642	0.535482	0.0592411	42.4837	18.136	22.9004	no	no	no	no	no	no	no	no	no	no	0	0
ENSG00000143028	SYPL2	0.652735	0.132633	1.25063	0.00168501	0.597895	0.0907355	4.72831	8.75182	17.2986	no	no	no	no	no	no	no	no	no	no	0	0
ENSG00000143061	IGSF3	0.648239	0.00200521	1.05274	2.60734e-07	0.404503	0.0132786	375.621	580.569	812.474	no	no	no	no	no	no	no	no	no	no	0	0
ENSG00000143079	CTTNBP2NL	-0.146537	0.56164	0.321006	0.159234	0.467544	0.00169733	350	289.896	402.531	no	no	no	no	no	no	no	no	no	no	0	0
ENSG00000143110	C1orf162	-1.04978	0.000263192	0.148065	0.725176	1.19785	3.60563e-08	132.78	47.1022	117.391	no	no	no	no	no	no	no	no	no	no	0	0
ENSG00000143119	CD53	-1.45285	0.000357986	0.460739	0.365586	1.91359	2.69841e-08	166.68	36.6983	182.931	no	no	no	no	no	no	no	no	no	no	0	0
ENSG00000143127	ITGA10	0.0786073	0.735258	-0.32348	0.0842066	-0.402087	0.00134226	17199.8	17430.5	13192.8	no	no	no	no	no	no	no	no	no	no	0	0
ENSG00000143147	GPR161	-0.0142019	0.965619	0.368432	0.103383	0.382634	0.0145684	234.203	224.834	293.739	no	no	no	no	no	no	no	no	no	no	0	0
ENSG00000143178	TBX19	0.145228	0.430617	-0.240786	0.169632	-0.386015	0.000418938	119.948	134.291	102.989	no	no	no	no	no	no	no	no	no	no	0	0
ENSG00000143217	PVRL4	1.24602	0.00132412	2.29103	7.01296e-10	1.04501	0.00143567	13.4708	46.8504	104.823	no	no	no	no	no	no	no	no	no	no	0	0
ENSG00000143226	FCGR2A	-1.40177	5.01912e-07	0.00246692	0.996383	1.40424	9.38923e-11	419.834	130.65	403.33	no	no	no	no	no	no	no	no	no	no	0	0
ENSG00000143228	NUF2	-0.702869	0.096561	0.510514	0.264699	1.21338	0.000191912	12.8235	5.76344	10.5068	no	no	no	no	no	no	no	no	no	no	0	0
ENSG00000143248	RGS5	-1.0411	0.0050402	0.323004	0.498044	1.3641	3.6094e-06	1384.58	509.223	1899.86	no	no	no	no	no	no	no	no	no	no	0	0
ENSG00000143320	CRABP2	-0.026537	0.960886	1.1869	0.000449794	1.21344	3.15707e-06	190.48	116.032	248.396	no	no	no	no	no	no	no	no	no	no	0	0
ENSG00000143322	ABL2	-0.654043	0.00136826	-0.0270416	0.938103	0.627002	2.76373e-05	704.143	431.126	637.805	no	no	yes	no	no	no	no	no	no	no	1	0
ENSG00000143365	RORC	-0.488555	0.0422973	-1.10225	7.76387e-07	-0.613695	0.000344555	1132.06	734.94	502.111	no	no	no	no	no	no	no	no	no	no	0	0
ENSG00000143387	CTSK	0.21156	0.422196	0.682862	0.00209107	0.471303	0.00470284	6388.62	7800.81	10998.7	no	no	no	no	no	no	no	no	no	no	0	0
ENSG00000143473	KCNH1	0.329724	0.409265	-0.159219	0.741159	-0.488943	0.0939626	28.9632	35.0414	22.0767	no	no	no	no	no	no	no	no	no	no	0	0
ENSG00000143476	DTL	-0.736075	0.0822958	-0.0543406	0.934263	0.681734	0.0613186	31.9008	12.0689	16.9167	no	no	no	no	no	no	no	no	no	no	0	0
ENSG00000143549	TPM3	-0.350865	0.0137419	0.123165	0.495321	0.47403	1.22633e-06	3217.9	2271.96	3107.55	no	no	no	yes	no	no	no	no	no	no	1	0
ENSG00000143603	KCNN3	0.774096	0.00582019	1.40286	1.94853e-07	0.628765	0.00372186	106.426	191.327	291.838	no	no	no	no	no	no	no	no	no	no	0	0
ENSG00000143622	RIT1	0.0817513	0.72573	0.486885	0.00567457	0.405133	0.00116383	225.943	230.818	302.832	no	no	no	no	no	no	no	no	no	no	0	0
ENSG00000143772	ITPKB	-0.0615297	0.778515	0.326476	0.0532008	0.388005	0.000617452	455.91	396.619	522.251	no	no	no	no	no	no	no	no	no	no	0	0
ENSG00000143786	CNIH3	-0.29815	0.184716	-0.811059	5.20038e-05	-0.51291	0.000660532	120.344	96.83	65.3135	no	no	no	no	no	no	no	no	no	no	0	0
ENSG00000143847	PPFIA4	0.791052	0.000102894	0.313314	0.198318	-0.477737	0.00249774	633.845	951.081	721.208	no	no	no	no	no	no	no	no	no	no	0	0
ENSG00000143851	PTPN7	-0.477531	0.319177	0.461627	0.352607	0.939158	0.00981951	7.93053	4.28966	7.55481	no	no	no	no	no	no	no	no	no	no	0	0
ENSG00000143867	OSR1	-0.354799	0.446538	0.837348	0.0399606	1.19215	0.000142764	32.2662	18.8739	40.3323	no	no	no	no	no	no	no	no	no	no	0	0
ENSG00000144118	RALB	-0.537524	6.03269e-07	-0.151495	0.259715	0.386029	9.61835e-07	1136.31	791.462	1029.05	no	no	no	no	no	no	no	no	no	no	0	0
ENSG00000144229	THSD7B	-0.313758	0.584576	1.40903	0.00155434	1.72279	0.000378986	0.40294	0.556099	5.65664	no	no	no	no	no	no	no	no	no	no	0	0
ENSG00000144290	SLC4A10	0.682852	0.0902469	0.106972	0.855128	-0.57588	0.0816358	4.45339	7.69521	4.70793	no	no	no	no	no	no	no	no	no	no	0	0
ENSG00000144354	CDCA7	-1.11166	0.0183597	0.186921	0.778328	1.29858	0.00337828	5.72642	1.20871	4.23747	no	no	no	no	no	no	no	no	no	no	0	0
ENSG00000144476	ACKR3	-0.5314	0.0427997	0.0140466	0.973818	0.545446	0.00497163	4468.84	2473.89	3909.79	no	no	no	no	no	no	no	no	no	no	0	0
ENSG00000144596	GRIP2	1.07963	0.00269047	1.68116	1.50905e-06	0.601533	0.0545379	16.6652	36.6548	58.9003	no	no	no	no	no	no	no	no	no	no	0	0
ENSG00000144668	ITGA9	-0.000678301	0.998588	0.61389	0.0131008	0.614568	0.000523913	241.515	223.295	362.346	no	no	no	no	no	no	no	no	no	no	0	0
ENSG00000144681	STAC	-1.35693	0.00191105	-0.593335	0.244994	0.763599	0.0870162	8.15144	2.32778	3.73341	no	no	no	no	no	no	no	no	no	no	0	0
ENSG00000144724	PTPRG	-0.274685	0.183543	0.18386	0.433287	0.458546	0.00080694	1039.65	857.122	1206.43	no	no	yes	yes	no	no	no	no	no	no	2	0
ENSG00000144730	IL17RD	-0.0587638	0.866819	0.39964	0.135499	0.458404	0.0131436	95.7753	89.6448	114.209	no	no	no	no	no	no	no	no	no	no	0	0
ENSG00000144824	PHLDB2	-0.78687	0.0257877	0.629205	0.0957908	1.41608	5.37268e-08	115.678	53.5313	179.871	no	no	no	no	no	no	no	no	no	no	0	0
ENSG00000144843	ADPRH	0.235946	0.270619	0.66558	0.000353393	0.429634	0.00164871	124.786	149.33	197.364	no	no	no	no	no	no	no	no	no	no	0	0
ENSG00000144868	TMEM108	-0.168896	0.774145	0.504663	0.3141	0.673558	0.0932267	10.1973	10.271	16.3617	no	no	no	no	no	no	no	no	no	no	0	0
ENSG00000144908	ALDH1L1	-1.35239	9.12214e-07	-1.86725	9.43917e-12	-0.514857	0.031599	903.628	268.871	182.429	no	no	no	no	no	no	no	no	no	no	0	0
ENSG00000144909	OSBPL11	-0.188892	0.140804	0.242876	0.0544028	0.431768	4.63502e-08	196.828	188.42	248.353	no	no	no	no	no	no	no	no	no	no	0	0
ENSG00000144959	NCEH1	0.149946	0.590149	0.621205	0.00545395	0.47126	0.00411734	130.747	129.704	181.401	no	no	no	no	no	no	no	no	no	no	0	0
ENSG00000145020	AMT	0.811565	1.03263e-05	0.262912	0.244994	-0.548652	7.10055e-05	272.215	388.315	274.189	no	no	no	no	no	no	no	no	no	no	0	0
ENSG00000145107	TM4SF19	-0.503575	0.361002	1.08715	0.0244912	1.59073	0.000508034	3.37886	2.61901	26.7346	no	no	no	no	no	no	no	no	no	no	0	0
ENSG00000145247	OCIAD2	-0.674179	0.00102844	-0.220851	0.394324	0.453328	0.00421325	140.886	89.9129	118.078	no	no	no	no	no	no	no	no	no	no	0	0
ENSG00000145284	SCD5	-0.163012	0.526556	0.523265	0.014482	0.686277	1.87424e-06	55.0602	46.6678	77.9558	no	no	no	no	no	no	no	no	no	no	0	0
ENSG00000145362	ANK2	0.776054	0.00229716	1.22456	8.34592e-07	0.448511	0.0298842	908.686	1529.91	2103.6	no	no	no	yes	no	no	no	no	no	no	1	0
ENSG00000145386	CCNA2	-0.642276	0.061143	0.0046809	0.99361	0.646957	0.0159492	43.9999	22.4917	33.4766	no	no	no	no	no	no	no	no	no	no	0	0
ENSG00000145416	MARCH1	-1.6315	6.69151e-06	0.337714	0.481825	1.96922	5.10949e-11	84.2521	17.9489	86.2934	no	no	no	no	no	no	no	no	no	no	0	0
ENSG00000145506	NKD2	-0.66421	0.204094	0.610946	0.25785	1.27516	0.0089334	1.65527	0.63428	3.10691	no	no	no	no	no	no	no	no	no	no	0	0
ENSG00000145569	FAM105A	-0.911004	0.00458317	-0.0606891	0.906008	0.850315	0.00083191	111.308	62.089	119.49	no	no	no	no	no	no	no	no	no	no	0	0
ENSG00000145632	PLK2	-1.15122	0.00215431	-0.0121172	0.985904	1.1391	0.000257938	136.585	33.4652	114.315	no	no	no	no	no	no	no	no	no	no	0	0
ENSG00000145685	LHFPL2	0.431758	0.0533371	1.14057	2.10597e-08	0.708808	2.88802e-06	870.489	1115.02	1786.44	no	no	no	no	no	no	no	no	no	no	0	0
ENSG00000145700	ANKRD31	0.00521915	0.989594	-0.430366	0.0994323	-0.435586	0.016425	26.8748	27.4139	21.3798	no	no	no	no	no	no	no	no	no	no	0	0
ENSG00000145703	IQGAP2	-0.849764	0.0213743	0.521743	0.208656	1.37151	1.01402e-06	65.2688	27.1858	68.6704	no	no	no	no	no	no	no	no	no	no	0	0
ENSG00000145779	TNFAIP8	-0.691291	0.000993971	-0.124208	0.676774	0.567084	0.000307826	152.506	106.6	163.555	no	no	no	no	no	no	no	no	no	no	0	0
ENSG00000145850	TIMD4	-0.645179	0.150929	1.07572	0.0106345	1.7209	2.66517e-07	46.6384	26.9881	108.882	no	no	yes	yes	no	no	no	no	no	no	2	0
ENSG00000145864	GABRB2	-0.986689	0.0139588	0.960224	0.0190618	1.94691	6.46935e-10	28.5333	11.4539	58.8434	no	no	no	no	no	no	no	no	no	no	0	0
ENSG00000145936	KCNMB1	-0.218559	0.583097	0.660248	0.0471976	0.878807	0.000204842	15.1589	10.3109	24.5816	no	no	no	no	no	no	no	no	no	no	0	0
ENSG00000146094	DOK3	-0.704138	0.0577829	0.524474	0.192568	1.22861	7.06077e-06	36.891	14.9362	35.8691	no	no	no	no	no	no	no	no	no	no	0	0
ENSG00000146147	MLIP	1.1623	0.000876967	2.05443	1.06583e-09	0.892124	0.0017825	24.6365	64.1495	125.796	no	no	no	yes	no	no	no	no	no	no	1	0
ENSG00000146192	FGD2	-1.15347	0.00200344	0.869264	0.0273741	2.02273	1.30609e-11	45.0802	10.2612	51.5625	no	no	no	no	no	no	no	no	no	no	0	0
ENSG00000146232	NFKBIE	-0.5844	0.013673	0.0496426	0.892805	0.634043	0.000239337	81.9229	50.0958	73.3002	no	no	no	no	no	no	no	no	no	no	0	0
ENSG00000146285	SCML4	1.36104	0.000747835	2.09281	7.99584e-08	0.731776	0.0316132	1.45034	6.7824	13.0566	no	no	no	no	no	no	no	no	no	no	0	0
ENSG00000146350	TBC1D32	-0.147402	0.658677	-0.636915	0.0161331	-0.489513	0.0143947	263.123	200.942	148.671	no	no	no	no	no	no	no	no	no	no	0	0
ENSG00000146373	RNF217	-0.409993	0.0488238	-0.788687	5.61341e-05	-0.378694	0.0133197	1683.11	1179.61	943.138	no	no	no	no	no	no	no	no	no	no	0	0
ENSG00000146376	ARHGAP18	-0.847611	0.0098617	0.498368	0.180332	1.34598	3.38259e-08	227.108	106.254	264.222	no	no	no	no	no	no	no	no	no	no	0	0
ENSG00000146386	ABRACL	-0.0454051	0.900754	0.685242	0.00597747	0.730647	3.51395e-05	113.031	112.64	184.587	no	no	no	no	no	no	no	no	no	no	0	0
ENSG00000146409	SLC18B1	-0.640783	0.0626796	0.254149	0.552111	0.894932	0.000470429	56.6505	28.8473	51.8691	no	no	no	no	no	no	no	no	no	no	0	0
ENSG00000146411	SLC2A12	0.926063	0.00212483	1.86104	1.02031e-10	0.934975	5.25622e-05	236.032	515.101	1095.17	no	no	no	no	no	no	no	no	no	no	0	0
ENSG00000146555	SDK1	-0.458566	0.189903	0.482514	0.178438	0.941081	9.14329e-05	56.6977	36.1141	69.4294	no	no	no	no	no	no	no	no	no	no	0	0
ENSG00000146670	CDCA5	-1.09433	0.000542548	-0.43849	0.245853	0.655837	0.0151844	33.3991	10.9143	15.5885	no	no	no	no	no	no	no	no	no	no	0	0
ENSG00000146833	TRIM4	-0.31517	0.0344332	-0.704892	3.83397e-07	-0.389723	0.000158285	1502.49	1240.92	1017.95	no	no	no	no	no	no	no	no	no	no	0	0
ENSG00000146950	SHROOM2	-0.624753	0.0936007	0.210735	0.65792	0.835488	0.00307122	22.9188	13.1296	24.3664	no	no	no	no	no	no	no	no	no	no	0	0
ENSG00000146966	DENND2A	-0.830295	0.027936	0.406253	0.362742	1.23655	2.00278e-05	42.4881	17.975	54.3054	no	no	no	no	no	no	no	no	no	no	0	0
ENSG00000147010	SH3KBP1	0.190344	0.499685	0.725305	0.0016713	0.534961	0.00184814	452.197	496.519	745.724	no	no	no	no	no	no	no	no	no	no	0	0
ENSG00000147036	LANCL3	-0.202033	0.68869	0.765152	0.0585367	0.967186	0.00173994	9.60041	9.51928	16.4911	no	no	no	no	no	no	no	no	no	no	0	0
ENSG00000147119	CHST7	-0.591625	0.0160754	-0.19376	0.539393	0.397864	0.0412437	66.7127	37.373	53.4863	no	no	no	no	no	no	no	no	no	no	0	0
ENSG00000147206	NXF3	-1.05821	0.0112934	-0.189862	0.747264	0.868352	0.0217826	11.9355	3.38005	7.84018	no	no	no	no	no	no	no	no	no	no	0	0
ENSG00000147251	DOCK11	-0.056762	0.812033	0.700579	2.21603e-05	0.757341	9.33129e-11	521.467	481.387	839.803	no	no	no	no	no	no	no	no	no	no	0	0
ENSG00000147443	DOK2	-1.13967	0.00695365	0.446603	0.387578	1.58628	7.66259e-06	78.2111	17.8784	73.5286	no	no	no	no	no	no	no	no	no	no	0	0
ENSG00000147454	SLC25A37	-1.03784	4.56336e-05	-1.42482	1.71898e-08	-0.386973	0.0791691	10880.2	3729.93	2912.98	no	no	no	no	no	no	no	no	no	no	0	0
ENSG00000147488	ST18	-0.103299	0.881684	0.791929	0.123049	0.895228	0.0784778	2.6216	2.38563	5.28634	no	no	no	no	no	no	no	no	no	no	0	0
ENSG00000147526	TACC1	-0.118998	0.567769	0.262675	0.16294	0.381673	0.00170178	2827.18	2687.52	3710.28	no	no	no	no	no	no	no	no	no	no	0	0
ENSG00000147576	ADHFE1	-0.545446	0.0195259	-1.12795	3.23174e-07	-0.5825	0.000673079	348.856	195.627	131.657	no	no	no	no	no	no	no	no	no	no	0	0
ENSG00000147614	ATP6V0D2	-0.524137	0.328535	1.01533	0.0348779	1.53947	0.00031685	4.8434	3.77476	24.505	no	no	no	no	no	no	no	no	no	no	0	0
ENSG00000148082	SHC3	-0.373956	0.439323	0.304381	0.564218	0.678338	0.0654105	30.7538	15.6276	30.8802	no	no	no	no	no	no	no	no	no	no	0	0
ENSG00000148158	SNX30	-0.0235263	0.932176	0.500415	0.0051418	0.523941	2.36872e-05	379.967	358.6	487.851	no	no	no	no	no	no	no	no	no	no	0	0
ENSG00000148344	PTGES	0.562395	0.081678	1.18638	6.85763e-05	0.623982	0.0104034	468.353	726.405	1218.54	no	no	no	no	no	no	no	no	no	no	0	0
ENSG00000148488	ST8SIA6	0.665957	0.168752	1.50097	0.000457447	0.835014	0.0263442	0.969047	2.2738	5.76229	no	no	no	no	no	no	no	no	no	no	0	0
ENSG00000148541	FAM13C	0.0681623	0.903055	0.848399	0.0313553	0.780236	0.0146327	104.636	94.6453	194.375	no	no	no	no	no	no	no	no	no	no	0	0
ENSG00000148600	CDHR1	1.02865	0.001715	0.49471	0.197062	-0.53394	0.0600252	59.8582	126.061	68.3548	no	no	no	no	no	no	no	no	no	no	0	0
ENSG00000148672	GLUD1	-0.168863	0.168879	0.32941	0.00368459	0.498273	6.56055e-11	1721.46	1595.22	2189.75	no	no	no	no	no	no	no	no	no	no	0	0
ENSG00000148680	HTR7	-1.21373	0.0103688	0.0075318	0.993216	1.22126	0.0123216	6.12366	1.3555	4.68054	no	no	no	no	no	no	no	no	no	no	0	0
ENSG00000148700	ADD3	0.144705	0.648031	0.736852	0.00271097	0.592147	0.00115039	537.012	510.087	751.421	no	no	no	no	no	no	no	no	no	no	0	0
ENSG00000148735	PLEKHS1	0.845635	0.0493477	2.48051	1.02212e-10	1.63487	5.53565e-07	4.16059	10.6226	47.1545	no	no	no	no	no	no	no	no	no	no	0	0
ENSG00000148773	MKI67	-0.808519	0.0802002	0.350198	0.532384	1.15872	0.00310553	94.3076	32.6158	71.1735	no	no	no	no	no	no	no	no	no	no	0	0
ENSG00000148948	LRRC4C	-0.528818	0.297279	0.88958	0.0568027	1.4184	0.000219613	6.85562	3.67025	15.1194	no	no	no	no	no	no	no	no	no	no	0	0
ENSG00000149177	PTPRJ	-0.830516	0.000165703	0.0775763	0.820736	0.908092	1.88536e-08	193.907	112.258	188.871	no	no	yes	yes	no	no	no	no	no	no	2	0
ENSG00000149256	TENM4	-0.976884	0.03682	0.0395967	0.95834	1.01648	0.019985	85.3821	23.4446	65.6734	no	no	no	no	no	no	no	no	no	no	0	0
ENSG00000149380	P4HA3	0.660773	0.0541283	1.41061	9.15605e-06	0.749832	0.00441306	417.324	660.662	1203.26	no	no	no	no	no	no	no	no	no	no	0	0
ENSG00000149418	ST14	-1.29114	0.00112055	0.109589	0.860072	1.40072	2.74815e-05	42.9075	10.6423	27.7804	no	no	no	no	no	no	no	no	no	no	0	0
ENSG00000149451	ADAM33	-1.28147	0.00194959	0.26123	0.645145	1.5427	1.22843e-05	25.2459	5.93153	20.6529	no	no	no	no	no	no	no	no	no	no	0	0
ENSG00000149534	MS4A2	-1.05003	0.0237618	-0.0181556	0.981825	1.03188	0.0187786	12.4324	4.90315	14.0223	no	no	no	no	no	no	no	no	no	no	0	0
ENSG00000149564	ESAM	-1.53262	0.000321513	0.465583	0.385217	1.99821	8.53566e-08	140.815	21.7915	136.224	no	no	no	no	no	no	no	no	no	no	0	0
ENSG00000149573	MPZL2	0.634938	0.0328766	0.123995	0.76828	-0.510942	0.0294554	401.022	660.347	480.705	no	no	no	no	no	no	no	no	no	no	0	0
ENSG00000149575	SCN2B	1.23903	4.96537e-10	0.83981	6.97901e-05	-0.399216	0.0152388	196.064	494.623	364.889	no	no	no	no	no	no	no	no	no	no	0	0
ENSG00000149591	TAGLN	-0.417015	0.252327	0.503516	0.167399	0.920531	0.000216992	808.34	416.626	1048.84	no	no	yes	no	no	no	no	no	no	no	1	0
ENSG00000149596	JPH2	-1.23045	0.0079744	0.160672	0.81171	1.39112	0.00150569	5.07785	1.54717	7.66112	no	no	no	no	no	no	no	no	no	no	0	0
ENSG00000149599	DUSP15	-0.761662	0.000436492	-1.19703	2.10597e-08	-0.435367	0.013345	91.4646	47.3635	35.1494	no	no	no	no	no	no	no	no	no	no	0	0
ENSG00000149633	KIAA1755	1.6679	1.09689e-13	1.26021	5.96698e-08	-0.407685	0.0355637	514.423	1415.22	1065.07	no	no	no	no	no	no	no	no	no	no	0	0
ENSG00000149781	FERMT3	-1.09459	0.00129366	0.330636	0.447402	1.42522	6.33927e-08	129.479	35.7238	106.213	no	no	no	yes	no	no	no	no	no	no	1	0
ENSG00000149782	PLCB3	-0.376818	0.0319254	0.041897	0.875344	0.418715	0.000722534	256.113	174.091	235.037	no	no	no	no	no	no	no	no	no	no	0	0
ENSG00000149798	CDC42EP2	-0.334181	0.189112	0.181924	0.543392	0.516105	0.00267326	44.0465	30.8961	43.2854	no	no	no	no	no	no	no	no	no	no	0	0
ENSG00000149927	DOC2A	0.406516	0.197078	-0.261396	0.471363	-0.667912	0.0021592	26.7948	32.4889	22.0855	no	no	no	no	no	no	no	no	no	no	0	0
ENSG00000149970	CNKSR2	0.0913145	0.840772	0.83924	0.00948999	0.747926	0.00254652	67.0058	61.7842	107.542	no	no	no	no	no	no	no	no	no	no	0	0
ENSG00000150045	KLRF1	-0.26026	0.659019	0.602198	0.241068	0.862458	0.0424808	2.1598	1.62503	3.4066	no	no	no	no	no	no	no	no	no	no	0	0
ENSG00000150048	CLEC1A	-1.50729	0.000158899	0.105883	0.867119	1.61317	2.11202e-06	19.5261	3.58286	17.9129	no	no	no	no	no	no	no	no	no	no	0	0
ENSG00000150337	FCGR1A	-2.22327	1.74616e-07	-0.24693	0.692544	1.97634	7.4386e-07	75.9765	3.9869	37.8045	no	no	no	no	no	no	no	no	no	no	0	0
ENSG00000150510	FAM124A	-0.211269	0.481121	0.287201	0.330348	0.498469	0.00719261	29.0321	23.1917	32.7282	no	no	no	no	no	no	no	no	no	no	0	0
ENSG00000150628	SPATA4	-0.0594526	0.921155	-0.796246	0.0616092	-0.736793	0.0385097	5.62481	5.24402	2.56647	no	no	no	no	no	no	no	no	no	no	0	0
ENSG00000150636	CCDC102B	-0.767763	0.0138845	-0.263693	0.505214	0.50407	0.0512572	63.0638	34.5499	51.3903	no	no	no	no	no	no	no	no	no	no	0	0
ENSG00000150681	RGS18	-1.83418	4.80296e-05	0.180887	0.789913	2.01507	5.71821e-06	11.765	1.02506	10.5396	no	no	no	no	no	no	no	no	no	no	0	0
ENSG00000150722	PPP1R1C	0.0234014	0.966869	-0.527638	0.185772	-0.55104	0.0705676	30.8473	30.3081	20.155	no	no	no	no	no	no	no	no	no	no	0	0
ENSG00000150967	ABCB9	0.170407	0.454687	-0.238295	0.287986	-0.408702	0.00352976	157.123	157.621	125.365	no	no	yes	no	no	no	no	no	no	no	1	0
ENSG00000151062	CACNA2D4	-0.525505	0.0826264	0.0801911	0.854076	0.605696	0.00673674	52.6472	31.4352	53.3844	no	no	no	no	no	no	no	no	no	no	0	0
ENSG00000151239	TWF1	-0.0704431	0.699208	0.335136	0.0183369	0.405579	2.07767e-05	626.459	623.687	808.283	no	no	no	no	no	no	no	no	no	no	0	0
ENSG00000151320	AKAP6	-0.397135	0.238345	0.475051	0.159184	0.872186	0.000112988	109.068	86.8299	155.453	no	no	yes	no	no	no	no	no	no	no	1	0
ENSG00000151376	ME3	-0.628373	0.0137979	-0.15563	0.653471	0.472743	0.0177977	117.915	50.6585	81.3452	no	no	no	no	no	no	no	no	no	no	0	0
ENSG00000151458	ANKRD50	0.310245	0.172029	0.730772	0.000362484	0.420527	0.00715112	614.592	715.619	999.718	no	no	no	no	no	no	no	no	no	no	0	0
ENSG00000151474	FRMD4A	-0.932057	0.00632977	0.357361	0.396258	1.28942	7.09604e-07	132.956	40.6595	126.761	no	no	no	no	no	no	no	no	no	no	0	0
ENSG00000151490	PTPRO	-0.911716	0.0383251	0.863893	0.0558886	1.77561	4.41442e-07	19.8073	7.69498	37.3271	no	no	no	no	no	no	no	no	no	no	0	0
ENSG00000151617	EDNRA	-0.762361	0.0286266	0.272662	0.534667	1.03502	8.58294e-05	78.2127	39.5926	90.7856	no	no	no	no	no	no	no	no	no	no	0	0
ENSG00000151632	AKR1C2	-0.150039	0.703861	0.794231	0.00857759	0.94427	1.70916e-05	2032.95	1679.78	3518.31	no	no	no	no	no	no	no	no	no	no	0	0
ENSG00000151650	VENTX	-0.995978	0.016292	0.705728	0.10827	1.70171	1.86007e-07	7.13023	1.80564	8.74665	no	no	no	no	no	no	no	no	no	no	0	0
ENSG00000151651	ADAM8	-0.632478	0.0386066	-0.0252783	0.959857	0.6072	0.0100894	49.2405	27.0448	35.1384	no	no	no	no	no	no	no	no	no	no	0	0
ENSG00000151690	MFSD6	-0.343026	0.322789	0.881086	0.00364209	1.22411	1.9922e-08	135.732	109.871	270.624	no	no	no	no	no	no	no	no	no	no	0	0
ENSG00000151692	RNF144A	-0.310136	0.177441	0.0812576	0.791921	0.391394	0.0149086	481.925	368.061	454.393	no	no	no	no	no	no	no	no	no	no	0	0
ENSG00000151702	FLI1	-0.591635	0.000123796	-0.11795	0.580231	0.473686	2.74815e-05	649.705	404.31	557.923	no	no	no	no	no	no	no	no	no	no	0	0
ENSG00000151725	CENPU	-1.06465	0.000951904	-0.148929	0.7531	0.915716	0.0004165	37.1942	15.343	27.9663	no	no	no	no	no	no	no	no	no	no	0	0
ENSG00000151746	BICD1	-0.0729692	0.81682	0.404077	0.100373	0.477046	0.00455599	156.474	134.27	198.657	no	no	no	no	no	no	no	no	no	no	0	0
ENSG00000151790	TDO2	-1.0586	0.0287458	0.370782	0.535897	1.42938	0.00234648	2.84992	0.717203	3.43611	no	no	no	no	no	no	no	no	no	no	0	0
ENSG00000151883	PARP8	-0.872702	1.06372e-05	-0.200081	0.442415	0.672621	5.7871e-06	123.844	69.9705	104.567	no	no	no	no	no	no	no	no	no	no	0	0
ENSG00000151892	GFRA1	-0.397381	0.489248	0.933562	0.0607767	1.33094	0.00514996	7.16108	5.31456	27.47	no	no	no	no	no	no	no	no	no	no	0	0
ENSG00000151917	BEND6	0.532318	0.0559257	1.00643	0.00011967	0.474113	0.0247941	146.214	230.677	323.145	no	no	no	no	no	no	no	no	no	no	0	0
ENSG00000151952	TMEM132D	-0.00704505	0.99336	0.977308	0.0460146	0.984353	0.051637	0.54311	0.831017	2.63184	no	no	no	no	no	no	no	no	no	no	0	0
ENSG00000151962	RBM46	0.402929	0.432698	-0.583692	0.219851	-0.986621	0.0581681	1.88207	3.2521	0.364229	no	no	no	no	no	no	no	no	no	no	0	0
ENSG00000152049	KCNE4	-0.082228	0.800533	0.482696	0.0530719	0.564924	0.00104368	145.773	103.363	179.459	no	no	no	no	no	no	no	no	no	no	0	0
ENSG00000152128	TMEM163	-1.0078	0.0194495	-0.281666	0.616681	0.726137	0.0724178	5.33924	2.15189	3.51757	no	no	no	no	no	no	no	no	no	no	0	0
ENSG00000152137	HSPB8	0.302655	0.171338	0.725236	0.000269727	0.42258	0.00499765	312.078	371.599	516.553	no	no	no	no	no	no	no	no	no	no	0	0
ENSG00000152207	CYSLTR2	-0.317266	0.528852	0.889216	0.0362801	1.20648	0.000320447	9.50058	7.27939	16.4465	no	no	no	no	no	no	no	no	no	no	0	0
ENSG00000152213	ARL11	-1.10612	0.00963569	0.598938	0.218118	1.70506	1.51106e-06	24.6039	5.59723	32.5739	no	no	no	no	no	no	no	no	no	no	0	0
ENSG00000152270	PDE3B	0.479348	0.0871044	-0.140801	0.703468	-0.620149	0.00198635	530.164	798.117	529.482	no	no	no	no	no	no	no	no	no	no	0	0
ENSG00000152315	KCNK13	-1.10939	0.0177125	0.182703	0.781341	1.29209	0.00284723	3.47226	0.857092	3.34419	no	no	no	no	no	no	no	no	no	no	0	0
ENSG00000152402	GUCY1A2	-1.36054	0.00211614	0.379358	0.505058	1.7399	1.08311e-05	37.1475	6.70823	38.3419	no	no	no	no	no	no	no	no	no	no	0	0
ENSG00000152495	CAMK4	-0.671328	0.192809	0.173234	0.798062	0.844562	0.0835986	16.092	9.70957	18.105	no	no	no	no	no	no	no	no	no	no	0	0
ENSG00000152503	TRIM36	0.174946	0.667445	0.98759	0.00136491	0.812645	0.000511264	24.5977	29.1502	55.3051	no	no	no	no	no	no	no	no	no	no	0	0
ENSG00000152642	GPD1L	-0.37613	0.119428	0.159752	0.59246	0.535882	0.00118941	88.8734	73.8719	106.691	no	no	no	no	no	no	no	no	no	no	0	0
ENSG00000152661	GJA1	-0.586299	0.0272334	0.407507	0.165746	0.993806	8.61151e-08	3240.85	2017.61	4224.72	no	no	no	no	no	no	no	no	no	no	0	0
ENSG00000152689	RASGRP3	-0.796622	0.0382022	0.48391	0.264016	1.28053	1.21131e-05	38.9541	17.5866	55.5676	no	no	no	no	no	no	no	no	no	no	0	0
ENSG00000152760	TCTEX1D1	-0.421331	0.404952	0.26039	0.650683	0.681722	0.0913605	6.69074	4.66014	6.94015	no	no	no	no	no	no	no	no	no	no	0	0
ENSG00000152804	HHEX	-0.399048	0.142372	0.315646	0.284485	0.714694	8.04058e-05	51.6679	39.9769	64.3008	no	no	no	no	no	no	no	no	no	no	0	0
ENSG00000152894	PTPRK	0.315615	0.246491	1.06202	5.17927e-06	0.746407	1.70615e-05	224.223	275.483	455.96	no	no	yes	no	no	no	no	no	no	no	1	0
ENSG00000152932	RAB3C	-0.798843	0.0763311	0.241049	0.672412	1.03989	0.0435047	11.5198	1.94716	15.9732	no	no	no	no	no	no	no	no	no	no	0	0
ENSG00000152953	STK32B	0.541764	0.0732264	-0.075133	0.866131	-0.616897	0.00599282	417.447	571.687	353.039	no	no	no	no	no	no	no	no	no	no	0	0
ENSG00000153094	BCL2L11	-1.14097	1.25508e-06	-0.488471	0.0701611	0.652497	0.000496698	145.244	58.4419	98.5395	no	no	no	no	no	no	no	no	no	no	0	0
ENSG00000153179	RASSF3	0.11231	0.687943	0.660622	0.00179178	0.548312	0.000315548	126.178	128.502	189.587	no	no	no	no	no	no	no	no	no	no	0	0
ENSG00000153208	MERTK	-0.995796	2.96476e-06	-0.361304	0.154109	0.634492	0.000113649	263.957	116.375	173.493	no	no	yes	yes	no	no	no	no	no	no	2	0
ENSG00000153234	NR4A2	0.302419	0.388642	-0.212504	0.591762	-0.514923	0.0340629	710.3	803.601	493.792	no	no	no	no	no	no	no	no	no	no	0	0
ENSG00000153283	CD96	-0.479845	0.377573	0.629209	0.228682	1.10905	0.032292	2.00863	1.42987	5.56345	no	no	no	no	no	no	no	no	no	no	0	0
ENSG00000153291	SLC25A27	0.0269321	0.946647	-0.446105	0.108449	-0.473037	0.0165161	612.358	476.947	336.699	no	no	no	no	no	no	no	no	no	no	0	0
ENSG00000153815	CMIP	-0.234862	0.470229	0.396575	0.197072	0.631437	0.00202265	631.342	499.416	770.86	no	no	no	no	no	no	no	no	no	no	0	0
ENSG00000153930	ANKFN1	-0.0450425	0.948944	0.966327	0.0322863	1.01137	0.0555972	0	0.382091	1.94104	no	no	no	no	no	no	no	no	no	no	0	0
ENSG00000153976	HS3ST3A1	0.298598	0.397869	-0.230485	0.555745	-0.529083	0.0296505	469.848	488.746	338.808	no	no	no	no	no	no	no	no	no	no	0	0
ENSG00000154016	GRAP	-1.44924	2.10091e-05	-0.205763	0.672834	1.24348	1.01229e-05	37.5637	6.70762	16.264	no	no	no	no	no	no	no	no	no	no	0	0
ENSG00000154027	AK5	-0.14212	0.797285	0.892372	0.0311425	1.03449	0.0015726	10.5849	10.9499	27.0432	no	no	no	no	no	no	no	no	no	no	0	0
ENSG00000154065	ANKRD29	-1.42557	5.5193e-06	0.170882	0.709908	1.59645	1.23949e-10	47.7166	12.716	41.8283	no	no	no	no	no	no	no	no	no	no	0	0
ENSG00000154096	THY1	-0.259536	0.6195	0.87646	0.0419159	1.136	0.00101654	2036.11	1041.78	2698.56	no	no	yes	yes	no	no	no	no	no	no	2	0
ENSG00000154133	ROBO4	-1.25602	0.0047278	0.575944	0.269779	1.83196	2.6402e-06	72.4982	17.8961	91.5489	no	no	yes	yes	no	no	no	no	no	no	2	0
ENSG00000154146	NRGN	0.692114	0.0482054	1.2355	0.000185616	0.543384	0.0540744	27.6662	42.8729	52.3049	no	no	no	no	no	no	no	no	no	no	0	0
ENSG00000154263	ABCA10	0.59045	0.0284447	0.137164	0.711938	-0.453287	0.0304491	84.685	118.429	94.3953	no	no	no	no	no	no	no	no	no	no	0	0
ENSG00000154277	UCHL1	-0.928301	0.0151038	0.141729	0.797932	1.07003	0.000524777	55.4425	14.2446	31.7479	no	no	no	no	no	no	no	no	no	no	0	0
ENSG00000154319	FAM167A	-0.414963	0.271333	0.167281	0.721552	0.582244	0.0364207	96.4023	64.0912	114.488	no	no	no	no	no	no	no	no	no	no	0	0
ENSG00000154330	PGM5	-0.137906	0.790054	1.37687	0.000160256	1.51477	1.37626e-07	66.8693	40.8686	160.636	no	no	no	no	no	no	no	no	no	no	0	0
ENSG00000154358	OBSCN	0.310579	0.14862	-0.116858	0.668922	-0.427436	0.00377001	816.936	874.475	677.122	no	no	no	no	no	no	no	no	no	no	0	0
ENSG00000154451	GBP5	-1.40236	0.00102307	-0.0961347	0.887899	1.30623	0.000779613	27.765	4.58885	19.7956	no	no	no	no	no	no	no	no	no	no	0	0
ENSG00000154553	PDLIM3	0.857799	0.000831976	1.55984	3.18314e-10	0.70204	0.000360206	435.615	793.02	1307.2	no	no	no	no	no	no	no	no	no	no	0	0
ENSG00000154556	SORBS2	0.40086	0.171361	0.794571	0.00325252	0.393711	0.073644	624.914	756.568	1099.81	no	no	no	no	no	no	no	no	no	no	0	0
ENSG00000154760	SLFN13	-1.09491	0.0102254	0.140002	0.824746	1.23491	0.000812255	26.0555	8.5144	20.9067	no	no	no	no	no	no	no	no	no	no	0	0
ENSG00000154783	FGD5	-0.758255	0.00017148	-0.285896	0.24144	0.47236	0.00251463	1019.6	502.092	716.525	no	no	no	no	no	no	no	no	no	no	0	0
ENSG00000154822	PLCL2	-0.861172	4.0751e-06	-0.0982953	0.724746	0.762877	2.7675e-08	129.563	74.1286	121.892	no	no	no	no	no	no	no	no	no	no	0	0
ENSG00000155093	PTPRN2	-0.787047	0.0120325	-0.062542	0.89804	0.724505	0.00337664	47.8705	20.3337	39.5034	no	no	no	no	no	no	no	no	no	no	0	0
ENSG00000155265	GOLGA7B	0.517982	0.207661	1.57016	1.06516e-05	1.05218	0.000350273	26.0144	42.2368	91.0242	no	no	no	no	no	no	no	no	no	no	0	0
ENSG00000155307	SAMSN1	-2.33604	1.81848e-08	-0.0897634	0.895858	2.24628	3.64479e-09	45.8604	3.52586	27.553	no	no	no	no	no	no	no	no	no	no	0	0
ENSG00000155367	PPM1J	0.422683	0.120825	-0.161793	0.639164	-0.584477	0.00219159	99.0112	132.374	75.3414	no	no	no	no	no	no	no	no	no	no	0	0
ENSG00000155465	SLC7A7	-0.9923	0.00374211	0.375961	0.372471	1.36826	1.8492e-07	92.8734	32.0047	97.9071	no	no	no	no	no	no	no	no	no	no	0	0
ENSG00000155629	PIK3AP1	-1.59343	3.43364e-06	0.165713	0.749569	1.75914	2.76598e-10	156.998	26.6183	106.502	no	no	no	no	no	no	no	no	no	no	0	0
ENSG00000155659	VSIG4	-1.68161	5.43084e-05	0.236649	0.694393	1.91826	1.58735e-07	1049.21	136.633	802.453	no	no	yes	yes	no	no	no	no	no	no	2	0
ENSG00000155792	DEPTOR	-0.787215	0.0114217	0.238804	0.55457	1.02602	9.73315e-06	61.9463	23.4856	51.7101	no	no	no	no	no	no	no	no	no	no	0	0
ENSG00000155849	ELMO1	-0.476654	0.0230424	0.00717018	0.984265	0.483824	0.00146637	552.957	391.718	588.787	no	no	no	no	no	no	no	no	no	no	0	0
ENSG00000155926	SLA	-1.12181	0.00803069	0.150037	0.809592	1.27185	0.000507721	99.7155	24.6568	63.2747	no	no	no	no	no	no	no	no	no	no	0	0
ENSG00000155962	CLIC2	-0.708846	0.00156969	0.0331037	0.930257	0.741949	5.91905e-06	251.2	155.697	306.787	no	no	no	no	no	no	no	no	no	no	0	0
ENSG00000155980	KIF5A	0.818642	0.0438632	1.40942	0.000238227	0.59078	0.0913605	10.2174	22.946	43.5149	no	no	no	no	no	no	no	no	no	no	0	0
ENSG00000156026	MCU	-0.055974	0.84646	0.44975	0.0337373	0.505724	0.000508736	176.441	166.768	231.639	no	no	no	no	no	no	no	no	no	no	0	0
ENSG00000156042	CFAP70	0.652249	0.00227991	0.0801541	0.803687	-0.572095	0.00030618	204.605	287.578	191.947	no	no	no	no	no	no	no	no	no	no	0	0
ENSG00000156052	GNAQ	-0.333924	0.0377612	0.0683491	0.762201	0.402273	0.000317832	792.298	708.194	939.371	no	no	no	no	no	no	no	no	no	no	0	0
ENSG00000156273	BACH1	-0.554211	0.0205724	0.151579	0.635904	0.70579	3.51886e-05	336.441	236.944	388.098	no	no	no	no	no	no	no	no	no	no	0	0
ENSG00000156298	TSPAN7	-0.740396	0.0504609	0.510194	0.222221	1.25059	1.02771e-05	65.3989	35.6696	106.269	no	no	no	no	no	no	no	no	no	no	0	0
ENSG00000156299	TIAM1	0.416118	0.198709	0.915527	0.0017775	0.499409	0.0342272	66.559	92.5811	131.9	no	no	no	no	no	no	no	no	no	no	0	0
ENSG00000156463	SH3RF2	-0.397076	0.18272	-0.88574	0.00106699	-0.488663	0.0248205	152.184	94.9628	70.8208	no	no	no	no	no	no	no	no	no	no	0	0
ENSG00000156587	UBE2L6	-0.331784	0.0815243	0.0484331	0.862067	0.380217	0.00437365	415.416	318.655	394.538	no	no	no	no	no	no	no	no	no	no	0	0
ENSG00000156675	RAB11FIP1	-0.550242	0.00354046	-0.168921	0.485679	0.381321	0.00819645	131.419	88.6308	115.805	no	no	no	no	no	no	no	no	no	no	0	0
ENSG00000156689	GLYATL2	-0.452109	0.292782	0.574663	0.17342	1.02677	0.000690627	16.6485	11.9053	28.5272	no	no	no	no	no	no	no	no	no	no	0	0
ENSG00000156869	FRRS1	-1.46913	0.000190205	0.21474	0.704862	1.68387	3.58419e-07	40.1861	9.09819	38.972	no	no	no	no	no	no	no	no	no	no	0	0
ENSG00000156970	BUB1B	-0.907063	0.0480679	0.180324	0.777071	1.08739	0.00718738	21.3871	8.50403	19.2369	no	no	no	no	no	no	no	no	no	no	0	0
ENSG00000157064	NMNAT2	-1.40165	0.00114574	-0.460312	0.389456	0.941342	0.0248059	17.3725	2.40655	8.57926	no	no	no	no	no	no	no	no	no	no	0	0
ENSG00000157227	MMP14	-0.822681	0.000962766	-0.0839158	0.827725	0.738766	8.74591e-05	7479.2	3534.47	5472.13	no	no	no	no	no	no	no	no	yes	yes	0	2
ENSG00000157240	FZD1	0.531701	0.0257356	1.22503	3.42517e-08	0.693329	3.94844e-05	539.627	734.822	1207.48	no	no	no	no	no	no	no	no	no	no	0	0
ENSG00000157343	ARMC12	-0.0797764	0.862341	-0.59573	0.0849522	-0.515954	0.0530949	22.9809	17.5276	11.3184	no	no	no	no	no	no	no	no	no	no	0	0
ENSG00000157388	CACNA1D	0.696512	0.0422444	1.24704	0.000110954	0.550525	0.0391295	13.7637	20.8073	28.0694	no	no	no	no	no	no	no	no	no	no	0	0
ENSG00000157399	ARSE	0.686327	0.00357251	0.262455	0.369419	-0.423872	0.02028	41.7798	70.9449	54.9909	no	no	no	no	no	no	no	no	no	no	0	0
ENSG00000157456	CCNB2	-1.19241	0.00323619	0.0174584	0.980074	1.20987	0.000512722	21.4862	5.8442	13.7501	no	no	no	no	no	no	no	no	no	no	0	0
ENSG00000157510	AFAP1L1	-0.987902	0.0138665	0.362261	0.468587	1.35016	3.26378e-05	67.0105	19.5928	58.4444	no	no	no	no	no	no	no	no	no	no	0	0
ENSG00000157542	KCNJ6	0.247003	0.566892	0.810739	0.0235091	0.563736	0.045722	11.712	16.3314	28.0798	no	no	no	no	no	no	no	no	no	no	0	0
ENSG00000157551	KCNJ15	-0.605548	0.0526912	-0.0956707	0.833156	0.509877	0.0386743	383.677	241.991	365.661	no	no	no	no	no	no	no	no	no	no	0	0
ENSG00000157570	TSPAN18	-0.712693	0.0925487	0.323764	0.526591	1.03646	0.00205289	115.015	41.7948	103.348	no	no	no	no	no	no	no	no	no	no	0	0
ENSG00000157613	CREB3L1	-1.39642	4.00007e-08	-0.625511	0.0291584	0.770904	0.000162448	466.658	149.143	246.989	no	no	no	no	no	no	no	no	no	no	0	0
ENSG00000157653	C9orf43	0.0797555	0.843175	-0.324399	0.339042	-0.404154	0.0824328	25.8535	26.4528	20.0837	no	no	no	no	no	no	no	no	no	no	0	0
ENSG00000157680	DGKI	0.359452	0.370465	1.13488	0.000828386	0.775424	0.00492557	84.1274	110.102	184.647	no	no	no	no	no	no	no	no	no	no	0	0
ENSG00000157782	CABP1	-0.118087	0.853344	0.788274	0.0953326	0.906361	0.0223811	1.97066	1.62814	5.3883	no	no	no	no	no	no	no	no	no	no	0	0
ENSG00000157827	FMNL2	-0.393328	0.0214315	0.027924	0.918878	0.421252	0.000524577	627.032	509.004	715.664	no	no	no	no	no	no	no	no	no	no	0	0
ENSG00000157856	DRC1	1.23402	1.06556e-05	2.00536	2.13846e-13	0.771346	0.000283747	17.8402	39.9345	71.0918	no	no	no	no	no	no	no	no	no	no	0	0
ENSG00000158050	DUSP2	-0.557618	0.234839	-1.44065	0.00050415	-0.883034	0.0212101	33.3628	26.3865	8.72129	no	no	no	no	no	no	no	no	no	no	0	0
ENSG00000158089	GALNT14	0.74752	0.0275161	1.4128	9.47595e-06	0.665278	0.00929166	15.3839	27.5484	42.1502	no	no	no	no	no	no	no	no	no	no	0	0
ENSG00000158164	TMSB15A	-0.840207	0.0867724	0.205044	0.75257	1.04525	0.0465064	1.73016	0.402429	2.23235	no	no	no	no	no	no	no	no	no	no	0	0
ENSG00000158246	FAM46B	0.368901	0.19511	-0.112863	0.762626	-0.481763	0.0172232	204.076	257.752	194.317	no	no	no	no	no	no	no	no	no	no	0	0
ENSG00000158258	CLSTN2	-0.0798815	0.889639	0.859458	0.0353405	0.93934	0.00383674	36.6666	40.1434	79.8699	no	no	no	no	no	no	no	no	no	no	0	0
ENSG00000158286	RNF207	0.486875	0.0457367	0.0559197	0.879881	-0.430955	0.0183395	217.656	226.674	178.143	no	no	no	no	no	no	no	no	no	no	0	0
ENSG00000158292	GPR153	0.384767	0.27012	1.32497	7.99511e-06	0.940207	4.69231e-05	177.538	216.449	437.114	no	no	no	no	no	no	no	no	no	no	0	0
ENSG00000158296	SLC13A3	-0.369601	0.0766514	-0.754727	0.000108809	-0.385126	0.0112198	100.947	79.3217	58.5681	no	no	no	no	no	no	no	no	no	no	0	0
ENSG00000158301	GPRASP2	0.0678308	0.727691	-0.353492	0.0188826	-0.421322	3.31801e-05	929.308	1030.94	782.958	no	no	no	no	no	no	no	no	no	no	0	0
ENSG00000158315	RHBDL2	0.200015	0.672624	1.07051	0.0030229	0.870494	0.00223729	11.5397	14.3176	31.9911	no	no	no	no	no	no	no	no	no	no	0	0
ENSG00000158352	SHROOM4	0.0994005	0.69809	0.589744	0.00228109	0.490343	0.00040788	225.858	228.22	315.717	no	no	no	no	no	no	no	no	no	no	0	0
ENSG00000158445	KCNB1	-1.05194	0.0137878	-0.28004	0.619158	0.771901	0.0541247	11.2336	3.88804	7.27558	no	no	no	no	no	no	no	no	no	no	0	0
ENSG00000158481	CD1C	-1.26072	0.00745129	0.751779	0.146861	2.0125	9.73315e-06	3.41509	0.579864	6.9089	no	no	no	no	no	no	no	no	no	no	0	0
ENSG00000158517	NCF1	-0.797069	0.0684215	1.04184	0.0144505	1.83891	4.47435e-08	40.8094	15.4736	72.7164	no	no	no	yes	no	no	no	no	no	no	1	0
ENSG00000158560	DYNC1I1	0.0540039	0.869864	-0.343797	0.179105	-0.397801	0.0235675	1073.25	1187.63	832.396	no	no	no	no	no	no	no	no	no	no	0	0
ENSG00000158710	TAGLN2	0.290212	0.197078	1.04711	6.55996e-08	0.756899	9.63192e-08	3510.09	3677.37	6261.61	no	no	no	no	no	no	no	no	no	no	0	0
ENSG00000158714	SLAMF8	-1.15276	0.0050126	0.773708	0.0830907	1.92646	7.93047e-09	38.4689	9.7946	51.2554	no	no	no	no	no	no	no	no	no	no	0	0
ENSG00000158715	SLC45A3	-0.305875	0.387274	0.347709	0.331019	0.653584	0.00485295	26.3234	21.594	29.9489	no	no	no	no	no	no	no	no	no	no	0	0
ENSG00000158769	F11R	-1.07895	0.00155835	0.282281	0.529755	1.36124	2.81184e-07	160.755	48.5986	132.964	no	no	no	no	no	no	no	no	no	no	0	0
ENSG00000158792	SPATA2L	-0.73315	0.000570131	-0.22839	0.395572	0.50476	0.00211439	54.9224	27.7868	40.0185	no	no	no	no	no	no	no	no	no	no	0	0
ENSG00000158869	FCER1G	-1.60112	4.21249e-05	0.340645	0.515553	1.94177	3.51181e-09	355.202	67.8603	322.881	no	no	no	no	no	no	no	no	no	no	0	0
ENSG00000159023	EPB41	-0.389175	0.136423	0.0797847	0.825899	0.468959	0.0120198	198.95	137.275	208.249	no	no	no	no	no	no	no	no	no	no	0	0
ENSG00000159214	CCDC24	0.254567	0.126975	-0.175138	0.350947	-0.429705	8.06598e-05	201.006	202.107	157.399	no	no	no	no	no	no	no	no	no	no	0	0
ENSG00000159387	IRX6	-0.479691	0.357633	0.398443	0.471884	0.878134	0.0381482	5.25238	2.65621	5.38732	no	no	no	no	no	no	no	no	no	no	0	0
ENSG00000159388	BTG2	-1.57684	9.67905e-09	-2.08111	4.22497e-14	-0.504261	0.0381274	11622.8	2821.17	2114.14	no	no	no	no	no	no	no	no	no	no	0	0
ENSG00000159403	C1R	-0.584391	0.00155795	-0.0644808	0.819433	0.51991	0.000127377	21529.9	13491.2	19743.9	no	no	yes	yes	yes	no	no	yes	yes	yes	4	2
ENSG00000159450	TCHH	-0.45928	0.329098	1.26725	0.0013712	1.72653	4.63071e-08	6.16399	3.16248	13.6632	no	no	no	no	no	no	no	no	no	no	0	0
ENSG00000159588	CCDC17	-1.00268	4.30059e-05	-1.6657	5.24851e-12	-0.663011	0.000729563	134.79	54.4376	34.608	no	no	no	no	no	no	no	no	no	no	0	0
ENSG00000159713	TPPP3	0.818168	0.0405591	1.89276	2.69859e-07	1.07459	0.000755379	961.914	1597.19	3897.85	no	no	no	no	no	no	no	no	no	no	0	0
ENSG00000159720	ATP6V0D1	-0.0465552	0.839611	0.368858	0.0287467	0.415413	0.000295864	435.134	382.274	473.577	no	no	no	no	no	no	no	no	no	no	0	0
ENSG00000159784	FAM131B	-0.195766	0.70096	0.689437	0.0934195	0.885203	0.00392393	4.70727	4.9893	8.3891	no	no	no	no	no	no	no	no	no	no	0	0
ENSG00000159840	ZYX	-0.755626	1.94648e-06	-0.341944	0.0591978	0.413682	0.000708533	1348.44	656.547	861.346	no	no	no	no	no	no	no	no	no	no	0	0
ENSG00000159860	TCAF2P1	0.0827744	0.888091	-0.525317	0.258159	-0.608092	0.0991253	39.0333	40.9433	27.4212	no	no	no	no	no	no	no	no	no	no	0	0
ENSG00000160062	ZBTB8A	-0.0132025	0.966869	0.570137	0.00441943	0.58334	2.40189e-05	90.5145	97.7407	140.018	no	no	no	no	no	no	no	no	no	no	0	0
ENSG00000160179	ABCG1	-1.47005	9.81578e-05	-0.259512	0.621457	1.21054	0.000193311	58.2329	12.0073	42.3048	no	no	no	no	no	no	no	no	no	no	0	0
ENSG00000160191	PDE9A	-0.247871	0.660246	0.549799	0.273131	0.797669	0.0451416	8.09172	6.47827	10.9008	no	no	no	no	no	no	no	no	no	no	0	0
ENSG00000160200	CBS	-0.250378	0.53103	-0.792753	0.0178245	-0.542375	0.0453925	564.12	358.212	228.761	no	no	no	no	no	no	no	no	no	no	0	0
ENSG00000160223	ICOSLG	-0.356249	0.372931	0.421721	0.292929	0.777971	0.00422045	28.9807	16.3633	27.1774	no	no	yes	yes	no	no	no	no	no	no	2	0
ENSG00000160233	LRRC3	-0.90579	0.000706818	-0.21428	0.549487	0.69151	0.000987346	60.0285	31.7462	50.2842	no	no	no	no	no	no	no	no	no	no	0	0
ENSG00000160255	ITGB2	-0.923447	0.0180435	0.87941	0.029488	1.80286	2.27476e-09	458.638	137.542	521.917	no	no	no	no	no	no	no	no	no	no	0	0
ENSG00000160307	S100B	0.723613	0.000549611	0.201785	0.458862	-0.521828	0.00106833	4225.16	7427.8	4869.81	no	no	no	no	no	no	no	no	no	no	0	0
ENSG00000160318	CLDND2	-0.590834	0.0619166	-1.31213	9.94883e-06	-0.721299	0.00362746	20.381	10.4107	6.42392	no	no	no	no	no	no	no	no	no	no	0	0
ENSG00000160360	GPSM1	0.443213	0.014477	-0.0538594	0.843932	-0.497073	0.000112988	1751.4	1918.25	1400.34	no	no	no	no	no	no	no	no	no	no	0	0
ENSG00000160401	C9orf117	0.146627	0.544331	-0.232853	0.317637	-0.379481	0.00800569	36.5205	41.987	33.4474	no	no	no	no	no	no	no	no	no	no	0	0
ENSG00000160593	AMICA1	-1.95451	4.5813e-06	-0.0952721	0.891458	1.85924	2.32142e-06	45.1998	5.1401	29.192	no	no	no	yes	no	no	no	no	no	no	1	0
ENSG00000160678	S100A1	0.704924	0.00574765	0.0890885	0.815627	-0.615835	0.00152336	4892.32	7709.91	4821.81	no	no	no	no	no	no	no	no	no	yes	0	1
ENSG00000160789	LMNA	0.377534	0.117334	1.02618	1.94626e-06	0.648648	6.31651e-05	5525.16	5311.43	8730.02	no	no	no	yes	no	yes	no	no	yes	yes	2	2
ENSG00000160791	CCR5	-1.52327	0.000690394	0.631989	0.228472	2.15526	1.37019e-07	16.6347	2.68227	19.6667	no	no	no	no	no	no	no	no	no	no	0	0
ENSG00000160883	HK3	-1.54414	0.000383954	0.264248	0.665202	1.80839	3.8278e-06	63.3863	9.81544	47.4442	no	no	no	yes	no	no	no	no	no	no	1	0
ENSG00000160949	TONSL	-0.660762	0.0116398	-0.199398	0.558906	0.461364	0.027725	32.658	15.0611	20.312	no	no	no	no	no	no	no	no	no	no	0	0
ENSG00000161010	C5orf45	-0.103084	0.56164	-0.484905	0.00060265	-0.381821	0.000160377	841.684	715.493	553.68	no	no	no	no	no	no	no	no	no	no	0	0
ENSG00000161091	MFSD12	-0.331856	0.107355	0.163884	0.505462	0.49574	0.000373083	239.334	161.089	222.202	no	no	no	no	no	no	no	no	no	no	0	0
ENSG00000161243	FBXO27	0.460794	0.0879721	0.0639985	0.871724	-0.396795	0.0509279	65.1469	83.0561	63.2177	no	no	no	no	no	no	no	no	no	no	0	0
ENSG00000161298	ZNF382	-0.195251	0.577668	0.378781	0.23885	0.574032	0.00712916	27.8327	24.024	41.1415	no	no	no	no	no	no	no	no	no	no	0	0
ENSG00000161640	SIGLEC11	-0.621507	0.0937402	-0.0143049	0.981102	0.607202	0.0398224	11.4069	6.44619	10.115	no	no	no	no	no	no	no	no	no	no	0	0
ENSG00000161643	SIGLEC16	-0.945208	0.0454099	0.418956	0.452482	1.36416	0.00092865	4.56899	1.22174	4.203	no	no	no	no	no	no	no	no	no	no	0	0
ENSG00000161681	SHANK1	-0.286289	0.504849	0.525162	0.181975	0.811451	0.00356735	14.069	8.2195	18.9008	no	no	no	no	no	no	no	no	no	yes	0	1
ENSG00000161682	FAM171A2	0.713202	0.00194009	0.291684	0.296586	-0.421518	0.0166771	31.0691	44.1976	37.6509	no	no	no	no	no	no	no	no	no	no	0	0
ENSG00000161791	FMNL3	-0.307624	0.263039	0.442755	0.0961471	0.750379	1.87849e-05	429.076	295.542	513.41	no	no	no	no	no	no	no	no	no	no	0	0
ENSG00000161835	GRASP	-1.19538	3.88158e-05	0.0452845	0.927372	1.24066	2.7675e-08	60.7973	17.1683	53.9747	no	no	no	no	no	no	no	no	no	no	0	0
ENSG00000161912	ADCY10P1	0.448528	0.12805	-0.0213662	0.963644	-0.469894	0.0315873	85.1762	111.256	78.4681	no	no	no	no	no	no	no	no	no	no	0	0
ENSG00000161929	SCIMP	-1.69489	1.11699e-05	-0.20413	0.715964	1.49076	8.73894e-06	19.4643	3.80391	10.5575	no	no	no	no	no	no	no	no	no	no	0	0
ENSG00000161940	BCL6B	-0.506446	0.225488	0.928591	0.0157177	1.43504	7.0665e-07	70.7211	29.8557	97.1998	no	no	no	no	no	no	no	no	no	no	0	0
ENSG00000161944	ASGR2	-1.52444	0.000661934	-0.337308	0.57227	1.18713	0.0074335	6.82876	1.08718	3.19269	no	no	yes	no	no	no	no	no	no	no	1	0
ENSG00000161996	WDR90	-0.0348516	0.901886	-0.486855	0.0135796	-0.452004	0.00126359	194.138	156.36	106.223	no	no	no	no	no	no	no	no	no	no	0	0
ENSG00000162009	SSTR5	-0.170327	0.656873	-0.723647	0.0175811	-0.55332	0.0194468	162.823	130.62	98.4458	no	no	no	no	no	no	no	no	no	no	0	0
ENSG00000162105	SHANK2	0.223734	0.636873	0.817675	0.0340039	0.59394	0.0636905	35.0486	37.956	65.231	no	no	no	no	no	no	no	no	no	no	0	0
ENSG00000162302	RPS6KA4	-0.184012	0.408245	0.267147	0.216195	0.451159	0.000939729	258.953	189.853	265.702	no	no	no	no	no	no	no	no	yes	no	0	1
ENSG00000162367	TAL1	-0.573324	0.285334	0.653843	0.220612	1.22717	0.00929166	14.9784	7.0759	28.7366	no	no	no	no	no	no	no	no	no	no	0	0
ENSG00000162373	BEND5	0.135062	0.659569	-0.366536	0.168769	-0.501598	0.00466674	117.62	152.752	106.251	no	no	no	no	no	no	no	no	no	no	0	0
ENSG00000162407	PPAP2B	-0.696648	0.00622178	-0.229671	0.478771	0.466977	0.0209713	4343.57	2280.14	3202.66	no	no	no	no	no	no	no	no	no	no	0	0
ENSG00000162430	SEPN1	-0.396641	0.0278455	0.0870485	0.728383	0.483689	0.000126575	833.875	517.418	695.426	no	no	no	no	no	no	no	no	no	no	0	0
ENSG00000162438	CTRC	-0.618781	0.242561	0.453971	0.428742	1.07275	0.034959	2.06894	0.654915	3.69878	no	no	no	no	no	no	no	no	no	no	0	0
ENSG00000162444	RBP7	-1.61036	0.000240329	-0.520053	0.336618	1.09031	0.0120178	71.4292	19.9583	39.5812	no	no	no	no	no	no	no	no	no	no	0	0
ENSG00000162458	FBLIM1	-0.184933	0.647091	0.414351	0.253354	0.599284	0.0173551	170.794	105.716	167.349	no	no	no	no	no	no	no	no	no	no	0	0
ENSG00000162496	DHRS3	-0.107508	0.657868	-0.638189	0.000537702	-0.530681	6.29213e-05	1998.43	1757.56	1271.45	no	no	no	no	no	no	no	no	no	no	0	0
ENSG00000162511	LAPTM5	-1.25711	0.000617264	0.816527	0.0414398	2.07364	5.26318e-12	826.829	226.388	1072.05	no	no	no	no	no	no	no	no	no	no	0	0
ENSG00000162520	SYNC	0.0786706	0.848079	1.02567	0.000253437	0.946998	5.27265e-06	119.695	83.3323	153.281	no	no	no	no	no	no	no	no	no	no	0	0
ENSG00000162522	KIAA1522	-0.780523	0.00152835	0.43174	0.120034	1.21226	1.59679e-11	96.3622	41.9928	109.03	no	no	no	no	no	no	no	no	no	no	0	0
ENSG00000162572	SCNN1D	0.47691	0.111258	-0.114611	0.778668	-0.591521	0.00649893	66.0149	67.632	44.0322	no	no	no	no	no	no	no	no	no	no	0	0
ENSG00000162614	NEXN	-0.17579	0.667617	0.848497	0.00760498	1.02429	1.03996e-05	74.645	55.1202	129.01	no	no	no	no	no	no	no	no	no	no	0	0
ENSG00000162618	ELTD1	-1.49953	0.0010326	-0.024736	0.974336	1.47479	0.00254236	220.801	24.823	173.215	no	no	no	no	no	no	no	no	no	no	0	0
ENSG00000162627	SNX7	-0.466251	0.00354601	0.209832	0.270714	0.676083	1.1988e-09	464.9	335.259	520.812	no	no	no	no	no	no	no	no	no	no	0	0
ENSG00000162636	FAM102B	0.666782	0.0119687	1.44574	7.23211e-09	0.778962	5.71554e-05	221.207	372.662	624.873	no	no	no	no	no	no	no	no	no	no	0	0
ENSG00000162654	GBP4	-0.424401	0.124952	-0.821669	0.00136079	-0.397268	0.0567164	463.14	340.049	280.266	no	no	no	no	no	no	no	no	no	no	0	0
ENSG00000162676	GFI1	-0.217407	0.726056	0.641156	0.2188	0.858563	0.057912	2.01942	1.88159	2.66268	no	no	no	no	no	no	no	no	no	no	0	0
ENSG00000162687	KCNT2	-0.0785451	0.755377	-0.512534	0.00624283	-0.433989	0.00126541	571.773	563.638	426.774	no	no	no	no	no	no	no	no	no	no	0	0
ENSG00000162704	ARPC5	-0.079345	0.698733	0.465352	0.0026774	0.544697	2.6345e-07	1193.98	1168.28	1612.61	no	no	no	yes	no	no	no	no	no	no	1	0
ENSG00000162706	CADM3	-1.00126	0.00764196	-0.231377	0.651906	0.769878	0.0172378	91.8251	31.1015	64.2577	no	no	no	no	no	no	no	no	no	no	0	0
ENSG00000162722	TRIM58	-0.221763	0.698439	0.972901	0.0277203	1.19466	0.00107374	4.73658	3.86961	9.05738	no	no	no	no	no	no	no	no	no	no	0	0
ENSG00000162734	PEA15	-0.391306	0.00218663	0.0414512	0.833518	0.432757	1.41874e-06	2588.99	1882.07	2463.79	no	no	no	no	no	no	no	no	no	no	0	0
ENSG00000162738	VANGL2	-0.498798	0.342265	1.05946	0.0220005	1.55826	7.77207e-05	4.6767	3.84786	13.3618	no	no	no	no	no	no	no	no	no	no	0	0
ENSG00000162739	SLAMF6	-1.21192	0.00577288	-0.272741	0.646433	0.939179	0.0248547	10.2626	3.02087	6.99728	no	no	no	no	no	no	no	no	no	no	0	0
ENSG00000162755	KLHDC9	0.120558	0.658241	-0.317677	0.181975	-0.438235	0.00498619	75.1403	76.6656	53.9618	no	no	no	no	no	no	no	no	no	no	0	0
ENSG00000162783	IER5	0.208314	0.541623	-0.345569	0.288379	-0.553883	0.0102723	1077.82	1326.89	989.407	no	no	no	no	no	no	no	no	no	no	0	0
ENSG00000162817	C1orf115	-1.08648	3.38818e-05	-0.431225	0.163739	0.655252	0.00188244	129.966	57.6207	102.844	no	no	no	no	no	no	no	no	no	no	0	0
ENSG00000162881	OXER1	0.13665	0.66094	-0.301571	0.289457	-0.438221	0.0196289	28.2049	23.4937	17.8144	no	no	no	no	no	no	no	no	no	no	0	0
ENSG00000162882	HAAO	-0.164576	0.486795	-0.56263	0.00436848	-0.398054	0.00655219	203.003	147.1	117.264	no	no	no	no	no	no	no	no	no	no	0	0
ENSG00000162913	C1orf145	0.0950451	0.823135	-0.766127	0.013995	-0.861172	0.000168101	47.7435	46.7325	25.935	no	no	no	no	no	no	no	no	no	no	0	0
ENSG00000162946	DISC1	-0.51349	0.0702747	0.00121594	0.998058	0.514706	0.015403	75.5481	45.001	66.6016	no	no	no	no	no	no	no	no	no	no	0	0
ENSG00000162959	MEMO1	-0.105919	0.552011	0.314813	0.0367177	0.420732	1.99362e-05	182.242	172.854	227.654	no	no	no	no	no	no	no	no	no	no	0	0
ENSG00000162976	PQLC3	-0.469429	0.000672552	-0.0847972	0.664579	0.384631	0.000135181	493.419	371.852	513.801	no	no	no	no	no	no	no	no	no	no	0	0
ENSG00000163017	ACTG2	-1.56314	0.000490394	0.207849	0.748905	1.77099	0.00024647	13.7718	0.902818	10.5847	no	yes	no	no	no	no	no	no	no	no	1	0
ENSG00000163029	SMC6	-0.335682	0.057619	0.117108	0.605002	0.45279	0.000177378	304.09	256.06	353.935	no	no	no	no	no	no	no	no	no	no	0	0
ENSG00000163032	VSNL1	0.508386	0.194228	1.07102	0.00255375	0.562633	0.0614534	19.599	27.3914	45.7242	no	no	no	no	no	no	no	no	no	no	0	0
ENSG00000163053	SLC16A14	-0.527025	0.0977242	-0.0356356	0.942119	0.49139	0.0456301	27.216	17.2923	24.1171	no	no	no	no	no	no	no	no	no	no	0	0
ENSG00000163060	TEKT4	0.58761	0.135614	-0.189773	0.715058	-0.777383	0.00790626	4.80821	7.61883	4.42539	no	no	no	no	no	no	no	no	no	no	0	0
ENSG00000163064	EN1	-0.564954	0.273268	0.304193	0.612224	0.869147	0.049709	4.77373	2.52193	5.53417	no	no	no	no	no	no	no	no	no	no	0	0
ENSG00000163072	NOSTRIN	-1.04182	0.0150296	0.192283	0.750452	1.23411	0.00078048	24.2307	9.56022	30.261	no	no	no	no	no	no	no	no	no	no	0	0
ENSG00000163106	HPGDS	-0.727344	0.0891778	1.4448	0.000229374	2.17214	1.36562e-11	27.3289	14.5209	84.3054	no	no	no	no	no	no	no	no	no	no	0	0
ENSG00000163131	CTSS	-1.26402	9.93783e-06	0.216765	0.589069	1.48078	2.17029e-11	1067.58	289.974	870.152	no	no	no	no	no	no	no	no	no	no	0	0
ENSG00000163132	MSX1	0.01627	0.976656	1.18428	0.000453676	1.16801	6.88821e-06	47.7261	44.9727	109.732	no	no	no	no	no	no	no	no	no	no	0	0
ENSG00000163154	TNFAIP8L2	-1.16295	0.00826491	0.472761	0.37356	1.63571	1.62994e-05	20.0158	5.08495	21.0659	no	no	no	no	no	no	no	no	no	no	0	0
ENSG00000163219	ARHGAP25	-1.41716	3.26116e-07	-0.541793	0.092835	0.875368	0.000101445	83.0364	25.5846	50.6963	no	no	no	no	no	no	no	no	no	no	0	0
ENSG00000163239	TDRD10	-0.340019	0.311686	0.304382	0.392015	0.644401	0.00384497	19.652	14.0654	24.7318	no	no	no	no	no	no	no	no	no	no	0	0
ENSG00000163249	CCNYL1	-0.0847867	0.723746	0.370288	0.0517852	0.455074	0.000365873	215.627	210.369	300.77	no	no	no	no	no	no	no	no	no	no	0	0
ENSG00000163288	GABRB1	0.579943	0.0519489	0.145131	0.721537	-0.434812	0.0595172	22.3856	38.7381	31.1799	no	no	no	no	no	no	no	no	no	no	0	0
ENSG00000163293	NIPAL1	0.542581	0.0641506	0.00644069	0.989866	-0.536141	0.0139274	55.9842	100.221	73.2163	no	no	no	no	no	no	no	no	no	no	0	0
ENSG00000163328	GPR155	0.759189	1.54023e-05	1.21311	2.03625e-12	0.453919	0.000634395	213.415	354.969	510.605	no	no	no	no	no	no	no	no	no	no	0	0
ENSG00000163331	DAPL1	-0.130452	0.846517	0.858394	0.0862458	0.988846	0.0357762	1.11094	1.29959	2.73853	no	no	no	no	no	no	no	no	no	no	0	0
ENSG00000163347	CLDN1	-0.863915	0.0489957	0.379809	0.470934	1.24372	0.000567615	13.006	5.78634	17.4829	no	no	no	no	no	no	no	no	no	no	0	0
ENSG00000163354	DCST2	0.153261	0.68524	-0.398644	0.23188	-0.551905	0.0158054	25.0121	21.9946	16.0088	no	no	no	no	no	no	no	no	no	no	0	0
ENSG00000163357	DCST1	-0.117418	0.853344	-1.27817	0.00436763	-1.16075	0.00474742	4.7711	3.9626	0.879795	no	no	no	no	no	no	no	no	no	no	0	0
ENSG00000163376	KBTBD8	0.310356	0.447239	0.877514	0.011346	0.567158	0.0411624	12.6836	18.3707	24.7224	no	no	no	no	no	no	no	no	no	no	0	0
ENSG00000163431	LMOD1	-1.18422	0.00692865	0.663053	0.180754	1.84727	7.84325e-07	55.282	14.4815	84.9108	no	no	no	no	no	no	no	no	no	no	0	0
ENSG00000163485	ADORA1	0.236389	0.365249	-0.190943	0.503258	-0.427332	0.0125061	311.971	293.531	233.03	no	no	no	no	no	no	no	no	no	no	0	0
ENSG00000163507	KIAA1524	-0.0681551	0.832577	0.376508	0.134311	0.444663	0.00838464	41.7413	40.3679	54.241	no	no	no	no	no	no	no	no	no	no	0	0
ENSG00000163516	ANKZF1	0.140076	0.483154	-0.254921	0.172091	-0.394998	0.000916302	562.712	529.901	426.585	no	no	no	no	no	no	no	no	no	no	0	0
ENSG00000163531	NFASC	0.553808	0.0443556	1.41497	1.87123e-08	0.86116	7.13018e-06	122.852	165.26	326.341	no	no	no	no	no	no	no	no	no	no	0	0
ENSG00000163545	NUAK2	-1.76334	4.4132e-05	-0.841097	0.0805686	0.922243	0.0396805	8.96136	0.999236	2.81109	no	no	no	no	no	no	no	no	no	no	0	0
ENSG00000163563	MNDA	-1.82039	1.80689e-05	0.134493	0.841027	1.95489	3.39488e-07	92.2653	14.7105	58.0536	no	no	no	yes	no	no	no	no	no	no	1	0
ENSG00000163564	PYHIN1	-0.684711	0.182434	0.204585	0.756549	0.889296	0.0616289	2.30096	1.29392	2.79136	no	no	no	no	no	no	no	no	no	no	0	0
ENSG00000163590	PPM1L	-1.07243	1.33669e-06	-0.334209	0.218575	0.738224	1.46238e-05	332.196	135.877	233.237	no	no	no	no	no	no	no	no	no	no	0	0
ENSG00000163659	TIPARP	-0.612092	0.0188229	-1.13664	4.66075e-06	-0.524551	0.00859771	4562.73	2736.13	2028.2	no	no	no	no	no	no	no	no	no	no	0	0
ENSG00000163666	HESX1	0.53489	0.0238917	0.0942007	0.783277	-0.440689	0.00975311	22.0362	36.9332	27.6241	no	no	no	no	no	no	no	no	no	no	0	0
ENSG00000163673	DCLK3	-0.271319	0.634121	0.887044	0.0539229	1.15836	0.0249663	0.46585	0.525811	4.18836	no	no	no	no	no	no	no	no	no	no	0	0
ENSG00000163694	RBM47	-1.00296	0.00371252	0.38356	0.364659	1.38652	1.75057e-07	55.4263	21.3847	54.9802	no	no	no	no	no	no	no	no	no	no	0	0
ENSG00000163751	CPA3	-1.76289	5.11479e-05	0.0979353	0.888341	1.86083	0.000109181	66.8653	1.15634	46.1985	no	no	no	no	no	no	no	no	no	no	0	0
ENSG00000163762	TM4SF18	-1.44165	0.00165542	0.646885	0.22446	2.08853	1.10529e-06	49.2172	9.73414	95.0757	no	no	no	no	no	no	no	no	no	no	0	0
ENSG00000163788	SNRK	-0.503359	0.00143909	-0.0517367	0.832349	0.451622	8.24776e-05	444.243	304.636	399.177	no	no	no	no	no	no	no	no	no	no	0	0
ENSG00000163808	KIF15	-0.739298	0.0362113	-0.0915444	0.861842	0.647754	0.0239746	12.4568	8.19427	10.528	no	no	no	no	no	no	no	no	no	no	0	0
ENSG00000163823	CCR1	-1.49111	0.000220534	0.79014	0.0804719	2.28125	2.95524e-11	150.655	31.3569	210.001	no	no	no	no	no	no	no	no	no	no	0	0
ENSG00000163884	KLF15	-1.56557	8.10551e-13	-2.11701	7.74389e-22	-0.551436	0.00210957	2288.3	646.804	447.092	no	no	no	no	no	no	no	no	no	no	0	0
ENSG00000163888	CAMK2N2	-0.0552999	0.929507	0.638087	0.148984	0.693387	0.0465164	4.08265	3.21499	5.6207	no	no	no	no	no	no	no	no	no	no	0	0
ENSG00000163909	HEYL	-1.15981	0.00422766	0.782602	0.0740262	1.94241	3.06926e-09	28.2934	8.6015	53.3045	no	no	no	no	no	no	no	no	no	no	0	0
ENSG00000163975	MFI2	0.722098	5.78531e-05	0.275035	0.202055	-0.447063	0.00114626	10152.3	14435	10936.3	no	no	no	no	no	no	no	no	no	yes	0	1
ENSG00000163995	ABLIM2	-1.08455	0.00882488	0.392548	0.442112	1.47709	1.55155e-05	16.8627	4.60756	17.8309	no	no	no	no	no	no	no	no	no	no	0	0
ENSG00000164023	SGMS2	0.0835421	0.785506	0.810351	0.000196585	0.726809	3.52556e-06	528.493	555.59	901.404	no	no	no	no	no	no	no	no	no	no	0	0
ENSG00000164056	SPRY1	-0.529712	0.118631	0.418592	0.255212	0.948304	7.6274e-05	236.3	108.613	248.462	no	no	no	no	no	no	no	no	no	no	0	0
ENSG00000164116	GUCY1A3	0.671213	0.0138665	1.0869	3.77559e-05	0.415685	0.0589857	150.814	266.084	334.405	no	no	no	no	no	no	no	no	no	no	0	0
ENSG00000164120	HPGD	-1.3124	0.00323619	0.45187	0.41249	1.76427	8.81692e-06	21.0904	3.66864	19.4015	no	no	no	no	no	no	no	no	no	no	0	0
ENSG00000164125	FAM198B	0.0778603	0.841824	0.70018	0.0122995	0.62232	0.00275367	680.017	689.869	1085.38	no	no	no	no	no	no	no	no	no	no	0	0
ENSG00000164171	ITGA2	0.0172617	0.966179	0.601633	0.0224846	0.584372	0.00210561	103.048	101.48	153.913	no	no	no	no	no	no	no	no	no	no	0	0
ENSG00000164181	ELOVL7	0.326515	0.54115	1.32382	0.00185276	0.997309	0.00788317	3.99232	5.34166	18.0152	no	no	no	no	no	no	no	no	no	no	0	0
ENSG00000164185	ZNF474	-0.0739727	0.894906	1.07507	0.00476609	1.14904	0.000117992	10.7114	11.3551	28.1482	no	no	no	no	no	no	no	no	no	no	0	0
ENSG00000164221	CCDC112	0.15895	0.655955	1.16128	9.39709e-06	1.00233	1.80917e-07	42.9474	47.8983	102.363	no	no	no	no	no	no	no	no	no	no	0	0
ENSG00000164236	ANKRD33B	-1.03533	0.0319254	0.413526	0.476995	1.44886	0.00137386	4.06179	1.3662	4.70608	no	no	no	no	no	no	no	no	no	no	0	0
ENSG00000164251	F2RL1	-0.858209	0.0870579	0.096921	0.89373	0.95513	0.0579306	3.88158	1.58854	4.39405	no	no	no	no	no	no	no	no	no	no	0	0
ENSG00000164294	GPX8	0.300189	0.12365	0.71255	5.53274e-05	0.412361	0.0018903	1307.07	1687.89	2080.28	no	no	no	no	no	no	no	no	no	no	0	0
ENSG00000164305	CASP3	0.0170766	0.948944	0.401408	0.0212227	0.384331	0.0014939	220.264	251.916	311.306	no	no	no	no	no	no	no	no	no	no	0	0
ENSG00000164309	CMYA5	0.476435	0.0490014	-0.0863678	0.801852	-0.562803	0.00115318	438.37	571.669	364.338	no	no	no	no	no	no	no	no	no	no	0	0
ENSG00000164330	EBF1	-0.903979	0.000574439	-0.0639695	0.880276	0.840009	2.37948e-05	221.845	93.1948	192.405	no	no	no	no	no	no	no	no	no	no	0	0
ENSG00000164430	MB21D1	-0.0379104	0.900754	0.389438	0.0789253	0.427348	0.00392393	44.6869	51.3208	71.5008	no	no	no	no	no	no	no	no	no	no	0	0
ENSG00000164440	TXLNB	-0.783228	0.0305931	0.256003	0.580315	1.03923	0.000177964	18.2464	8.96508	21.2377	no	no	no	no	no	no	no	no	no	no	0	0
ENSG00000164484	TMEM200A	-0.807676	0.0071017	0.190337	0.641096	0.998013	8.39612e-06	113.181	54.6259	108.929	no	no	no	no	no	no	no	no	no	no	0	0
ENSG00000164591	MYOZ3	0.523784	0.129828	-0.10131	0.834353	-0.625094	0.0166427	281.729	342.795	216.284	no	no	no	no	no	no	no	no	no	no	0	0
ENSG00000164611	PTTG1	-0.629603	0.0219136	-0.163489	0.658464	0.466114	0.0316798	90.1961	54.1207	73.5951	no	no	no	no	no	no	no	no	no	no	0	0
ENSG00000164620	RELL2	-0.0944124	0.807524	0.296279	0.380673	0.390692	0.0867387	21.6375	17.8753	20.5419	no	no	no	no	no	no	no	no	no	no	0	0
ENSG00000164626	KCNK5	-0.0454703	0.907484	-0.736622	0.00583738	-0.691152	0.000433141	2153.22	1725.99	1153.99	no	no	no	no	no	no	no	no	no	no	0	0
ENSG00000164638	SLC29A4	0.409757	0.339752	0.998582	0.00757805	0.588825	0.0578624	6.68383	10.466	14.1483	no	no	no	no	no	no	no	no	no	no	0	0
ENSG00000164659	KIAA1324L	0.0672731	0.832654	0.815989	0.000200746	0.748716	2.03343e-06	312.704	291.103	510.863	no	no	no	no	no	no	no	no	no	no	0	0
ENSG00000164687	FABP5	-0.449356	0.124952	-0.00264063	0.99571	0.446716	0.0421486	340.375	241.387	280.656	no	no	no	no	no	no	no	no	no	no	0	0
ENSG00000164691	TAGAP	0.343136	0.416756	1.02622	0.00416229	0.683079	0.0208419	38.3311	40.0306	67.1375	no	no	no	no	no	no	no	no	no	no	0	0
ENSG00000164707	SLC13A4	-0.16149	0.789463	0.92421	0.0435178	1.0857	0.00518337	8.34894	5.97684	20.4525	no	no	no	no	no	no	no	no	no	no	0	0
ENSG00000164736	SOX17	-1.50865	0.000485177	0.129479	0.846116	1.63812	2.53825e-05	17.7024	3.39017	15.8688	no	no	no	no	no	no	no	no	no	no	0	0
ENSG00000164741	DLC1	-0.0617867	0.785506	0.324056	0.0670309	0.385843	0.00117194	1077.74	1044.7	1386.77	no	no	no	no	no	no	no	no	no	no	0	0
ENSG00000164920	OSR2	-0.328692	0.155214	0.142647	0.617202	0.471339	0.00285119	226.23	166.879	248.618	no	no	no	no	no	no	no	no	no	no	0	0
ENSG00000164935	DCSTAMP	0.595733	0.260787	1.62401	0.000342095	1.02828	0.0282856	0.43011	2.88236	13.5383	no	no	no	no	no	no	no	no	no	no	0	0
ENSG00000164967	RPP25L	-0.355636	0.0193377	-0.73606	3.33379e-07	-0.380424	0.000451588	266.001	200.785	154.479	no	no	no	no	no	no	no	no	no	no	0	0
ENSG00000164972	C9orf24	0.142243	0.696123	-0.313406	0.344865	-0.455648	0.0381482	34.8854	36.3662	25.2027	no	no	no	no	no	no	no	no	no	no	0	0
ENSG00000164983	TMEM65	0.121981	0.60436	0.716676	7.28874e-05	0.594695	3.70312e-06	200.831	258.431	413.645	no	no	no	no	no	no	no	no	no	no	0	0
ENSG00000165023	DIRAS2	-0.234227	0.687648	1.45656	0.000635047	1.69078	0.000511019	0	0.425365	7.14925	no	no	no	no	no	no	no	no	no	no	0	0
ENSG00000165025	SYK	-1.33748	8.29804e-05	0.519126	0.198607	1.85661	1.03889e-11	122.621	29.8114	126.698	no	no	no	no	no	no	no	no	no	no	0	0
ENSG00000165028	NIPSNAP3B	0.174435	0.391065	-0.257514	0.192592	-0.431949	0.000488253	158.335	195.849	148.361	no	no	no	no	no	no	no	no	no	no	0	0
ENSG00000165029	ABCA1	-1.44533	3.95814e-09	-0.699129	0.010155	0.7462	0.000159045	497.939	180.036	344.665	no	no	no	no	no	no	no	no	no	no	0	0
ENSG00000165071	TMEM71	-1.18248	0.000722811	-0.0323301	0.956734	1.15015	4.91898e-05	17.3366	6.72589	15.2963	no	no	no	no	no	no	no	no	no	no	0	0
ENSG00000165092	ALDH1A1	-1.76164	1.41644e-05	0.28541	0.616164	2.04705	6.035e-09	105.595	18.2018	115.509	no	no	no	no	no	no	no	no	no	no	0	0
ENSG00000165140	FBP1	-0.754968	0.0959463	1.06767	0.013995	1.82264	1.7716e-07	24.1406	10.9882	48.4717	no	no	no	no	no	no	no	no	no	no	0	0
ENSG00000165168	CYBB	-1.32728	0.00191735	0.70549	0.146348	2.03277	2.69097e-08	734.28	175.85	1026.85	no	no	no	no	no	no	no	no	no	no	0	0
ENSG00000165178	NCF1C	-0.641497	0.177231	1.19941	0.00586473	1.8409	3.04662e-07	23.7889	11.4396	52.5309	no	no	no	no	no	no	no	no	no	no	0	0
ENSG00000165194	PCDH19	-0.67051	0.13888	0.470357	0.344373	1.14087	0.00137813	9.44877	5.06932	22.3659	no	no	no	no	no	no	no	no	no	no	0	0
ENSG00000165238	WNK2	0.815483	0.00246893	0.145394	0.705483	-0.670089	0.00128646	348.053	520.904	313.272	no	no	no	no	no	no	no	no	no	no	0	0
ENSG00000165244	ZNF367	-0.700203	0.00104846	-0.161936	0.574557	0.538267	0.000924718	53.6638	32.9208	45.0843	no	no	no	no	no	no	no	no	no	no	0	0
ENSG00000165259	HDX	-1.12421	0.00196661	-0.30472	0.519073	0.819493	0.00896961	25.4199	9.89186	18.8575	no	no	no	no	no	no	no	no	no	no	0	0
ENSG00000165269	AQP7	0.436268	0.277226	-0.258804	0.580412	-0.695072	0.0192084	435.301	412.672	245.45	no	no	no	no	no	no	no	no	no	no	0	0
ENSG00000165304	MELK	-0.950181	0.0403708	-0.0952945	0.891098	0.854887	0.0503941	21.4759	5.91139	9.70597	no	no	no	no	no	no	no	no	no	no	0	0
ENSG00000165323	FAT3	-0.335327	0.536014	1.11059	0.0128247	1.44592	0.00013859	42.1188	25.548	102.642	no	no	no	no	no	no	no	no	no	no	0	0
ENSG00000165434	PGM2L1	0.270212	0.327832	0.896035	0.000129751	0.625823	0.000356753	203.23	268.801	412.937	no	no	no	no	no	no	no	no	no	no	0	0
ENSG00000165449	SLC16A9	0.44915	0.189454	-0.315005	0.412948	-0.764156	0.00152336	87.9659	110.919	81.8844	no	no	no	no	no	no	no	no	no	no	0	0
ENSG00000165474	GJB2	0.411366	0.386816	1.42797	0.000306092	1.0166	0.00301088	44.5818	74.5521	197.738	no	no	no	no	no	no	no	no	no	no	0	0
ENSG00000165521	EML5	0.106112	0.862848	0.863906	0.0523139	0.757793	0.0465164	5.82438	4.75314	13.047	no	no	no	no	no	no	no	no	no	no	0	0
ENSG00000165617	DACT1	-0.0646815	0.874498	-0.540554	0.0740142	-0.475872	0.0353296	1293.18	1116	822.522	no	no	no	no	no	no	no	no	no	no	0	0
ENSG00000165646	SLC18A2	-1.10242	0.0118169	0.51955	0.302847	1.62197	0.000829202	3.5997	0.249754	6.98336	no	no	no	no	no	no	no	no	no	no	0	0
ENSG00000165732	DDX21	-0.647802	0.000254805	-0.262886	0.214865	0.384916	0.00494292	1750.52	1246.5	1607.65	no	no	no	no	no	no	no	no	no	no	0	0
ENSG00000165795	NDRG2	-0.0322245	0.919492	-0.568582	0.00758459	-0.536358	0.000421016	6590.74	5434.46	3920.55	no	no	no	no	no	no	no	no	no	no	0	0
ENSG00000165802	NSMF	-0.543777	0.00364916	0.0394385	0.89434	0.583215	1.37806e-05	402.767	237.432	347.5	no	no	no	no	no	no	no	no	no	no	0	0
ENSG00000165804	ZNF219	-0.298966	0.13144	0.168556	0.465795	0.467521	0.000409222	155.768	102.136	146.926	no	no	no	no	no	no	no	no	no	no	0	0
ENSG00000165868	HSPA12A	-0.00533246	0.985275	0.45793	0.00893308	0.463262	0.000125852	103.06	89.8809	135.927	no	no	no	no	no	no	no	no	no	no	0	0
ENSG00000165912	PACSIN3	0.113657	0.53545	-0.277386	0.0863703	-0.391043	0.000206893	628.248	651.402	489.068	no	no	no	no	no	no	no	no	no	no	0	0
ENSG00000165949	IFI27	-0.906837	0.0107713	0.542728	0.176766	1.44956	8.33275e-08	294.416	91.8517	392.651	no	no	no	no	no	no	no	no	no	no	0	0
ENSG00000165959	CLMN	-0.238495	0.470644	0.526882	0.0742989	0.765377	0.000158566	138.931	105.998	194.603	no	no	no	no	no	no	no	no	no	no	0	0
ENSG00000166073	GPR176	-0.354624	0.32879	0.914329	0.00388607	1.26895	3.60563e-08	175.805	94.617	226.639	no	no	no	no	no	no	no	no	no	no	0	0
ENSG00000166091	CMTM5	0.727648	0.0037924	0.0878302	0.817341	-0.639818	0.000657317	63.1283	107.468	63.3886	no	no	no	no	no	no	no	no	no	no	0	0
ENSG00000166111	SVOP	-0.102191	0.881046	0.697921	0.17744	0.800112	0.0906167	2.40554	2.52895	9.44772	no	no	no	no	no	no	no	no	no	no	0	0
ENSG00000166128	RAB8B	-0.332774	0.127256	0.112065	0.690197	0.444839	0.00306077	389.13	297.206	431.313	no	no	no	no	no	no	no	no	no	no	0	0
ENSG00000166148	AVPR1A	-0.959378	0.0430084	-0.0236804	0.975001	0.935698	0.038409	58.373	20.1372	54.8382	no	no	no	no	no	no	no	no	no	no	0	0
ENSG00000166262	FAM227B	-0.30962	0.0947717	-0.712003	2.68627e-05	-0.402383	0.00158329	226.21	191.774	158.604	no	no	no	no	no	no	no	no	no	no	0	0
ENSG00000166265	CYYR1	-1.37965	0.00292919	0.148812	0.830763	1.52846	0.00146456	66.2257	11.0578	74.9191	no	no	no	no	no	no	no	no	no	no	0	0
ENSG00000166401	SERPINB8	-0.8377	8.71206e-05	-0.0867435	0.790358	0.750957	2.0486e-06	239.224	124.197	207.178	no	no	no	no	no	no	no	no	no	no	0	0
ENSG00000166405	RIC3	0.222772	0.315961	-0.219129	0.348235	-0.441901	0.00182827	233.812	242.479	179.65	no	no	no	no	no	no	no	no	no	no	0	0
ENSG00000166415	WDR72	-0.137101	0.83678	0.674899	0.199455	0.812	0.0945207	4.30461	3.931	6.58033	no	no	no	no	no	no	no	no	no	no	0	0
ENSG00000166432	ZMAT1	-0.148887	0.626154	-0.561091	0.0238706	-0.412204	0.0276433	694.668	477.976	396.795	no	no	no	no	no	no	no	no	no	no	0	0
ENSG00000166446	CDYL2	-0.0105408	0.98717	1.0033	0.0127847	1.01384	0.00203864	60.7902	41.1414	84.6882	no	no	no	no	no	no	no	no	no	no	0	0
ENSG00000166450	PRTG	-0.148757	0.670498	-0.565136	0.0473064	-0.416378	0.0562511	140.16	122.965	96.9183	no	no	yes	no	no	no	no	no	no	no	1	0
ENSG00000166451	CENPN	-0.835848	0.00059161	-0.371219	0.195088	0.464629	0.018483	71.9248	40.4379	55.7432	no	no	no	no	no	no	no	no	no	no	0	0
ENSG00000166523	CLEC4E	-0.855921	0.0704484	0.416424	0.453837	1.27234	0.00182827	10.0317	3.58553	10.9096	no	no	no	no	no	no	no	no	no	no	0	0
ENSG00000166578	IQCD	-0.13409	0.721308	0.286354	0.401687	0.420444	0.0595841	16.089	12.1221	19.0682	no	no	no	no	no	no	no	no	no	no	0	0
ENSG00000166592	RRAD	-0.147703	0.744022	0.548804	0.136768	0.696506	0.00927816	28.1038	18.8519	25.5956	no	no	no	no	no	no	no	no	no	no	0	0
ENSG00000166669	ATF7IP2	0.503594	0.0214461	0.0216144	0.952329	-0.481979	0.00259943	211.679	335.696	245.895	no	no	no	no	no	no	no	no	no	no	0	0
ENSG00000166750	SLFN5	-1.44653	1.38715e-13	-0.582059	0.00731058	0.864469	6.31809e-09	518.373	192.599	343.362	no	no	no	no	no	no	no	no	no	no	0	0
ENSG00000166793	YPEL4	-0.777623	0.0371099	0.479906	0.245853	1.25753	5.7675e-06	11.5506	5.42907	13.7069	no	no	no	no	no	no	no	no	no	no	0	0
ENSG00000166803	KIAA0101	-1.23377	0.000813011	-0.554087	0.198723	0.679682	0.0434005	50.6846	10.7465	15.2505	no	no	no	no	no	no	no	no	no	no	0	0
ENSG00000166816	LDHD	-0.660335	0.0017023	-1.18695	5.79085e-09	-0.526617	0.000989176	345.795	180.198	117.838	no	no	no	no	no	no	no	no	no	no	0	0
ENSG00000166823	MESP1	-0.73314	0.0811757	0.081265	0.894974	0.814405	0.0188411	12.1236	6.35583	10.0438	no	no	no	no	no	no	no	no	no	no	0	0
ENSG00000166825	ANPEP	-0.602407	0.148625	0.843461	0.0372328	1.44587	1.89065e-06	739.703	329.913	1035.7	no	no	yes	yes	no	no	no	no	no	yes	2	1
ENSG00000166840	GLYATL1	-0.231796	0.660391	0.534735	0.25003	0.766531	0.028732	5.95125	5.40365	11.7839	no	no	no	no	no	no	no	no	no	no	0	0
ENSG00000166866	MYO1A	0.0336562	0.964008	1.24933	0.00754368	1.21567	0.0130214	0.351225	0.464308	3.50818	no	no	no	no	no	no	no	no	no	no	0	0
ENSG00000166924	NYAP1	-0.275603	0.234213	-0.746652	0.000254163	-0.471049	0.00224571	217.059	139.231	113.347	no	no	no	no	no	no	no	no	no	no	0	0
ENSG00000166927	MS4A7	-1.89454	2.39722e-06	0.315485	0.57323	2.21002	2.86977e-10	323.65	37.2647	252.266	no	no	no	no	no	no	no	no	no	no	0	0
ENSG00000166928	MS4A14	-0.91607	0.0365988	1.27336	0.00252996	2.18943	2.7373e-10	19.2087	6.39464	45.8799	no	no	no	no	no	no	no	no	no	no	0	0
ENSG00000166961	MS4A15	-0.901751	0.0684215	0.0580549	0.939548	0.959806	0.0495512	2.37677	0.923359	2.08956	no	no	no	no	no	no	no	no	no	no	0	0
ENSG00000166963	MAP1A	0.243316	0.498178	1.38069	9.20538e-07	1.13737	1.00168e-07	479.424	447.294	1076.38	no	no	no	no	no	no	no	no	no	no	0	0
ENSG00000167037	SGSM1	-0.289903	0.292602	-0.906738	0.000131995	-0.616835	0.000594617	201.185	157.012	97.6507	no	no	no	no	no	no	no	no	no	no	0	0
ENSG00000167065	DUSP18	0.0656664	0.765893	0.4445	0.00613511	0.378834	0.000746687	93.4187	100.626	127.181	no	no	no	no	no	no	no	no	no	no	0	0
ENSG00000167077	MEI1	-0.00452325	0.991541	-0.550341	0.0265272	-0.545818	0.00210151	257.742	259.533	166.412	no	no	no	no	no	no	no	no	no	no	0	0
ENSG00000167107	ACSF2	0.554057	0.0108565	0.0149444	0.967815	-0.539112	0.000722534	455.165	676.672	435.253	no	no	no	no	no	no	no	no	no	no	0	0
ENSG00000167178	ISLR2	0.404887	0.298248	1.12454	0.000827443	0.719655	0.00824971	26.647	39.36	63.3663	no	no	no	no	no	no	no	no	no	no	0	0
ENSG00000167191	GPRC5B	-0.0388868	0.917184	-0.534215	0.0407629	-0.495328	0.00906325	1941.65	1989.74	1273.53	no	no	no	no	no	no	no	no	no	no	0	0
ENSG00000167208	SNX20	-1.33098	0.00150747	0.272043	0.634884	1.60303	8.86693e-06	18.9549	5.46879	17.1265	no	no	no	no	no	no	no	no	no	no	0	0
ENSG00000167210	LOXHD1	-0.997372	0.0351664	0.0867492	0.902641	1.08412	0.0379415	3.62382	0.807101	4.19414	no	no	no	no	no	no	no	no	no	no	0	0
ENSG00000167261	DPEP2	-1.4374	0.000939531	0.262696	0.662959	1.7001	1.17992e-05	18.4627	3.37046	13.5201	no	no	no	no	no	no	no	no	no	no	0	0
ENSG00000167286	CD3D	-1.30039	0.00429245	-0.0876172	0.901876	1.21277	0.0181982	4.11232	0.453724	2.49259	no	no	no	no	no	no	no	no	no	no	0	0
ENSG00000167306	MYO5B	-0.0370245	0.927779	0.491398	0.0853429	0.528422	0.00930435	106.274	100.319	132.992	no	no	no	no	no	no	no	no	no	no	0	0
[truncated: 1,097 more rows]
